# Supplementary material for: Assessing the Pathogenicity, Penetrance, and Expressivity of Putative Disease-Causing Variants in a Population Setting
Source: Am J Hum Genet. 2019 Jan 18;104(2):275–86. doi: 10.1016/j.ajhg.2018.12.015 (PMC6369448; doi:10.1016/j.ajhg.2018.12.015)
Supplement: Table S1. Curated Traits Included from UKB [file mmc2.xlsx]

## Sheet: Traits
Trait	Description	N	N cases	N controls	Mean	SD
Abdominal Hernia	Calc; 1= abdo_hernia_ukbdef code in illness field. Otherwise null.	379768	2607	377161	N/A	N/A
Albumin/Creatinine Ratio	Albumin/creatinine ratio, binary (1=moderate-nephrotic) (0=normal/undetectable)	368814	19052	349762	N/A	N/A
All Over Pain	0-no 1-yes	379121	5853	373268	N/A	N/A
Allergy	Calc; 1= allergy_ukbdef code in illness field. Otherwise null.	379768	29596	350172	N/A	N/A
Age-Related Macular Degeneration	0-no 1-yes	124698	2990	121708	N/A	N/A
Anaemia	Calc; 1= anaemia_ukbdef code in illness field. Otherwise null.	379768	4033	375735	N/A	N/A
Angina	Calc; 1= angina_ukbdef code in illness field. Otherwise null.	379768	12226	367542	N/A	N/A
Anxiety		379768	5588	374180	N/A	N/A
Any Coeliac	Coeliac in HES or UKB - controls only those with HES data	298252	2424	295828	N/A	N/A
Any Crohns	Crohns in HES or UKB - controls only those with HES data	298175	1823	296352	N/A	N/A
Any Depression	Depression from UKB or HES	301271	29431	271840	N/A	N/A
Any Fracture	fracture from ukb or HES	304945	57223	247722	N/A	N/A
Any Gastric	Any gastric issue defined by HES or UKB def - incident or prevalent	299979	44359	255620	N/A	N/A
Any Gord	gord from ukb or HES	299533	32664	266869	N/A	N/A
Any Meniere'S Disease	Meniere from ukb or HES	298267	1304	296963	N/A	N/A
Any Oeso Varicies	oeso_varicies from ukb or HES	298125	501	297624	N/A	N/A
Any Oesophagitis	Oesophagitis from ukb or HES	298164	10688	287476	N/A	N/A
Any Osteo Arthritis	osteo_arth from ukb or HES	301514	33219	268295	N/A	N/A
Any Osteoporosis	osteoporosis from ukb or HES	298740	10184	288556	N/A	N/A
Any Psoriasis	Psoriasis from ukb or HES	379768	5702	374066	N/A	N/A
Appendecitis	Calc; 1= append_ukbdef code in illness field. Otherwise null.	379768	3356	376412	N/A	N/A
Arrhythmia	Calc; 1= arrhythmia_ukbdef code in illness field. Otherwise null.	379768	6309	373459	N/A	N/A
As	Calc; 1= as_ukbdef code in illness field. Otherwise null.	379768	1113	378655	N/A	N/A
Asthma	Calc; 1= asthma_ukbdef code in illness field. Otherwise null.	379768	44479	335289	N/A	N/A
Astigmatism	0-no 1-yes	76849	10465	66384	N/A	N/A
Atrial Fibrillation	Calc; 1= atrial fibrillation_ukbdef code in illness field. Otherwise null.	379768	3165	376603	N/A	N/A
Atrial Flutter	Calc; 1= atrial flutter_ukbdef code in illness field. Otherwise null.	379768	95	379673	N/A	N/A
Back Pain	0-no 1-yes	379121	96645	282476	N/A	N/A
Bipolar	Bipolar 0-no 1-yes	98116	1144	96972	N/A	N/A
Bipolar Type1	Bipolar type 1	97563	591	96972	N/A	N/A
Bipolar Type2	Bipolar type 2	97436	464	96972	N/A	N/A
Bladder Problem	Calc; 1= bladderprob_ukbdef code in illness field. Otherwise null.	379768	4227	375541	N/A	N/A
Bleeding Gums	0-no 1-yes	378535	49367	329168	N/A	N/A
Blood Pressure Medication	Use blood pressure medication	377122	77839	299283	N/A	N/A
Breast Cancer	Calc breast cancer, incident and prevalent	204774	10845	193929	N/A	N/A
Cancer Registry	Cancer - from registry	379768	49943	329825	N/A	N/A
Cad All	Any diagnosis of CAD from HES or UKB	299338	31454	267884	N/A	N/A
Cancer Free 70	Cancer-free at 70 (1=cancer free; 0=not cancer free)	109695	80972	28723	N/A	N/A
Cataract	0-no 1-yes	125328	12739	112589	N/A	N/A
Cervspondy	Calc; 1= cervspondy_ukbdef code in illness field. Otherwise null.	379768	2698	377070	N/A	N/A
Chest Pain	0-no 1-yes	376034	59493	316541	N/A	N/A
Chest Pain Hurrying	0-no 1-yes	47443	12610	34833	N/A	N/A
Chest Pain Stops Standing	0-no 1-yes	21402	17384	4018	N/A	N/A
Chest Pain Walk	0-no 1-yes	58972	10176	48796	N/A	N/A
Chest Wheeze	0-no 1-yes	372751	77698	295053	N/A	N/A
Cholesterol Medications	0-no 1-yes	377122	65285	311837	N/A	N/A
Coeliac	Calc; 1= coeliac code in illness field. Otherwise null.	379768	1623	378145	N/A	N/A
Colorectal Cancer	Colorectal cancer, incident and prevalent	379768	2570	377198	N/A	N/A
Copd	Self-report COPD	379768	1438	378330	N/A	N/A
Crohn'S Disease	Calc; 1= crohn_ukbdef code in illness field. Otherwise null.	379768	1135	378633	N/A	N/A
Current Smoker	Participant was current smoker 0-never, 1-current	240198	35946	204252	N/A	N/A
Current Tinnitus	0-no 1-yes	110778	22298	88480	N/A	N/A
Has Degree	0-no degree, 1 - degree	376145	180151	195994	N/A	N/A
Dentures	0-no 1-yes	378535	63641	314894	N/A	N/A
Depressed Week	Ever depressed for whole week	124466	66954	57512	N/A	N/A
Diabetes	Any diagnosis of diabetes	378945	18669	360276	N/A	N/A
Disease Free 70	Disease-free at 70 (1=disease free; 0=not disease free/dead)	120989	61766	59223	N/A	N/A
Disinterest Week	Ever disinterest for whole week	121782	44972	76810	N/A	N/A
Drug Allergy	Calc; 1= drugallergy_ukbdef code in illness field. Otherwise null.	379768	3711	376057	N/A	N/A
Deep Vein Thrombosis Vt	Calc; 1= dvt_ukbdef code in illness field. Otherwise null.	379768	7721	372047	N/A	N/A
Dysmenorrhea	Calc dysmenorrhea case vs not reported	204774	272	204502	N/A	N/A
Early Menopause	Calc - ReproGen menopause case control.	90878	9323	81555	N/A	N/A
Ectopic Pregnany	Calc ectopic pregnancy case vs not reported	204774	341	204433	N/A	N/A
Eczema	Calc; 1= eczema_ukbdef code in illness field. Otherwise null.	379768	10634	369134	N/A	N/A
Emphysema	Calc; 1= emphysema_ukbdef code in illness field. Otherwise null.	379768	5467	374301	N/A	N/A
Employed	In paid employment or self-employed 0-no, 1-yes	378656	216707	161949	N/A	N/A
Endometriosis	Calc endometriosis case vs not reported	204774	3203	201571	N/A	N/A
Enlarged Prostate	Calc; 1= enlargedprost_ukbdef code in illness field. Otherwise null.	174994	5605	169389	N/A	N/A
Epilepsy	Calc; 1= epilepsy_ukbdef code in illness field. Otherwise null.	379768	3183	376585	N/A	N/A
Ever Smoker	0-no 1-yes	374640	170388	204252	N/A	N/A
Excess Alcohol	Too much alcohol govt guide	320348	69801	250547	N/A	N/A
Eye Problem	Generic eye problem	378872	54546	324326	N/A	N/A
Eye Trauma	0-no 1-yes	124674	2323	122351	N/A	N/A
Facial Pain	0-no 1-yes	379121	6958	372163	N/A	N/A
Father Bowel Cancer	Father had bowel_cancer	343866	19582	324284	N/A	N/A
Father Bronchitis	Father had bronchitis	348627	37652	310975	N/A	N/A
Father Dementia	Father had dementia	348627	15745	332882	N/A	N/A
Father Depression	Father had depression	343866	12652	331214	N/A	N/A
Father Diabetes	Father had diabetes	348627	31601	317026	N/A	N/A
Father Heart Disease	Father had heart_disease	348627	109367	239260	N/A	N/A
Father High Blood Pressure	Father had high_bp	348627	74718	273909	N/A	N/A
Father Lung Cancer	Father had lung_cancer	343866	30484	313382	N/A	N/A
Father Parkinsons	Father had parkinsons	343866	8324	335542	N/A	N/A
Father Prostate Cancer	Father had prostate_cancer	343866	25559	318307	N/A	N/A
Father Stroke	Father had stroke	348627	51439	297188	N/A	N/A
Fc Preterm	Binary variable: 0-BW suggests normal age, 1-BW suggests preterm	128154	13144	115010	N/A	N/A
Fc Preterm Strict	Binary variable: 0-BW suggests normal age, 1-BW suggests preterm	118981	3971	115010	N/A	N/A
Iron anaemia	Calc; 1= feanaemia_ukbdef code in illness field. Otherwise null.	379768	2250	377518	N/A	N/A
Fibroids	Calc fibroids case vs not reported	204774	6080	198694	N/A	N/A
Former Smoker	Participant was former smoker 0-never, 1-former	338694	134442	204252	N/A	N/A
Fracture From Fall	0-no 1-yes	36002	21372	14630	N/A	N/A
Fractured Ankle	0-no 1-yes	379725	5318	374407	N/A	N/A
Fractured Arm	0-no 1-yes	379725	3872	375853	N/A	N/A
Fractured Hip	0-no 1-yes	379725	702	379023	N/A	N/A
Fractured Leg	0-no 1-yes	379725	2444	377281	N/A	N/A
Fractured Other	0-no 1-yes	379725	19726	359999	N/A	N/A
Fractured Spine	0-no 1-yes	379725	841	378884	N/A	N/A
Fractured Wrist	0-no 1-yes	379725	7460	372265	N/A	N/A
Frailty Grip	Frailty - grip, lowest 20% for men/women	166107	23501	142606	N/A	N/A
Gallstones	Calc; 1= gallstones_ukbdef code in illness field. Otherwise null.	379768	6486	373282	N/A	N/A
Gestational Diabetes	Reported gestational diabetes (women only)	163710	883	162827	N/A	N/A
Glasses	Wear glasses	379426	337919	41507	N/A	N/A
Glaucoma	0-no 1-yes	124823	5582	119241	N/A	N/A
Gastro-Oesophageal Reflux Disease	Calc; 1= gord_ukbdef code in illness field. Otherwise null.	379768	16944	362824	N/A	N/A
Gout	Calc; 1= gout_ukbdef code in illness field. Otherwise null.	379768	5494	374274	N/A	N/A
Gum Pain	0-no 1-yes	378535	10741	367794	N/A	N/A
Hiatus Hernia	Calc; 1= h_hernia_ukbdef code in illness field. Otherwise null.	379768	8914	370854	N/A	N/A
Hayfever	Calc; 1= hayfever_ukbdef code in illness field. Otherwise null.	379768	22985	356783	N/A	N/A
Headache	0-no 1-yes	379121	76198	302923	N/A	N/A
Hearing Aid	0-no 1-yes	230812	11402	219410	N/A	N/A
Hearing problem	0-no 1-yes	364452	94750	269702	N/A	N/A
Hearing problem back	0-no 1-yes	372280	140579	231701	N/A	N/A
Heart Valve	Calc; 1= heart_valve_ukbdef code in illness field. Otherwise null.	379768	3024	376744	N/A	N/A
High Cholesterol	Calc; 1= high_cholesterol_ukbdef code in illness field. Otherwise null.	379768	47952	331816	N/A	N/A
Hip Pain	0-no 1-yes	379121	42628	336493	N/A	N/A
Hrt	0-no 1-yes	203772	15242	188530	N/A	N/A
Hyper Thyroidism	Calc; 1= hyper_thy_ukbdef code in illness field. Otherwise null.	379768	2957	376811	N/A	N/A
Hypertension	Hypertension based on BP meds and BP	377332	202849	174483	N/A	N/A
Hypertension	Calc; 1= hypertension_ukbdef code in illness field. Otherwise null.	379768	98195	281573	N/A	N/A
Hypo Thyroidism	Calc; 1= hypo_thy_ukbdef code in illness field. Otherwise null.	379768	18786	360982	N/A	N/A
Hysterectomy	Calc hysterectomy status at most recent non missing visit	204622	38415	166207	N/A	N/A
Irrritable Bowel Disease	Calc; 1= IBD_ukbdef code in illness field. Otherwise null.	379768	3324	376444	N/A	N/A
Irritable Bowel Syndrome	Calc; 1= IBS_ukbdef code in illness field. Otherwise null.	379768	9454	370314	N/A	N/A
Incident Breat cancer	Calc incident breast cancer	197689	3760	193929	N/A	N/A
Incident Cancer	Calc incident any cancer	359320	18076	341244	N/A	N/A
Incident Colorectal Cancer	Incident colorectal cancer	378735	1537	377198	N/A	N/A
Incident Ovarian Canxer	Calc incident ovary cancer	204213	435	203778	N/A	N/A
Incident Prostate Cancer	Incident prostate cancer	172394	3935	168459	N/A	N/A
Incident Uterine Cancer	Calc incident uterine cancer	204012	609	203403	N/A	N/A
Incident Cad	Incident CAD from HES 01122016	279198	11314	267884	N/A	N/A
Incident Depression	Incident depression from UKB or HES	277678	5838	271840	N/A	N/A
Incident Fracture	Incident case derived from HES data	260808	9831	250977	N/A	N/A
Incident Gord	Incident case derived from HES data	276658	9789	266869	N/A	N/A
Incident Md	Incident case derived from HES data	297116	153	296963	N/A	N/A
Incident Mdd	Incident major depressive disorder from ICD10	294552	7361	287191	N/A	N/A
Incident Oeso Varicies	Incident case derived from HES data	297914	290	297624	N/A	N/A
Incident Oesophagitis	Incident case derived from HES data	292789	5313	287476	N/A	N/A
Incident Osteoporosis	Incident case derived from HES data	291338	2782	288556	N/A	N/A
Incident Psoriasis	From HES or UKB self-report	294010	759	293251	N/A	N/A
Incident Rmdd	Incident recurrent major depressive disorder from ICD10	294750	7301	287449	N/A	N/A
Incident Smdd	Incident single episode major depressive disorder from ICD10	297719	276	297443	N/A	N/A
Incident Stroke	Incident cases of stroke defined in the HES data	292329	2472	289857	N/A	N/A
Incident T2D	Incident variable based on HES 01122016	281417	4471	276946	N/A	N/A
Infertile	Calc infertility case vs not reported	204774	486	204288	N/A	N/A
Insomnia 1	Never insomnia versus sometimes or usually	379491	288035	91456	N/A	N/A
Insomnia 2	Never insomnia versus usually	198796	107340	91456	N/A	N/A
Insufficent Exercise	Insufficient exercise according to govt guidelines	347582	167532	180050	N/A	N/A
Irregular Cycle	Calc irregular cycle	43437	8247	35190	N/A	N/A
Kidney stones	Calc; 1= kidstone_ukbdef code in illness field. Otherwise null.	379768	3134	376634	N/A	N/A
Knee Pain	0-no 1-yes	379121	80469	298652	N/A	N/A
Laxatives	regularly take laxatives	375661	10865	364796	N/A	N/A
Lazy Eye	0-no 1-yes	76849	3133	73716	N/A	N/A
Lean Diabetes	0-controls 1-diabetics with normal BMI	363437	957	362480	N/A	N/A
Leg Amputation	0-no 1-yes	27322	316	27006	N/A	N/A
Leg Artery Surgery	0-no 1-yes	27330	1041	26289	N/A	N/A
Leg Pain Calves	0-no 1-yes	26951	8939	18012	N/A	N/A
Leg Pain Walking	0-no 1-yes	125801	27448	98353	N/A	N/A
Late Menopause	Calc 1=menopause >55; 0=menopause <=55	92756	9024	83732	N/A	N/A
Long Illness	Had a long standing illness Y, N	371059	120365	250694	N/A	N/A
Long Sighted	0-no 1-yes	76849	15915	60934	N/A	N/A
Loose Teeth	0-no 1-yes	378535	15456	363079	N/A	N/A
Leg pain Standing	0-no 1-yes	26527	16900	9627	N/A	N/A
Leg pain Walk Fast	0-no 1-yes	26381	18258	8123	N/A	N/A
Leg pain Walk Improves	0-no 1-yes	14636	5153	9483	N/A	N/A
Leg pain Walking	0-no 1-yes	26689	15125	11564	N/A	N/A
Major Operation	0-no 1-yes	376827	248141	128686	N/A	N/A
Male Impotence	Male impotence from ICD, self-report or meds	174994	2675	172319	N/A	N/A
Mdd Any	Any MDD from ICD10 or self-report	302810	34977	267833	N/A	N/A
Mdd Recurrent	Recurrent MDD	301322	27568	273754	N/A	N/A
Mdd Single Ep	Single episode MDD	313703	9537	304166	N/A	N/A
Menarche Age	Calc - ReproGen menarche case-control	19161	9868	9293	N/A	N/A
Meniere	Calc; 1= meniere code in illness field. Otherwise null.	379768	1050	378718	N/A	N/A
Menopausal Symptoms	Calc menopausal symptoms case vs not reported	204774	422	204352	N/A	N/A
Menorrhagia	Calc menorrhagia case vs not reported	204774	1246	203528	N/A	N/A
MI	Calc; 1= MI_ukbdef code in illness field. Otherwise null.	379768	8818	370950	N/A	N/A
Migraine	Calc; 1= illness. Otherwise null.	379768	11868	367900	N/A	N/A
Morbid Obese	0-normal BMI (18.5-25) and 1 - severely obese BMI>=40	131740	7091	124649	N/A	N/A
Morning Person	Are you a morning person 0-no 1-yes?	339536	212128	127408	N/A	N/A
Morning Person Extremes	Are you a morning person? Only includes those who were definitely	120665	90213	30452	N/A	N/A
Mother Bowel Cancer	Mother had bowel_cancer	355457	18015	337442	N/A	N/A
Mother Breast Cancer	Mother had breast_cancer	355457	29027	326430	N/A	N/A
Mother Bronchitis	Mother had bronchitis	358869	20562	338307	N/A	N/A
Mother Dementia	Mother had dementia	358869	29865	329004	N/A	N/A
Mother Depression	Mother had depression	355457	23286	332171	N/A	N/A
Mother Diab	Mother had diabetes	358869	32374	326495	N/A	N/A
Mother Hd	Mother had heart_disease	358869	69583	289286	N/A	N/A
Mother High Blood Pressure	Mother had high_bp	358869	107200	251669	N/A	N/A
Mother Lung Cancer	Mother had lung_cancer	355457	14273	341184	N/A	N/A
Mother Parkinsons	Mother had parkinsons	355457	5727	349730	N/A	N/A
Mother Stroke	Mother had stroke	358869	49810	309059	N/A	N/A
Mouth Ulcer	0-no 1-yes	378535	38515	340020	N/A	N/A
Muscle Prob	Calc; 1= muscleprob_ukbdef code in illness field. Otherwise null.	379768	7496	372272	N/A	N/A
Natural Menopause	Calc natural menopause vs non-natural or pre-menopausal	185504	90905	94599	N/A	N/A
Neck Pain	0-no 1-yes	379121	86766	292355	N/A	N/A
Non-Accidental Death	Non accidental death in close fam 0-no, 1-yes	120165	32806	87359	N/A	N/A
Osteo arthritis	Calc; 1= oa_ukbdef code in illness field. Otherwise null.	379768	33121	346647	N/A	N/A
Obese	0-normal BMI range, 1-BMI 30-40	208641	83992	124649	N/A	N/A
Oeso Stricture	Calc; 1= oeso_stricture_ukbdef code in illness field. Otherwise null.	379768	94	379674	N/A	N/A
Oeso Varicies	Calc; 1= oeso_varicies_ukbdef code in illness field. Otherwise null.	379768	48	379720	N/A	N/A
Oesophagitis	Calc; 1= oesophagitis_ukbdef (Barretts oesophagus) code in illness field. Otherw	379768	1239	378529	N/A	N/A
Omeprazole	Regularly take omeprazole	375661	22466	353195	N/A	N/A
Oophorectomy	Calc oophorectomy status at most recent non missing visit	202088	16532	185556	N/A	N/A
Osteoporosis	Calc; 1= osteoporosis_ukbdef code in illness field. Otherwise null.	379768	6371	373397	N/A	N/A
Ovarian Cysts	Calc ovarian cyst case vs not reported	204774	3234	201540	N/A	N/A
Ovarian cancer	Calc ovary cancer, incident and prevalent	204774	996	203778	N/A	N/A
Oversleeper	0- 7 to 8 hours per night; 1 - 9 to 18 hours	287456	28844	258612	N/A	N/A
Pace Maker	0-no 1-yes	379424	1194	378230	N/A	N/A
Paracetamol	Regularly take paracetamol	375661	81925	293736	N/A	N/A
Parent Bowel Cancer	Either parent had bowel_cancer	335590	36518	299072	N/A	N/A
Parent Bronchitis	Either parent had bronchitis	341421	55346	286075	N/A	N/A
Parent Chd	Either parent CHD	369452	153482	215970	N/A	N/A
Parent Dementia	Either parent had dementia	340480	44055	296425	N/A	N/A
Parent Depression	Either parent had depression	335581	34511	301070	N/A	N/A
Parent Diabetes	Either parent had diabetes	341558	60495	281063	N/A	N/A
Parent Heart Disease	Either parent had heart_disease	345795	153482	192313	N/A	N/A
Parent High Bp	Either parent had high_bp	346218	153139	193079	N/A	N/A
Parent Lung Cancer	Either parent had lung_cancer	336223	42996	293227	N/A	N/A
Parent Never	Calc never had child	374711	68157	306554	N/A	N/A
Parent Parkinsons	Either parent had parkinsons	333975	13907	320068	N/A	N/A
Parent Stroke	Either parent had stroke	343485	93800	249685	N/A	N/A
Parents Bowel Cancer	Both parents had bowel_cancer	366093	1079	365014	N/A	N/A
Parents Bronchitis	Both parents had bronchitis	369107	2868	366239	N/A	N/A
Parents Dementia	Both parents had dementia	369107	1555	367552	N/A	N/A
Parents Depression	Both parents had depression	366093	1427	364666	N/A	N/A
Parents Diabetes	Both parents had diabetes	369107	3480	365627	N/A	N/A
Parents Heart Disease	Both parents had heart_disease	369107	25468	343639	N/A	N/A
Parents High Blood Pressure	Both parents had high_bp	369107	28779	340328	N/A	N/A
Parents Lung Cancer	Both parents had lung_cancer	366093	1761	364332	N/A	N/A
Parents No Diseases	Parents no disease reported	262012	21904	240108	N/A	N/A
Parents Parkinsons	Both parents had parkinsons	366093	144	365949	N/A	N/A
Parents Stroke	Both parents had stroke	369107	7449	361658	N/A	N/A
Participant Dead	Record in death registry	379768	11017	368751	N/A	N/A
Pass Test	Calc - Prospective memory test. 1=recalled at first attempt; 0=did not recall at	126664	100449	26215	N/A	N/A
Polycystic Ovarian Syndrome	Calc PCOS vs not reported	204774	475	204299	N/A	N/A
Pneumonia	Calc; 1= pneumonia_ukbdef code in illness field. Otherwise null.	379768	5763	374005	N/A	N/A
Premature Ovarian Failure	Calc: 1=premature ovarian failure (<40); 0=no premature ovarian failure	175898	1996	173902	N/A	N/A
Premature Ovarian Insufficiency	Calc: 1=POI meno <40 yrs ; 0= meno >52 yrs	34361	1996	32365	N/A	N/A
Preeclampsia	0-no 1-yes	204774	1803	202971	N/A	N/A
Pregnancy Loss	Calc case: 1 or more still births, miscarriages (exc term only); control: no los	151228	44532	106696	N/A	N/A
Pregnancy Loss Multiple	Calc case >=2 still births/miscarriages; control no loss (exc women never preg)	119960	13173	106787	N/A	N/A
Pregnancy Loss Recurrent	Calc case >=3 miscarriages; control no misc/still/term (exc women never preg)	110977	4179	106798	N/A	N/A
Pregnancy Never	Calc never pregnant (case) vs ever pregnant (control)	201011	30863	170148	N/A	N/A
Pregnancy Termination	Calc had pregnancy termination	201345	27356	173989	N/A	N/A
Presbyopia	0-no 1-yes	76849	33282	43567	N/A	N/A
Preterm Birth	Binary variable: 0-BW suggests normal age, 1-BW suggests preterm	163980	17636	146344	N/A	N/A
Prolapse	Calc prolapse case vs not reported	204774	2277	202497	N/A	N/A
Prostate Cancer	Prostate cancer - controls no cancer	174994	6535	168459	N/A	N/A
Prostate Not Cancer		76710	4970	71740	N/A	N/A
Psoriasis	Calc; 1= psoriasis code in illness field. Otherwise null.	379768	4449	375319	N/A	N/A
Pulomary Embolism	Calc; 1= pulembol_ukbdef code in illness field. Otherwise null.	379768	3176	376592	N/A	N/A
R Hand	0-Left, 1-Right	373275	337108	36167	N/A	N/A
Rhuematoid Arthritis	Calc; 1= ra_ukbdef code in illness field. Otherwise null.	379768	4289	375479	N/A	N/A
Ranitidine	Regularly take ranitidine	375661	7146	368515	N/A	N/A
Risk Taker	Consider self a risk taker	366499	96316	270183	N/A	N/A
Sciatica	Calc; 1= sciatica_ukbdef code in illness field. Otherwise null.	379768	3933	375835	N/A	N/A
Seen Gp for Depression	Seen GP for depression or anxiety	377353	129891	247462	N/A	N/A
Seen Psychiatrist	Seen psychiatrist for depression or anxiety	378240	43696	334544	N/A	N/A
Short Breath	0-no 1-yes	124830	13180	111650	N/A	N/A
Short Sighted	0-no 1-yes	76849	31227	45622	N/A	N/A
Sinusitis	Calc; 1= sinusitis_ukbdef code in illness field. Otherwise null.	379768	2972	376796	N/A	N/A
Slipdisc	Calc; 1= slipdisc_ukbdef code in illness field. Otherwise null.	379768	6627	373141	N/A	N/A
Snore	Person told you that you snore 0- no 1-yes	353497	131670	221827	N/A	N/A
Snore Adjusted for Bmi	Snoring yes no to be adj for BMI in GWAS	353497	131670	221827	N/A	N/A
Spinal Arthritis	Calc; 1= spinal_arth_ukbdef code in illness field. Otherwise null.	379768	3376	376392	N/A	N/A
Spont Miscarriage	Calc had spontaneous miscarriage	201553	41698	159855	N/A	N/A
Squint	0-no 1-yes	76849	1631	75218	N/A	N/A
Still Birth	Calc had still birth	201708	4755	196953	N/A	N/A
Stomach Ulcer	Calc; 1= stom_ulcer_ukbdef code in illness field. Otherwise null.	379768	2800	376968	N/A	N/A
Stomach Pain	0-no 1-yes	379121	32195	346926	N/A	N/A
Stroke All	Any diagnosis of stroke from HES or UKB	298395	7584	290811	N/A	N/A
Stroke	Calc; 1= stroke_ukbdef code in illness field. Otherwise null.	379768	5426	374342	N/A	N/A
T1D	T1D no T2D in controls	368186	318	367868	N/A	N/A
T2D No T1D	T2D excluding T1D from controls	372435	12067	360368	N/A	N/A
T2D Not Strict	Prevalent (ukb) or incident (hes) T2D not 1 yr restricted	295889	18943	276946	N/A	N/A
Tinnitus Ever	0-no 1-yes	124655	36175	88480	N/A	N/A
Tonsilitis	Calc; 1= tonsilitis_ukbdef code in illness field. Otherwise null.	379768	2960	376808	N/A	N/A
Toothache	0-no 1-yes	378535	15433	363102	N/A	N/A
Twin	Calc part of a multiple birth 0-no 1-yes	373765	8250	365515	N/A	N/A
Ulceratve Colitis	Calc; 1= uc_ukbdef code in illness field. Otherwise null.	379768	2054	377714	N/A	N/A
Unable To Work	Unable to work because of illness/disability 0-no, 1-yes	378656	14488	364168	N/A	N/A
Undersleeper	0- 7 to 8 hours per night; 1 - 3 to 6 hours	348717	90105	258612	N/A	N/A
Unemployed	Unemployed 0-no, 1-yes	378656	6183	372473	N/A	N/A
Ut Fibroids	Calc; 1= ut_fibroids_ukbdef code in illness field. Otherwise null.	204774	6080	198694	N/A	N/A
Ut Polyps	Calc uterine polyps case vs not reported	204774	1227	203547	N/A	N/A
Ut Prolapse	Calc; 1= ut_prolapse_ukbdef code in illness field. Otherwise null.	204774	2277	202497	N/A	N/A
Utca	Calc uterine cancer, incident and prevalent	204774	1371	203403	N/A	N/A
Uti	Calc; 1= uti_ukbdef code in illness field. Otherwise null.	379768	2214	377554	N/A	N/A
Vestib	Calc; 1= vestib_ukbdef code in illness field. Otherwise null.	379768	6313	373455	N/A	N/A
Vig 1Hr	0 - <=1hr vig 1->hr vig	347582	113369	234213	N/A	N/A
Afp	Average arm fat percent across both arms	371979	N/A	N/A	29.7596	10.1083
Age 1St Birth	Calc age at first birth	165509	N/A	N/A	26.0425	5.09992
Age Death	Age at death	11017	N/A	N/A	66.0675	6.85287
Age Diabetes	Age at diabetes diagnosis - any diabetes	17065	N/A	N/A	51.4816	12.5377
Age Education	Age full time education completed	251256	N/A	N/A	16.6747	2.22026
Age Glasses	Age wore glasses if less than 40 when started	168521	N/A	N/A	16.984	9.11507
Age Glasses 40Plus	Age wore glasses if started at 40 years old	158164	N/A	N/A	47.4556	5.29536
Age Mother Birth	Calc age of mother at birth	147084	N/A	N/A	26.8052	4.78017
Age T2D No T1D	Age T2D diagnosed (strict)	379768	N/A	N/A	57.2526	8.02072
Alcohol	Estimated intake of Alcohol, based on food and beverage consumption yesterday	150981	N/A	N/A	15.0277	20.2956
Alcohol Units	Units of alcohol	288802	N/A	N/A	0.566546	1.03723
All Pregnancies	Calc number pregnancies (live births, still births, miscarriages, terminations)	201011	N/A	N/A	2.28961	1.58437
Arm Fat Free Mass	Arm fat free mass	373000	N/A	N/A	2.92153	0.830074
Arterial Stiffness	Arterial stiffness	125237	N/A	N/A	9.36965	4.09083
Average Pa All	No-wear time bias adjusted average acceleration	72355	N/A	N/A	28.1104	8.28337
Balding Pattern	Balding pattern 1-4	173680	N/A	N/A	2.31083	1.10434
Bf	Body fat percentage	372907	N/A	N/A	31.3146	8.51702
Bf Freemass	Whole body fat-free mass	373093	N/A	N/A	53.4631	11.5462
Bf Mass	Whole body fat mass	372500	N/A	N/A	24.7952	9.50872
Bmd	Bone mineral density g/cm2	372118	N/A	N/A	0.541521	0.136134
Bmd T	Bone mineral density T score - number of SD BMD above or below standard for heal	339833	N/A	N/A	-0.335889	1.22413
Bmi	BMI from measured ht and wt	378274	N/A	N/A	27.3795	4.76959
Bmr	Basal metabolic rate	373117	N/A	N/A	6642.7	1370.98
Body Imp	Impedance of whole body	373086	N/A	N/A	598.956	88.5299
Body Size 10	Comparative body size age 10	373356	N/A	N/A	1.83291	0.678206
Bw	Own BW	210730	N/A	N/A	3.35039	0.643015
Bw 2	BW excluding less than 2.5kg and greater than 4.5kg	181602	N/A	N/A	3.39239	0.418697
Caffeinated Coffee	Cups of caffeinated coffee per day	320284	N/A	N/A	1.97704	2.10996
Change Cog Fun	Change in fluid intelligence from baseline to online questionnaire	36480	N/A	N/A	-1.26716	1.80522
Change Numeric Memory	Change in numeric memory	9723	N/A	N/A	-0.0315746	1.56217
Change Pairs Test	Change in number of incorrect attempts. Positive value - worse on FU	93509	N/A	N/A	0.424194	3.95649
Cig Per Day	Calc - cig smoked per day, prev and curr smokers.	317806	N/A	N/A	6.63079	10.7802
Coffee Cups	Cups of coffee per day	379143	N/A	N/A	2.07567	2.10875
Dbp	Valid diastolic - account BP (+ 10)	378255	N/A	N/A	86.3253	13.5432
Education in Years	Time in education	376145	N/A	N/A	14.962	5.09472
Energy	Estimated intake of energy, based on food and beverage consumption yesterday	150982	N/A	N/A	8785.1	2670.51
Eysneck personality inventory	Eysneck personality inventory	302308	N/A	N/A	4.38231	3.26721
Est Na 24	Level of sodium in urine over 24 hrs	367023	N/A	N/A	1115.28	481.231
Fev1	Spirometry FEV1	333232	N/A	N/A	2.75507	0.77916
Fluid Intelligence	1st measure of fluid intelligence	185058	N/A	N/A	5.91317	2.10858
Fvc	Spirometry FVC	333232	N/A	N/A	3.64134	0.998728
Hand Grip Max	Maximum hand grip strength	376529	N/A	N/A	29.8076	11.3042
Hearing Left	Hearing left ear	121415	N/A	N/A	-6.67969	1.98704
Hearing Right	Hearing right ear	121366	N/A	N/A	-6.63753	1.99494
Height	Height cm	378931	N/A	N/A	168.809	9.24309
Hip	Hip circ	379074	N/A	N/A	103.409	9.16551
Hours Slept	Hrs slept per day including naps	377695	N/A	N/A	7.16882	1.08733
Hours Week Job	Hrs worked each week	213776	N/A	N/A	35.3576	12.6787
Ht Hand Grip	Hand grip adj for height	376529	N/A	N/A	29.8076	11.3042
Hyst Age	Calc hysterectomy age at most recent non missing visit	37625	N/A	N/A	44.0471	8.09956
Ipaq	Logged MET score	347425	N/A	N/A	7.40257	1.13344
Job Class	Classification of profession based on Standard Classification of Occupations	245906	N/A	N/A	4.14193	2.90835
Kids Fathered	Calc kids fathered, outliers >20 children removed	173691	N/A	N/A	1.76633	1.24137
L Dep Spell	Longest period of depression in weeks	53757	N/A	N/A	16.1283	41.7248
L Dis Spell	Longest period of disinterest in weeks	34096	N/A	N/A	15.887	44.3229
L Menstrual	Calc cycle length with exclusions	29942	N/A	N/A	26.5852	3.5635
Lfp	Average leg fat percent across both legs	371561	N/A	N/A	31.8431	10.6126
Limb Fat	Average fat percentage arms and legs	370493	N/A	N/A	30.8053	10.1146
Log Pack Yrs	Transformed pack-years for linear regression.log10(pack-years)	112381	N/A	N/A	1.24474	0.382974
Logmar Left	Visual acuity left	84771	N/A	N/A	0.0354709	0.251808
Logmar Right	Visual acuity right	84121	N/A	N/A	0.0242049	0.206838
Mcv	Mean corpuscular volume	362944	N/A	N/A	91.3557	4.38663
Mcv Noanemia	MCV - anemic participants excluded	306341	N/A	N/A	91.5979	4.05551
Menarche9 17	Age at menarche	198171	N/A	N/A	12.9362	1.56182
Mental Health	Scores for factor 1	379767	N/A	N/A	-0.182036	1.11968
Muscle Quality	LP muscle quality measure	370253	N/A	N/A	10.2438	2.73805
N Attempt Quit	Number of unsuccessful stop-smoking attempts	85979	N/A	N/A	2.96284	7.5157
N Births	Calc number live births	204641	N/A	N/A	1.79551	1.17433
N Cancer	Number of cancers reported	379712	N/A	N/A	0.0912613	0.311577
N Dep Ep	Number of depression episodes	48365	N/A	N/A	6.15009	34.5127
N Dis Ep	Number of disinterest episodes	31756	N/A	N/A	7.2711	33.5566
N Errors Alpha	Trail making - number of errors alpha	85198	N/A	N/A	1.25746	3.96024
N Errors Numeric	Trail making - number of errors number	85356	N/A	N/A	0.777836	3.24859
N Jobs	Number of jobs held	83806	N/A	N/A	3.32081	2.17656
N Miscarriage	Calc number miscarriages	201553	N/A	N/A	0.302248	0.746124
N Non Cancer	Number of non cancers reported	379712	N/A	N/A	1.86575	1.86792
N Operations	Number of operations reported	379712	N/A	N/A	1.76147	1.55569
N Preg Loss	Calc number still births and/or miscarriages (excl terminations only)	201480	N/A	N/A	0.329244	0.794774
N Sex Partners	Lifetime number of sexual partners	311244	N/A	N/A	6.48223	12.0857
N Treatments	Number of treatments/medications reported	379712	N/A	N/A	2.44744	2.66074
Nat Mage	Calc age at natural menopause at most recent non missing visit	90905	N/A	N/A	50.0316	4.52046
Numeric Memory	Max no. of digits remembered	116986	N/A	N/A	6.86407	1.43277
Ooph Age	Calc oophorectomy age at most recent non missing visit	16139	N/A	N/A	47.6564	7.75648
Pairs Test	N incorrect matches with 6 cards	379427	N/A	N/A	4.11025	3.28689
Pct Correct Match	Single Digit Subsitution Test Results	93616	N/A	N/A	96.3631	9.42564
Pef	Spirometry PEF	333232	N/A	N/A	372.377	128.236
Preg Repro Yr	Calc number pregnancies per repro yr (more than 0 repro yrs)	178363	N/A	N/A	0.0680438	0.051722
Prop Preg Lost	Calc proportion of pregnancies lost (women with at least 1 loss)	44332	N/A	N/A	0.40051	0.193853
Pulse Rate	Pulse rate bpm at bp reading	356844	N/A	N/A	69.2563	11.2572
Rdw	Red blood cell (erythrocyte) distribution width	362944	N/A	N/A	13.4675	0.950305
Rdw Noanemia	RDW - anemic participants excluded	306341	N/A	N/A	13.3822	0.781654
Reaction Time	Time to correctly identify matches (ms)	377305	N/A	N/A	556.078	113.962
Reproductive Life Span	Reproductive life span	89041	N/A	N/A	37.0762	4.78778
Sbp	Valid systolic - account BP (+ 15)	378880	N/A	N/A	144.147	24.0376
Sedentary Time	Number of hours sitting per day	379768	N/A	N/A	4.78373	2.38144
Skeletal Mass	LP skeletal mass	373002	N/A	N/A	22.5517	6.15067
Sitting to Standing Height Ratio	sitting to standing height ratio	378525	N/A	N/A	0.529785	0.0154628
Number Sunburn Episodes	Number of times burnt	284381	N/A	N/A	1.71574	5.28883
Swb	Scores for factor 1	127131	N/A	N/A	-0.0738173	1.03183
Tdi	SES - Townsend Deprivation Index	379303	N/A	N/A	-1.47429	2.98945
Term Preg	Calc - number term pregnancies - includes live births, still births	201624	N/A	N/A	1.82501	1.20382
Trunk fat percentage	Trunk fat percentage	372902	N/A	N/A	31.0706	7.98947
Time 40Mg Sec	Time_Seconds	72355	N/A	N/A	128001	34207.3
Time Mvpa Sec	Time_Seconds	72355	N/A	N/A	44427.3	19672.4
Trunk to limb ratio	trunk to limb ratio	370400	N/A	N/A	1.04875	0.208083
Trunk to leg ratio	trunk to leg ratio	371383	N/A	N/A	1.03241	0.260501
Total 40Mg Auc	Total_AUC	72355	N/A	N/A	2676057	1016248
Total Auc	Total_AUC	72355	N/A	N/A	3381044	992841
Total Mvpa Auc	Total_AUC	72355	N/A	N/A	1602757	881443
Wc	waist circumference	379109	N/A	N/A	90.2844	13.514
Whr	Waist hip ratio	379034	N/A	N/A	0.871344	0.0901573
Whr Bmi	Waist hip ratio adjusted for BMI	378150	N/A	N/A	-6.93e-12	0.0562963
