# Supplementary material for: Assessing the Pathogenicity, Penetrance, and Expressivity of Putative Disease-Causing Variants in a Population Setting
Source: Am J Hum Genet. 2019 Jan 18;104(2):275–86. doi: 10.1016/j.ajhg.2018.12.015 (PMC6369448; doi:10.1016/j.ajhg.2018.12.015)
Supplement: Table S2. List of 4,585 Putative Pathogenic Variants Evaluated [file mmc3.xlsx]

## Sheet: data_for_supp2
SNP ID	snp	Genotype Cluster Score	Genotype Validity	Chromosome	Start bp	End bp	Reference allele	Alternate allele	Functional effect	Refseq gene	Refseq coding effect	Refseq coding change		MAF in UK Biobank (European-Ancestry only)	MAF in ExAC (Non-Finnish Europeans)	MAF in Gnomad Genomes	MAF in Gnomad Exomes	ClinVar defined clinical significance (November 2017)	ClinVar clinical disorder (November 2017)
Affx-80210163	Affx-80210163	3	Unclear	1	949739	949739	G	T	exonic	ISG15	stopgain	ISG15:NM_005101:exon2:c.G379T:p.E127X		1.712e-05	0	.	0	Pathogenic	Immunodeficiency_38_with_basal_ganglia_calcification
rs143676144	rs143676144	1	FP	1	2337254	2337254	C	T	exonic	PEX10	nonsynonymous SNV	PEX10:NM_002617:exon6:c.G932A:p.R311Q,PEX10:NM_153818:exon6:c.G992A:p.R331Q		2.635e-05	0	0	0	Pathogenic	Peroxisome_biogenesis_disorder_6B
rs61752093	rs61752093	1	FP	1	2338020	2338021	AG	-	exonic	PEX10	frameshift deletion	PEX10:NM_002617:exon5:c.814_815del:p.L272fs,PEX10:NM_153818:exon5:c.874_875del:p.L292fs		2.767e-05	4.619e-05	6.678e-05	4.498e-05	Pathogenic|Pathogenic|Pathogenic	Zellweger_syndrome|Peroxisome_biogenesis_disorder_6B|Peroxisome_biogenesis_disorder_6A
Affx-89008547	Affx-89008547	4	TP	1	2339890	2339890	C	T	splicing	PEX10	.	.		4.216e-05	0	6.676e-05	1.825e-05	Pathogenic	Peroxisome_biogenesis_disorder_6A
rs137852919	rs137852919	1	FP	1	5947454	5947454	G	A	exonic	NPHP4	stopgain	NPHP4:NM_001291594:exon14:c.C841T:p.Q281X,NPHP4:NM_001291593:exon15:c.C838T:p.Q280X,NPHP4:NM_015102:exon18:c.C2377T:p.Q793X		1.318e-06	.	.	.	Pathogenic	Nephronophthisis_4
rs137852918	rs137852918	1	FP	1	5947463	5947463	C	A	exonic	NPHP4	stopgain	NPHP4:NM_001291594:exon14:c.G832T:p.E278X,NPHP4:NM_001291593:exon15:c.G829T:p.E277X,NPHP4:NM_015102:exon18:c.G2368T:p.E790X		1.844e-05	.	.	.	Pathogenic	Nephronophthisis_4
rs137852922	rs137852922	1	FP	1	5947496	5947496	G	A	exonic	NPHP4	stopgain	NPHP4:NM_001291594:exon14:c.C799T:p.Q267X,NPHP4:NM_001291593:exon15:c.C796T:p.Q266X,NPHP4:NM_015102:exon18:c.C2335T:p.Q779X		1.581e-05	.	.	0	Pathogenic|Pathogenic	Senior-Loken_syndrome_4|Nephronophthisis
rs137852920	rs137852920	1	FP	1	5964776	5964776	G	A	exonic	NPHP4	stopgain	NPHP4:NM_001291594:exon12:c.C508T:p.R170X,NPHP4:NM_001291593:exon13:c.C505T:p.R169X,NPHP4:NM_015102:exon16:c.C2044T:p.R682X		1.58e-05	1.499e-05	0	8.952e-06	Pathogenic|Likely pathogenic|Likely pathogenic	Nephronophthisis_4|Cerebello-oculo-renal_syndrome_(nephronophthisis,_oculomotor_apraxia_and_cerebellar_abnormalities)|Infertility
rs137852923	rs137852923	2	FP	1	5964848	5964848	G	A	exonic	NPHP4	stopgain	NPHP4:NM_001291594:exon12:c.C436T:p.R146X,NPHP4:NM_001291593:exon13:c.C433T:p.R145X,NPHP4:NM_015102:exon16:c.C1972T:p.R658X		1.317e-05	0	6.665e-05	8.954e-06	Pathogenic|Pathogenic	Senior-Loken_syndrome_4|Nephronophthisis
rs150812083	rs150812083	4	TP	1	7869953	7869953	C	G	exonic	PER3	nonsynonymous SNV	PER3:NM_001289861:exon12:c.C1243G:p.P415A,PER3:NM_001289862:exon12:c.C1243G:p.P415A,PER3:NM_001289863:exon12:c.C1243G:p.P415A,PER3:NM_001289864:exon12:c.C286G:p.P96A,PER3:NM_016831:exon12:c.C1240G:p.P414A		0.004541	0.007	0.0088	0.0057	Pathogenic	Advanced_sleep_phase_syndrome,_familial,_3
rs139315125	rs139315125	5	TP	1	7869960	7869960	A	G	exonic	PER3	nonsynonymous SNV	PER3:NM_001289861:exon12:c.A1250G:p.H417R,PER3:NM_001289862:exon12:c.A1250G:p.H417R,PER3:NM_001289863:exon12:c.A1250G:p.H417R,PER3:NM_001289864:exon12:c.A293G:p.H98R,PER3:NM_016831:exon12:c.A1247G:p.H416R		0.004644	0.007	0.0088	0.0057	Pathogenic	Advanced_sleep_phase_syndrome,_familial,_3
Affx-80210499	Affx-80210499	4	TP	1	9322320	9322320	C	G	exonic	H6PD	stopgain	H6PD:NM_001282587:exon4:c.C981G:p.Y327X,H6PD:NM_004285:exon4:c.C948G:p.Y316X		8.832e-05	3.896e-05	.	3.772e-05	Pathogenic	Cortisone_reductase_deficiency_1
Affx-80210511	Affx-80210511	4	TP	1	10042426	10042426	G	A	exonic	NMNAT1	stopgain	NMNAT1:NM_001297778:exon5:c.G507A:p.W169X,NMNAT1:NM_022787:exon5:c.G507A:p.W169X		6.058e-05	2.999e-05	0.0001	6.269e-05	Pathogenic	not_provided
rs142968179	rs142968179	2	FP	1	10042538	10042538	C	T	exonic	NMNAT1	nonsynonymous SNV	NMNAT1:NM_001297778:exon5:c.C619T:p.R207W,NMNAT1:NM_022787:exon5:c.C619T:p.R207W		1.712e-05	2.997e-05	0.0001	6.27e-05	Pathogenic	Leber_congenital_amaurosis_9
rs150726175	rs150726175	4	TP	1	10042688	10042688	G	A	exonic	NMNAT1	nonsynonymous SNV	NMNAT1:NM_001297778:exon5:c.G769A:p.E257K,NMNAT1:NM_022787:exon5:c.G769A:p.E257K		0.00128	0.001	0.0012	0.0012	Pathogenic|Pathogenic	Leber_congenital_amaurosis_9|not_provided
rs45590836	rs45590836	4	TP	1	11851273	11851273	C	T	exonic	MTHFR	nonsynonymous SNV	MTHFR:NM_001330358:exon11:c.G1866A:p.M622I,MTHFR:NM_005957:exon11:c.G1743A:p.M581I		5.4e-05	3e-05	.	7.162e-05	Pathogenic	Homocysteinemia_due_to_MTHFR_deficiency
rs121434296	rs121434296	3	Unclear	1	11854823	11854823	G	A	exonic	MTHFR	nonsynonymous SNV	MTHFR:NM_001330358:exon7:c.C1252T:p.R418C,MTHFR:NM_005957:exon7:c.C1129T:p.R377C		3.161e-05	4.496e-05	6.668e-05	3.58e-05	Pathogenic	Homocystinuria_due_to_MTHFR_deficiency
Affx-88139396	Affx-88139396	1	FP	1	11855171	11855171	A	C	exonic	MTHFR	nonsynonymous SNV	MTHFR:NM_001330358:exon6:c.T1138G:p.W380G,MTHFR:NM_005957:exon6:c.T1015G:p.W339G		5.27e-06	.	.	.	Pathogenic	Homocystinuria_due_to_MTHFR_deficiency
rs200100285	rs200100285	5	TP	1	11856370	11856370	T	C	exonic	MTHFR	nonsynonymous SNV	MTHFR:NM_001330358:exon5:c.A796G:p.I266V,MTHFR:NM_005957:exon5:c.A673G:p.I225V		0.0007917	0.0001	0.0003	0.0003	Uncertain significance,Pathogenic	Neural_tube_defects,_folate-sensitive,Homocysteinemia_due_to_MTHFR_deficiency
rs121434295	rs121434295	2	FP	1	11861223	11861223	C	T	exonic	MTHFR	nonsynonymous SNV	MTHFR:NM_001330358:exon3:c.G593A:p.R198Q,MTHFR:NM_005957:exon3:c.G470A:p.R157Q		1.185e-05	1.513e-05	0	3.595e-05	Pathogenic	Homocystinuria_due_to_MTHFR_deficiency
rs202102042	rs202102042	4	TP	1	11907171	11907171	C	T	exonic	NPPA	nonsynonymous SNV	NPPA:NM_006172:exon2:c.G449A:p.R150Q		0.0002819	0.0002	0.0005	0.0001	Pathogenic	Atrial_standstill_2
Affx-86891841	Affx-86891841	2	FP	1	12058934	12058934	C	T	exonic	MFN2	nonsynonymous SNV	MFN2:NM_001127660:exon6:c.C707T:p.T236M,MFN2:NM_014874:exon7:c.C707T:p.T236M		4.876e-05	1.498e-05	.	8.951e-06	Pathogenic|Likely pathogenic|Likely pathogenic|Likely pathogenic	Charcot-Marie-Tooth_disease,_type_2A2|Distal_lower_limb_amyotrophy|Distal_muscle_weakness|Peripheral_axonal_neuropathy
Affx-89005700	Affx-89005700	2	FP	1	12062085	12062085	C	T	exonic	MFN2	nonsynonymous SNV	MFN2:NM_001127660:exon10:c.C1085T:p.T362M,MFN2:NM_014874:exon11:c.C1085T:p.T362M		0.000112	1.498e-05	0	8.951e-06	Pathogenic|Pathogenic	Charcot-Marie-Tooth_disease,_type_2A2|CHARCOT-MARIE-TOOTH_DISEASE,_AXONAL,_AUTOSOMAL_RECESSIVE,_TYPE_2A2B
rs121909294	rs121909294	1	FP	1	15767020	15767020	G	A	exonic	CTRC	stopgain	CTRC:NM_007272:exon3:c.G164A:p.W55X		1.713e-05	1.503e-05	6.671e-05	1.791e-05	other|Pathogenic	Pancreatitis,_chronic,_susceptibility_to|Hereditary_pancreatitis
rs121909136	rs121909136	1	FP	1	16382003	16382003	G	A	exonic	CLCNKB	stopgain	CLCNKB:NM_001165945:exon10:c.G1323A:p.W441X,CLCNKB:NM_000085:exon17:c.G1830A:p.W610X		0	0.0003	.	2.717e-05	Pathogenic|Pathogenic	Bartter_syndrome,_type_3,_with_hypocalciuria|not_provided
Affx-89016474	Affx-89016474	1	FP	1	17359555	17359555	C	T	exonic	SDHB	nonsynonymous SNV	SDHB:NM_003000:exon3:c.G286A:p.G96S		7.904e-06	1.521e-05	.	2.688e-05	Likely pathogenic	Hereditary_cancer-predisposing_syndrome
Affx-80210787	Affx-80210787	4	TP	1	17359572	17359572	C	T	exonic	SDHB	nonsynonymous SNV	SDHB:NM_003000:exon3:c.G269A:p.R90Q		3.293e-05	0	0	0	Likely pathogenic	not_provided
rs74315366	rs74315366	1	FP	1	17359573	17359573	G	A	exonic	SDHB	stopgain	SDHB:NM_003000:exon3:c.C268T:p.R90X		1.317e-05	1.508e-05	.	8.957e-06	Pathogenic|Pathogenic|Pathogenic|Pathogenic|Pathogenic|Pathogenic,Uncertain significance	Paragangliomas_4|Hereditary_Paraganglioma-Pheochromocytoma_Syndromes|Pheochromocytoma|Hereditary_Paraganglioma-Pheochromocytoma_Syndromes|not_provided|Hereditary_cancer-predisposing_syndrome,Hereditary_cancer-predisposing_syndrome
Affx-89016864	Affx-89016864	1	FP	1	17371368	17371368	G	-	exonic	SDHB	frameshift deletion	SDHB:NM_003000:exon2:c.88delC:p.Q30fs		0.0001002	1.507e-05	.	8.973e-06	Pathogenic	Hereditary_cancer-predisposing_syndrome
rs11203289	rs11203289	3	Unclear	1	17380507	17380507	G	C	exonic	SDHB	nonsynonymous SNV	SDHB:NM_003000:exon1:c.C8G:p.A3G		0.0001886	0.0002	0.0002	0.0001	Pathogenic|Uncertain significance|not provided|Benign|Benign|Benign|Benign|Likely benign|Likely benign	Cowden_syndrome_2|not_provided|not_specified|Hereditary_cancer-predisposing_syndrome|Gastrointestinal_stromal_tumor|Paragangliomas_4|Pheochromocytoma|Pheochromocytoma|Paraganglioma_and_gastric_stromal_sarcoma
rs137852937	rs137852937	4	TP	1	19203992	19203992	G	A	exonic	ALDH4A1	nonsynonymous SNV	ALDH4A1:NM_001161504:exon10:c.C875T:p.S292L,ALDH4A1:NM_001319218:exon10:c.C1055T:p.S352L,ALDH4A1:NM_003748:exon10:c.C1055T:p.S352L,ALDH4A1:NM_170726:exon10:c.C1055T:p.S352L		0.0001949	0.0003	0.0003	0.0002	Pathogenic	Deficiency_of_pyrroline-5-carboxylate_reductase
rs201271494	rs201271494	4	TP	1	19557424	19557424	G	A	exonic	EMC1	stopgain	EMC1:NM_001271429:exon16:c.C1912T:p.R638X,EMC1:NM_001271427:exon17:c.C1975T:p.R659X,EMC1:NM_001271428:exon17:c.C1975T:p.R659X,EMC1:NM_015047:exon17:c.C1978T:p.R660X		0.0002253	5.994e-05	0	8.952e-05	.	.
rs74315357	rs74315357	1	FP	1	20966445	20966445	C	T	exonic	PINK1	stopgain	PINK1:NM_032409:exon3:c.C736T:p.R246X		1.976e-05	1.882e-05	.	9.079e-06	Pathogenic	Parkinson_disease_6,_autosomal_recessive_early-onset
rs74315358	rs74315358	4	TP	1	20971042	20971042	G	A	exonic	PINK1	nonsynonymous SNV	PINK1:NM_032409:exon4:c.G836A:p.R279H		0.0001291	4.496e-05	6.672e-05	6.266e-05	Pathogenic	Parkinson_disease_6,_autosomal_recessive_early-onset
rs74315359	rs74315359	1	FP	1	20971144	20971144	C	T	exonic	PINK1	nonsynonymous SNV	PINK1:NM_032409:exon4:c.C938T:p.T313M		9.226e-06	1.509e-05	0	1.792e-05	Pathogenic	Parkinson_disease_6,_autosomal_recessive_early-onset
rs3026906	rs3026906	4	TP	1	21546501	21546501	G	A	exonic	ECE1	nonsynonymous SNV	ECE1:NM_001113347:exon17:c.C2224T:p.R742C,ECE1:NM_001113349:exon18:c.C2251T:p.R751C,ECE1:NM_001113348:exon19:c.C2212T:p.R738C,ECE1:NM_001397:exon19:c.C2260T:p.R754C		0.0004334	0.0003	0.0002	0.0004	Pathogenic	Hirschsprung_disease,_cardiac_defects,_and_autonomic_dysfunction
Affx-89025843	Affx-89025843	1	FP	1	21887619	21887619	C	A	exonic	ALPL	nonsynonymous SNV	ALPL:NM_001127501:exon3:c.C46A:p.R16S,ALPL:NM_000478:exon4:c.C211A:p.R71S		3.953e-06	1.837e-05	.	.	Pathogenic	Infantile_hypophosphatasia
rs121918019	rs121918019	4	TP	1	21890587	21890587	G	A	exonic	ALPL	nonsynonymous SNV	ALPL:NM_001177520:exon4:c.G295A:p.A99T,ALPL:NM_001127501:exon5:c.G361A:p.A121T,ALPL:NM_000478:exon6:c.G526A:p.A176T		0.0003108	7.536e-05	0.0002	0.0001	Pathogenic|Pathogenic	Infantile_hypophosphatasia|Childhood_hypophosphatasia
rs121918007	rs121918007	5	TP	1	21890632	21890632	G	A	exonic	ALPL	nonsynonymous SNV	ALPL:NM_001177520:exon4:c.G340A:p.E114K,ALPL:NM_001127501:exon5:c.G406A:p.E136K,ALPL:NM_000478:exon6:c.G571A:p.E191K		0.0006761	0.0027	0.002	0.002	Pathogenic|Pathogenic|Pathogenic|Pathogenic|Pathogenic	Infantile_hypophosphatasia|Childhood_hypophosphatasia|Adult_hypophosphatasia|Hypophosphatasia|not_provided
Affx-80210951	Affx-80210951	4	TP	1	21890710	21890710	G	A	splicing	ALPL	.	.		3.294e-05	1.522e-05	.	0	Pathogenic	Hypophosphatasia,_perinatal_lethal
rs121918018	rs121918018	1	FP	1	21894694	21894694	G	T	exonic	ALPL	nonsynonymous SNV	ALPL:NM_001177520:exon5:c.G515T:p.G172V,ALPL:NM_001127501:exon6:c.G581T:p.G194V,ALPL:NM_000478:exon7:c.G746T:p.G249V		6.591e-06	.	.	8.953e-06	Pathogenic|Pathogenic	Childhood_hypophosphatasia|Odontohypophosphatasia
rs121918002	rs121918002	4	TP	1	21900176	21900176	A	C	exonic	ALPL	nonsynonymous SNV	ALPL:NM_001177520:exon7:c.A650C:p.D217A,ALPL:NM_001127501:exon8:c.A716C:p.D239A,ALPL:NM_000478:exon9:c.A881C:p.D294A		0.0001898	1.517e-05	6.697e-05	4.483e-05	Pathogenic|Pathogenic|Pathogenic|Pathogenic	Infantile_hypophosphatasia|Childhood_hypophosphatasia|Adult_hypophosphatasia|not_provided
Affx-80267391	Affx-80267391	2	FP	1	21900197	21900197	G	-	exonic	ALPL	frameshift deletion	ALPL:NM_001177520:exon7:c.671delG:p.R224fs,ALPL:NM_001127501:exon8:c.737delG:p.R246fs,ALPL:NM_000478:exon9:c.902delG:p.R301fs		1.054e-05	0	.	.	Likely pathogenic	Infantile_hypophosphatasia
rs121918009	rs121918009	1	FP	1	21902229	21902229	G	A	exonic	ALPL	nonsynonymous SNV	ALPL:NM_001177520:exon8:c.G770A:p.G257D,ALPL:NM_001127501:exon9:c.G836A:p.G279D,ALPL:NM_000478:exon10:c.G1001A:p.G334D		1.977e-05	.	.	.	other|Pathogenic|Pathogenic	Infantile_hypophosphatasia|Hypophosphatasia|not_provided
rs28940885	rs28940885	3	Unclear	1	24122673	24122673	C	T	exonic	GALE	nonsynonymous SNV	GALE:NM_001127621:exon10:c.G956A:p.G319E,GALE:NM_000403:exon11:c.G956A:p.G319E,GALE:NM_001008216:exon11:c.G956A:p.G319E		3.162e-05	1.506e-05	0	1.791e-05	Pathogenic|other	UDPglucose-4-epimerase_deficiency|not_provided
rs28940884	rs28940884	3	Unclear	1	24123212	24123212	T	C	exonic	GALE	nonsynonymous SNV	GALE:NM_001127621:exon8:c.A770G:p.K257R,GALE:NM_000403:exon9:c.A770G:p.K257R,GALE:NM_001008216:exon9:c.A770G:p.K257R		0.000282	9.789e-05	0.0003	0.0001	Pathogenic|other	UDPglucose-4-epimerase_deficiency|not_provided
rs137853860	rs137853860	1	FP	1	24123267	24123267	G	A	exonic	GALE	nonsynonymous SNV	GALE:NM_001127621:exon8:c.C715T:p.R239W,GALE:NM_000403:exon9:c.C715T:p.R239W,GALE:NM_001008216:exon9:c.C715T:p.R239W		5.271e-06	0	.	9.253e-06	Pathogenic	UDPglucose-4-epimerase_deficiency
rs121964997	rs121964997	4	TP	1	24147022	24147022	C	T	exonic	HMGCL	nonsynonymous SNV	HMGCL:NM_000191:exon2:c.G122A:p.R41Q,HMGCL:NM_001166059:exon2:c.G122A:p.R41Q		9.886e-05	2.997e-05	6.662e-05	3.581e-05	Pathogenic|Pathogenic	Deficiency_of_hydroxymethylglutaryl-CoA_lyase|not_provided
rs121908325	rs121908325	1	FP	1	25883705	25883705	C	T	exonic	LDLRAP1	stopgain	LDLRAP1:NM_015627:exon4:c.C406T:p.Q136X		5.329e-06	.	.	.	Pathogenic	Hypercholesterolemia,_autosomal_recessive
Affx-80290675	Affx-80290675	4	TP	1	26135244	26135244	-	A	exonic	SELENON	unknown	UNKNOWN		8.827e-05	0.0002	0.0002	0.0002	Pathogenic|Pathogenic|Pathogenic	Eichsfeld_type_congenital_muscular_dystrophy|Congenital_myopathy_with_fiber_type_disproportion|not_provided
rs121908188	rs121908188	5	TP	1	26136244	26136244	G	A	exonic	SELENON	unknown	UNKNOWN		0.0008032	0.0003	0.0005	0.0004	Pathogenic|Pathogenic|Pathogenic	Eichsfeld_type_congenital_muscular_dystrophy|Congenital_myopathy_with_fiber_type_disproportion|not_provided
Affx-80211104	Affx-80211104	4	TP	1	26139211	26139211	C	T	exonic	SELENON	unknown	UNKNOWN		9.483e-05	4.943e-05	.	3.608e-05	Pathogenic|Pathogenic	not_provided|Eichsfeld_type_congenital_muscular_dystrophy
rs147394623	rs147394623	4	Unclear	1	26764719	26764719	A	G	exonic	DHDDS	nonsynonymous SNV	DHDDS:NM_001243564:exon3:c.A124G:p.K42E,DHDDS:NM_001243565:exon3:c.A124G:p.K42E,DHDDS:NM_024887:exon3:c.A124G:p.K42E,DHDDS:NM_205861:exon3:c.A124G:p.K42E		1.581e-05	0.0002	0	5.371e-05	Pathogenic	Retinitis_pigmentosa_59
Affx-89006353	Affx-89006353	4	TP	1	27120992	27120992	G	A	exonic	PIGV	nonsynonymous SNV	PIGV:NM_001202554:exon3:c.G467A:p.C156Y,PIGV:NM_017837:exon3:c.G467A:p.C156Y		0.0001567	0.0002	6.664e-05	0.0002	Pathogenic|Likely pathogenic	Hyperphosphatasia_with_mental_retardation_syndrome_1|not_provided
Affx-80211181	Affx-80211181	4	TP	1	27121019	27121019	C	A	exonic	PIGV	nonsynonymous SNV	PIGV:NM_001202554:exon3:c.C494A:p.A165E,PIGV:NM_017837:exon3:c.C494A:p.A165E		4.216e-05	1.498e-05	.	4.476e-05	Pathogenic	Hyperphosphatasia_with_mental_retardation_syndrome_1
rs74315350	rs74315350	2	FP	1	27238527	27238527	C	A	exonic	NR0B2	nonsynonymous SNV	NR0B2:NM_021969:exon2:c.G583T:p.A195S		1.581e-05	.	.	.	Pathogenic	Obesity,_mild,_early-onset
Affx-88139443	Affx-88139443	3	Unclear	1	27240332	27240332	G	A	exonic	NR0B2	stopgain	NR0B2:NM_021969:exon1:c.C100T:p.R34X		3.425e-05	1.61e-05	0	1.196e-05	Pathogenic	Obesity,_mild,_early-onset
Affx-80211411	Affx-80211411	4	Unclear	1	35250397	35250397	G	A	exonic	GJB3	nonsynonymous SNV	GJB3:NM_001005752:exon2:c.G34A:p.G12S,GJB3:NM_024009:exon2:c.G34A:p.G12S		1.45e-05	1.51e-05	0	1.791e-05	Pathogenic	Erythrokeratodermia_variabilis
Affx-80267547	Affx-80267547	4	TP	1	35250557	35250559	ACG	-	exonic	GJB3	nonframeshift deletion	GJB3:NM_001005752:exon2:c.194_196del:p.65_66del,GJB3:NM_024009:exon2:c.194_196del:p.65_66del		0.00017	8.994e-05	6.676e-05	0.0001	Pathogenic|Uncertain significance	Deafness,_autosomal_dominant,_with_peripheral_neuropathy|not_specified
rs74315318	rs74315318	4	TP	1	35250910	35250910	G	A	exonic	GJB3	nonsynonymous SNV	GJB3:NM_001005752:exon2:c.G547A:p.E183K,GJB3:NM_024009:exon2:c.G547A:p.E183K		1.318e-05	2.997e-05	0.0001	1.791e-05	Pathogenic|Uncertain significance|Likely benign|Likely benign	Deafness,_autosomal_dominant_2b|not_specified|Nonsyndromic_Hearing_Loss,_Dominant|Erythrokeratodermia_variabilis
rs117385606	rs117385606	4	TP	1	35250943	35250943	G	A	exonic	GJB3	nonsynonymous SNV	GJB3:NM_001005752:exon2:c.G580A:p.A194T,GJB3:NM_024009:exon2:c.G580A:p.A194T		5.271e-05	0.0004	6.686e-05	0.0003	Pathogenic|Likely benign|Likely benign	Deafness,_digenic,_GJB2/GJB3|Nonsyndromic_Hearing_Loss,_Dominant|Erythrokeratodermia_variabilis
Affx-89013189	Affx-89013189	2	FP	1	40542587	40542587	T	A	splicing	PPT1	.	.		1.844e-05	1.499e-05	.	8.959e-06	Likely pathogenic|Pathogenic	Ceroid_lipofuscinosis_neuronal_1|not_provided
rs148412181	rs148412181	4	TP	1	40546155	40546155	C	T	exonic	PPT1	nonsynonymous SNV	PPT1:NM_001142604:exon3:c.G232A:p.V78M,PPT1:NM_000310:exon6:c.G541A:p.V181M		5.401e-05	0.0003	0.0001	0.0002	Likely pathogenic,Likely pathogenic	Ceroid_lipofuscinosis_neuronal_1,Ceroid_lipofuscinosis_neuronal_1
Affx-80211579	Affx-80211579	4	TP	1	40555089	40555089	G	C	exonic	PPT1	nonsynonymous SNV	PPT1:NM_001142604:exon2:c.C220G:p.Q74E,PPT1:NM_000310:exon5:c.C529G:p.Q177E		8.829e-05	7.494e-05	6.665e-05	8.061e-05	Likely pathogenic,Likely pathogenic|Pathogenic	Ceroid_lipofuscinosis_neuronal_1,Ceroid_lipofuscinosis_neuronal_1|not_provided
rs137852700	rs137852700	5	TP	1	40555167	40555167	G	A	exonic	PPT1	stopgain	PPT1:NM_001142604:exon2:c.C142T:p.R48X,PPT1:NM_000310:exon5:c.C451T:p.R151X		0.0006162	0.0003	0.0005	0.0005	Pathogenic|Pathogenic|Pathogenic	Ceroid_lipofuscinosis_neuronal_1|not_provided|Neuronal_Ceroid-Lipofuscinosis,_Recessive
rs137852695	rs137852695	2	FP	1	40557070	40557070	T	A	exonic	PPT1	nonsynonymous SNV	PPT1:NM_000310:exon4:c.A364T:p.R122W		8.438e-05	0.0005	0.0005	0.0002	Pathogenic|Pathogenic	Ceroid_lipofuscinosis_neuronal_1|not_provided
rs137852697	rs137852697	1	FP	1	40557843	40557843	T	C	exonic	PPT1	nonsynonymous SNV	PPT1:NM_000310:exon3:c.A236G:p.D79G		9.225e-06	1.499e-05	.	8.958e-06	Pathogenic	Ceroid_lipofuscinosis_neuronal_1
rs137852696	rs137852696	1	FP	1	40558081	40558081	T	G	exonic	PPT1	nonsynonymous SNV	PPT1:NM_000310:exon2:c.A223C:p.T75P		5.271e-06	1.499e-05	.	2.686e-05	Pathogenic|Pathogenic	Ceroid_lipofuscinosis_neuronal_1|not_provided
Affx-89006349	Affx-89006349	1	FP	1	40562797	40562797	C	A	exonic	PPT1	nonsynonymous SNV	PPT1:NM_000310:exon1:c.G114T:p.W38C,PPT1:NM_001142604:exon1:c.G114T:p.W38C		2.503e-05	.	.	.	Likely pathogenic,Likely pathogenic	Ceroid_lipofuscinosis_neuronal_1,Ceroid_lipofuscinosis_neuronal_1
Affx-80211594	Affx-80211594	1	FP	1	40769322	40769322	G	T	exonic	COL9A2	stopgain	COL9A2:NM_001852:exon28:c.C1428A:p.Y476X		1.318e-05	0	.	0	.	.
rs12077871	rs12077871	5	TP	1	40773150	40773150	G	A	exonic	COL9A2	stopgain	COL9A2:NM_001852:exon19:c.C976T:p.Q326X		0.0005811	0.0033	0.0025	0.0022	Benign|Likely benign|Likely benign	not_specified|Stickler_Syndrome,_Recessive|Multiple_Epiphyseal_Dysplasia,_Dominant
rs80358273	rs80358273	2	FP	1	41284190	41284190	C	G	exonic	KCNQ4	nonsynonymous SNV	KCNQ4:NM_004700:exon4:c.C546G:p.F182L,KCNQ4:NM_172163:exon4:c.C546G:p.F182L		4.483e-05	0	0	0	Pathogenic	DFNA_2_Nonsyndromic_Hearing_Loss
rs145092287	rs145092287	5	TP	1	41475832	41475832	G	C	splicing	CTPS1	.	.		0.001046	0.0002	0.0001	0.0002	Pathogenic|Pathogenic	Immunodeficiency_24|not_provided
rs56025238	rs56025238	4	TP	1	43296522	43296522	G	A	exonic	ERMAP	nonsynonymous SNV	ERMAP:NM_018538:exon3:c.G169A:p.G57R,ERMAP:NM_001017922:exon4:c.G169A:p.G57R		0.003333	0.005	0.0054	0.0031	Pathogenic	SCIANNA_BLOOD_GROUP_SYSTEM,_SC:-1,2
rs148434485	rs148434485	3	Unclear	1	43803817	43803817	C	T	exonic	MPL	stopgain	MPL:NM_005373:exon2:c.C127T:p.R43X		2.107e-05	3e-05	.	4.478e-05	Pathogenic	Congenital_amegakaryocytic_thrombocytopenia
rs28928907	rs28928907	5	TP	1	43804305	43804305	G	C	exonic	MPL	nonsynonymous SNV	MPL:NM_005373:exon3:c.G305C:p.R102P		0.0005654	0.0008	0.0006	0.0007	Pathogenic|not provided	Congenital_amegakaryocytic_thrombocytopenia|not_specified
Affx-52323626	Affx-52323626	5	TP	1	43804376	43804376	T	-	exonic	MPL	frameshift deletion	MPL:NM_005373:exon3:c.376delT:p.F126fs		0.000228	4.496e-05	0.0001	4.476e-05	not provided|Pathogenic	not_specified|not_provided
Affx-89013314	Affx-89013314	5	TP	1	43804396	43804396	G	C	intronic	MPL	.	.		0.0002954	0.0003	0.0003	0.0002	Pathogenic	not_provided
rs121913611	rs121913611	4	TP	1	43805713	43805713	C	T	exonic	MPL	nonsynonymous SNV	MPL:NM_005373:exon5:c.C769T:p.R257C		0.0001502	4.529e-05	6.666e-05	9.002e-05	Pathogenic	Congenital_amegakaryocytic_thrombocytopenia
rs113994022	rs113994022	4	TP	1	45444021	45444021	G	A	exonic	EIF2B3	nonsynonymous SNV	EIF2B3:NM_001166588:exon3:c.C260T:p.A87V,EIF2B3:NM_001261418:exon3:c.C260T:p.A87V,EIF2B3:NM_020365:exon3:c.C260T:p.A87V		0.0002002	8.99e-05	0.0001	0.0002	Pathogenic	Leukoencephalopathy_with_vanishing_white_matter
rs145195562	rs145195562	1	FP	1	45479743	45479743	G	C	splicing	UROD	.	.		1.449e-05	0.0001	.	6.266e-05	Pathogenic	Familial_porphyria_cutanea_tarda
Affx-89014022	Affx-89014022	4	TP	1	45796229	45796229	C	A	exonic	MUTYH	nonsynonymous SNV	MUTYH:NM_001350650:exon14:c.G1048T:p.V350F,MUTYH:NM_001350651:exon14:c.G1048T:p.V350F,MUTYH:NM_001048171:exon15:c.G1435T:p.V479F,MUTYH:NM_001048172:exon15:c.G1396T:p.V466F,MUTYH:NM_001048173:exon15:c.G1393T:p.V465F,MUTYH:NM_001048174:exon15:c.G1393T:p.V465F,MUTYH:NM_001128425:exon15:c.G1477T:p.V493F,MUTYH:NM_001293190:exon15:c.G1438T:p.V480F,MUTYH:NM_001293191:exon15:c.G1426T:p.V476F,MUTYH:NM_001…		6.592e-05	4.256e-05	0.0002	0	other|Likely pathogenic,Uncertain significance|Uncertain significance|Uncertain significance	MYH-associated_polyposis|Hereditary_cancer-predisposing_syndrome,Hereditary_cancer-predisposing_syndrome|MYH-associated_polyposis|not_specified
Affx-80267698	Affx-80267698	2	FP	1	45796891	45796893	TCC	-	exonic	MUTYH	nonframeshift deletion	MUTYH:NM_001350650:exon13:c.1008_1010del:p.336_337del,MUTYH:NM_001350651:exon13:c.1008_1010del:p.336_337del,MUTYH:NM_001048171:exon14:c.1395_1397del:p.465_466del,MUTYH:NM_001048172:exon14:c.1356_1358del:p.452_453del,MUTYH:NM_001048173:exon14:c.1353_1355del:p.451_452del,MUTYH:NM_001048174:exon14:c.1353_1355del:p.451_452del,MUTYH:NM_001128425:exon14:c.1437_1439del:p.479_480del,MUTYH:NM_001293190:ex…		1.844e-05	0.0001	0	0.0001	Pathogenic|not provided|Pathogenic|Pathogenic	Hereditary_cancer-predisposing_syndrome|not_specified|MYH-associated_polyposis|not_provided
Affx-89012079	Affx-89012079	2	FP	1	45797201	45797201	G	A	exonic	MUTYH	nonsynonymous SNV	MUTYH:NM_001350650:exon12:c.C785T:p.P262L,MUTYH:NM_001350651:exon12:c.C785T:p.P262L,MUTYH:NM_001048171:exon13:c.C1172T:p.P391L,MUTYH:NM_001048172:exon13:c.C1133T:p.P378L,MUTYH:NM_001048173:exon13:c.C1130T:p.P377L,MUTYH:NM_001048174:exon13:c.C1130T:p.P377L,MUTYH:NM_001128425:exon13:c.C1214T:p.P405L,MUTYH:NM_001293190:exon13:c.C1175T:p.P392L,MUTYH:NM_001293191:exon13:c.C1163T:p.P388L,MUTYH:NM_00129…		9.22e-06	0.0002	6.67e-05	0.0001	Pathogenic|Pathogenic|Pathogenic|Pathogenic	Hereditary_cancer-predisposing_syndrome|Carcinoma_of_colon|MYH-associated_polyposis|not_provided
Affx-80211811	Affx-80211811	1	FP	1	45797914	45797914	C	T	exonic	MUTYH	nonsynonymous SNV	MUTYH:NM_001350650:exon9:c.G428A:p.G143E,MUTYH:NM_001350651:exon9:c.G428A:p.G143E,MUTYH:NM_001048171:exon10:c.G815A:p.G272E,MUTYH:NM_001048172:exon10:c.G776A:p.G259E,MUTYH:NM_001048173:exon10:c.G773A:p.G258E,MUTYH:NM_001048174:exon10:c.G773A:p.G258E,MUTYH:NM_001128425:exon10:c.G857A:p.G286E,MUTYH:NM_001293190:exon10:c.G818A:p.G273E,MUTYH:NM_001293191:exon10:c.G806A:p.G269E,MUTYH:NM_001293192:exon…		3.951e-06	0	.	0	Pathogenic|Pathogenic|Likely pathogenic	not_provided|MYH-associated_polyposis|Hereditary_cancer-predisposing_syndrome
Affx-86888527	Affx-86888527	1	FP	1	45797924	45797924	T	C	exonic	MUTYH	nonsynonymous SNV	MUTYH:NM_001350650:exon9:c.A418G:p.M140V,MUTYH:NM_001350651:exon9:c.A418G:p.M140V,MUTYH:NM_001048171:exon10:c.A805G:p.M269V,MUTYH:NM_001048172:exon10:c.A766G:p.M256V,MUTYH:NM_001048173:exon10:c.A763G:p.M255V,MUTYH:NM_001048174:exon10:c.A763G:p.M255V,MUTYH:NM_001128425:exon10:c.A847G:p.M283V,MUTYH:NM_001293190:exon10:c.A808G:p.M270V,MUTYH:NM_001293191:exon10:c.A796G:p.M266V,MUTYH:NM_001293192:exon…		1.318e-06	.	.	8.984e-06	Likely pathogenic	Hereditary_cancer-predisposing_syndrome
Affx-86888529	Affx-86888529	2	FP	1	45798115	45798115	C	A	exonic	MUTYH	nonsynonymous SNV	MUTYH:NM_001350650:exon8:c.G307T:p.V103F,MUTYH:NM_001350651:exon8:c.G307T:p.V103F,MUTYH:NM_001048171:exon9:c.G694T:p.V232F,MUTYH:NM_001048172:exon9:c.G655T:p.V219F,MUTYH:NM_001048173:exon9:c.G652T:p.V218F,MUTYH:NM_001048174:exon9:c.G652T:p.V218F,MUTYH:NM_001128425:exon9:c.G736T:p.V246F,MUTYH:NM_001293190:exon9:c.G697T:p.V233F,MUTYH:NM_001293191:exon9:c.G685T:p.V229F,MUTYH:NM_001293192:exon9:c.G37…		1.317e-05	0	.	9e-06	other|Likely pathogenic|Likely pathogenic,Uncertain significance	MYH-associated_polyposis|Hereditary_cancer-predisposing_syndrome|not_provided,Hereditary_cancer-predisposing_syndrome
rs200495564	rs200495564	2	FP	1	45798118	45798118	G	A	exonic	MUTYH	nonsynonymous SNV	MUTYH:NM_001350650:exon8:c.C304T:p.R102C,MUTYH:NM_001350651:exon8:c.C304T:p.R102C,MUTYH:NM_001048171:exon9:c.C691T:p.R231C,MUTYH:NM_001048172:exon9:c.C652T:p.R218C,MUTYH:NM_001048173:exon9:c.C649T:p.R217C,MUTYH:NM_001048174:exon9:c.C649T:p.R217C,MUTYH:NM_001128425:exon9:c.C733T:p.R245C,MUTYH:NM_001293190:exon9:c.C694T:p.R232C,MUTYH:NM_001293191:exon9:c.C682T:p.R228C,MUTYH:NM_001293192:exon9:c.C37…		1.186e-05	0	.	8.998e-06	other|Pathogenic	MYH-associated_polyposis|Hereditary_cancer-predisposing_syndrome
rs34126013	rs34126013	1	FP	1	45798130	45798130	G	A	exonic	MUTYH	nonsynonymous SNV	MUTYH:NM_001350650:exon8:c.C292T:p.R98W,MUTYH:NM_001350651:exon8:c.C292T:p.R98W,MUTYH:NM_001048171:exon9:c.C679T:p.R227W,MUTYH:NM_001048172:exon9:c.C640T:p.R214W,MUTYH:NM_001048173:exon9:c.C637T:p.R213W,MUTYH:NM_001048174:exon9:c.C637T:p.R213W,MUTYH:NM_001128425:exon9:c.C721T:p.R241W,MUTYH:NM_001293190:exon9:c.C682T:p.R228W,MUTYH:NM_001293191:exon9:c.C670T:p.R224W,MUTYH:NM_001293192:exon9:c.C361T…		6.586e-06	4.584e-05	0	5.397e-05	Likely pathogenic|Pathogenic|Likely pathogenic	Hereditary_cancer-predisposing_syndrome|not_provided|MYH-associated_polyposis
Affx-89007207	Affx-89007207	1	FP	1	45798138	45798138	T	C	exonic	MUTYH	nonsynonymous SNV	MUTYH:NM_001350650:exon8:c.A284G:p.N95S,MUTYH:NM_001350651:exon8:c.A284G:p.N95S,MUTYH:NM_001048171:exon9:c.A671G:p.N224S,MUTYH:NM_001048172:exon9:c.A632G:p.N211S,MUTYH:NM_001048173:exon9:c.A629G:p.N210S,MUTYH:NM_001048174:exon9:c.A629G:p.N210S,MUTYH:NM_001128425:exon9:c.A713G:p.N238S,MUTYH:NM_001293190:exon9:c.A674G:p.N225S,MUTYH:NM_001293191:exon9:c.A662G:p.N221S,MUTYH:NM_001293192:exon9:c.A353G…		1.054e-05	.	.	.	Pathogenic	not_provided
Affx-80211814	Affx-80211814	1	FP	1	45798308	45798308	G	A	exonic	MUTYH	stopgain	MUTYH:NM_001350650:exon7:c.C199T:p.Q67X,MUTYH:NM_001350651:exon7:c.C199T:p.Q67X,MUTYH:NM_001048171:exon8:c.C586T:p.Q196X,MUTYH:NM_001048172:exon8:c.C547T:p.Q183X,MUTYH:NM_001048173:exon8:c.C544T:p.Q182X,MUTYH:NM_001048174:exon8:c.C544T:p.Q182X,MUTYH:NM_001128425:exon8:c.C628T:p.Q210X,MUTYH:NM_001293190:exon8:c.C589T:p.Q197X,MUTYH:NM_001293191:exon8:c.C577T:p.Q193X,MUTYH:NM_001293192:exon8:c.C268T…		1.318e-05	1.5e-05	.	8.952e-06	Pathogenic	Hereditary_cancer-predisposing_syndrome
rs34612342	rs34612342	4	TP	1	45798475	45798475	T	C	exonic	MUTYH	nonsynonymous SNV	MUTYH:NM_001350650:exon6:c.A107G:p.Y36C,MUTYH:NM_001350651:exon6:c.A107G:p.Y36C,MUTYH:NM_001048171:exon7:c.A494G:p.Y165C,MUTYH:NM_001048172:exon7:c.A455G:p.Y152C,MUTYH:NM_001048173:exon7:c.A452G:p.Y151C,MUTYH:NM_001048174:exon7:c.A452G:p.Y151C,MUTYH:NM_001128425:exon7:c.A536G:p.Y179C,MUTYH:NM_001293190:exon7:c.A497G:p.Y166C,MUTYH:NM_001293191:exon7:c.A485G:p.Y162C,MUTYH:NM_001293192:exon7:c.A176G…		0.002317	0.0025	0.0021	0.0025	Pathogenic|Pathogenic|Pathogenic|Pathogenic|not provided|Pathogenic	MYH-associated_polyposis|Endometrial_carcinoma|not_provided|Hereditary_cancer-predisposing_syndrome|not_specified|Carcinoma_of_colon
Affx-86888535	Affx-86888535	1	FP	1	45798840	45798840	A	T	exonic	MUTYH	nonsynonymous SNV	MUTYH:NM_001048171:exon5:c.T349A:p.W117R,MUTYH:NM_001048172:exon5:c.T310A:p.W104R,MUTYH:NM_001048173:exon5:c.T307A:p.W103R,MUTYH:NM_001048174:exon5:c.T307A:p.W103R,MUTYH:NM_001128425:exon5:c.T391A:p.W131R,MUTYH:NM_001293190:exon5:c.T352A:p.W118R,MUTYH:NM_001293191:exon5:c.T340A:p.W114R,MUTYH:NM_001293192:exon5:c.T31A:p.W11R,MUTYH:NM_001293196:exon5:c.T31A:p.W11R,MUTYH:NM_012222:exon5:c.T382A:p.W1…		2.768e-05	1.499e-05	.	8.956e-06	Pathogenic|Pathogenic	Hereditary_cancer-predisposing_syndrome|not_provided
Affx-80211820	Affx-80211820	2	FP	1	45799108	45799108	G	A	exonic	MUTYH	nonsynonymous SNV	MUTYH:NM_001048171:exon3:c.C283T:p.R95W,MUTYH:NM_001048172:exon3:c.C244T:p.R82W,MUTYH:NM_001048173:exon3:c.C241T:p.R81W,MUTYH:NM_001048174:exon3:c.C241T:p.R81W,MUTYH:NM_001128425:exon3:c.C325T:p.R109W,MUTYH:NM_001293190:exon3:c.C286T:p.R96W,MUTYH:NM_001293191:exon3:c.C274T:p.R92W,MUTYH:NM_012222:exon3:c.C316T:p.R106W,MUTYH:NM_001293195:exon4:c.C241T:p.R81W		1.977e-05	5.994e-05	6.672e-05	5.371e-05	Likely pathogenic|Pathogenic	Hereditary_cancer-predisposing_syndrome|MYH-associated_polyposis
Affx-80211832	Affx-80211832	1	FP	1	45966007	45966007	G	A	exonic	MMACHC	nonsynonymous SNV	MMACHC:NM_015506:exon1:c.G3A:p.M1I		3.957e-06	1.498e-05	.	8.951e-06	Pathogenic	not_provided
Affx-52315367	Affx-52315367	4	TP	1	45973216	45973216	-	A	exonic	MMACHC	frameshift insertion	MMACHC:NM_001330540:exon2:c.100dupA:p.V33fs,MMACHC:NM_015506:exon2:c.271dupA:p.V90fs		0.0009893	0.0017	0.0011	0.0017	Pathogenic|Pathogenic|Likely pathogenic|Likely pathogenic|Pathogenic	Methylmalonic_acidemia_with_homocystinuria|not_provided|Bull's_eye_maculopathy|Methylmalonic_acidemia_with_homocystinuria|Disorders_of_Intracellular_Cobalamin_Metabolism
Affx-89019574	Affx-89019574	2	FP	1	45973222	45973222	G	T	exonic	MMACHC	nonsynonymous SNV	MMACHC:NM_001330540:exon2:c.G105T:p.E35D,MMACHC:NM_015506:exon2:c.G276T:p.E92D		2.242e-05	.	.	3.584e-05	Pathogenic,Pathogenic	Methylmalonic_acidemia_with_homocystinuria,Methylmalonic_acidemia_with_homocystinuria
Affx-80267708	Affx-80267708	2	FP	1	45973933	45973936	CCAA	-	exonic	MMACHC	frameshift deletion	MMACHC:NM_001330540:exon3:c.155_158del:p.P52fs,MMACHC:NM_015506:exon3:c.326_329del:p.P109fs		1.599e-05	0	.	0	Pathogenic	not_provided
rs121918242	rs121918242	3	Unclear	1	45973938	45973938	C	T	exonic	MMACHC	stopgain	MMACHC:NM_001330540:exon3:c.C160T:p.R54X,MMACHC:NM_015506:exon3:c.C331T:p.R111X		1.845e-05	0.0001	0.0002	6.273e-05	Pathogenic|Pathogenic	Methylmalonic_acidemia_with_homocystinuria|not_provided
Affx-80211885	Affx-80211885	4	TP	1	46655129	46655129	C	A	splicing	POMGNT1	.	.		0.0001568	0.0001	0.0001	0.0001	Likely pathogenic|Likely pathogenic|Uncertain significance,Likely pathogenic|Pathogenic	Muscle_eye_brain_disease|Congenital_Muscular_Dystrophy,_alpha-dystroglycan_related|Limb-Girdle_Muscular_Dystrophy,_Recessive,Muscle_eye_brain_disease|RETINITIS_PIGMENTOSA_76
Affx-89006864	Affx-89006864	1	FP	1	46655211	46655211	C	T	exonic	POMGNT1	nonsynonymous SNV	POMGNT1:NM_001290129:exon20:c.G1748A:p.R583H,POMGNT1:NM_001290130:exon20:c.G1385A:p.R462H,POMGNT1:NM_001243766:exon21:c.G1814A:p.R605H,POMGNT1:NM_017739:exon21:c.G1814A:p.R605H		2.24e-05	1.756e-05	.	1.809e-05	Pathogenic,Likely pathogenic	Congenital_muscular_dystrophy-dystroglycanopathy_with_mental_retardation,_type_B3,Muscle_eye_brain_disease
Affx-89013132	Affx-89013132	2	FP	1	46655573	46655573	G	A	exonic	POMGNT1	stopgain	POMGNT1:NM_001290129:exon19:c.C1672T:p.R558X,POMGNT1:NM_001290130:exon19:c.C1309T:p.R437X,POMGNT1:NM_001243766:exon20:c.C1738T:p.R580X,POMGNT1:NM_017739:exon20:c.C1738T:p.R580X		2.239e-05	1.521e-05	.	8.993e-06	Likely pathogenic	Muscle_eye_brain_disease
rs138642840	rs138642840	5	TP	1	46657769	46657769	C	T	splicing	POMGNT1	.	.		0.0002227	0.0014	0.0009	0.0009	Pathogenic,other|Pathogenic|Pathogenic|Pathogenic|Pathogenic	Muscle_eye_brain_disease,Muscle_eye_brain_disease|not_provided|Limb-girdle_muscular_dystrophy-dystroglycanopathy,_type_C3|POMGNT1-Related_Disorders|Congenital_muscular_dystrophy-dystroglycanopathy_with_mental_retardation,_type_B3
Affx-89018986	Affx-89018986	2	FP	1	46660031	46660031	C	T	exonic	POMGNT1	nonsynonymous SNV	POMGNT1:NM_001290129:exon8:c.G728A:p.R243H,POMGNT1:NM_001290130:exon8:c.G365A:p.R122H,POMGNT1:NM_001243766:exon9:c.G794A:p.R265H,POMGNT1:NM_017739:exon9:c.G794A:p.R265H		1.055e-05	7.494e-05	0	3.582e-05	Likely pathogenic|Likely benign	Muscle_eye_brain_disease|not_specified
rs190057175	rs190057175	3	Unclear	1	46660532	46660532	G	A	exonic	POMGNT1	synonymous SNV	POMGNT1:NM_001290129:exon6:c.C570T:p.F190F,POMGNT1:NM_001290130:exon6:c.C207T:p.F69F,POMGNT1:NM_001243766:exon7:c.C636T:p.F212F,POMGNT1:NM_017739:exon7:c.C636T:p.F212F		2.239e-05	3.011e-05	6.69e-05	6.27e-05	Pathogenic	not_provided
rs201253919	rs201253919	2	FP	1	52849109	52849109	G	A	exonic	ORC1	nonsynonymous SNV	ORC1:NM_001190818:exon13:c.C1996T:p.R666W,ORC1:NM_001190819:exon13:c.C1981T:p.R661W,ORC1:NM_004153:exon13:c.C1996T:p.R666W		1.845e-05	0.0001	0.0002	0.0001	Pathogenic	Meier-Gorlin_syndrome_1
rs143141689	rs143141689	5	TP	1	52863445	52863445	C	T	exonic	ORC1	nonsynonymous SNV	ORC1:NM_001190818:exon4:c.G314A:p.R105Q,ORC1:NM_001190819:exon4:c.G314A:p.R105Q,ORC1:NM_004153:exon4:c.G314A:p.R105Q		0.0004269	0.0001	0.0004	0.0002	Pathogenic|Likely pathogenic	Meier-Gorlin_syndrome_1|Meier-Gorlin_syndrome
rs74315294	rs74315294	4	TP	1	53668099	53668099	C	T	exonic	CPT2	nonsynonymous SNV	CPT2:NM_000098:exon3:c.C338T:p.S113L,CPT2:NM_001330589:exon3:c.C338T:p.S113L		0.001831	0.002	0.0019	0.0018	Pathogenic|Pathogenic|Pathogenic|Pathogenic	CARNITINE_PALMITOYLTRANSFERASE_II_DEFICIENCY,_MYOPATHIC,_STRESS-INDUCED|not_provided|Carnitine_palmitoyltransferase_II_deficiency,_lethal_neonatal|Carnitine_palmitoyltransferase_II_deficiency
rs201065226	rs201065226	1	FP	1	53675716	53675716	C	T	exonic	CPT2	stopgain	CPT2:NM_000098:exon4:c.C370T:p.R124X,CPT2:NM_001330589:exon4:c.C370T:p.R124X		1.185e-05	.	.	8.952e-06	Pathogenic|Likely pathogenic|Likely pathogenic|Likely pathogenic	not_provided|Carnitine_palmitoyltransferase_II_deficiency,_infantile|Carnitine_palmitoyltransferase_II_deficiency,_lethal_neonatal|CARNITINE_PALMITOYLTRANSFERASE_II_DEFICIENCY,_MYOPATHIC,_STRESS-INDUCED
Affx-86892133	Affx-86892133	4	TP	1	53675798	53675798	G	A	exonic	CPT2	nonsynonymous SNV	CPT2:NM_000098:exon4:c.G452A:p.R151Q,CPT2:NM_001330589:exon4:c.G452A:p.R151Q		1.449e-05	2.997e-05	.	4.476e-05	Pathogenic	Carnitine_palmitoyltransferase_II_deficiency
Affx-86892142	Affx-86892142	3	Unclear	1	53676715	53676715	A	T	exonic	CPT2	stopgain	CPT2:NM_000098:exon4:c.A1369T:p.K457X,CPT2:NM_001330589:exon4:c.A1369T:p.K457X		8.696e-05	0.0001	.	8.067e-05	Likely pathogenic	Carnitine_palmitoyltransferase_II_deficiency,_infantile
rs74315296	rs74315296	1	FP	1	53676853	53676853	C	T	exonic	CPT2	nonsynonymous SNV	CPT2:NM_000098:exon4:c.C1507T:p.R503C,CPT2:NM_001330589:exon4:c.C1507T:p.R503C		1.581e-05	1.602e-05	.	0	Pathogenic|Pathogenic	CARNITINE_PALMITOYLTRANSFERASE_II_DEFICIENCY,_MYOPATHIC,_STRESS-INDUCED|Carnitine_palmitoyltransferase_II_deficiency
rs28939093	rs28939093	2	FP	1	55340807	55340807	C	T	exonic	DHCR24	nonsynonymous SNV	DHCR24:NM_014762:exon4:c.G571A:p.E191K		1.187e-05	0	.	8.972e-06	Pathogenic	Desmosterolosis
rs74315285	rs74315285	2	FP	1	55464881	55464881	C	T	exonic	BSND	nonsynonymous SNV	BSND:NM_057176:exon1:c.C22T:p.R8W		3.82e-05	.	0	.	Pathogenic	Bartter_syndrome_type_4
Affx-80212151	Affx-80212151	2	FP	1	55505604	55505604	G	A	exonic	PCSK9	nonsynonymous SNV	PCSK9:NM_174936:exon1:c.G94A:p.E32K		1.582e-05	0	.	0	Likely pathogenic|Uncertain significance	Familial_hypercholesterolemia|Familial_hypobetalipoproteinemia
rs28942111	rs28942111	1	FP	1	55509689	55509689	T	A	exonic	PCSK9	nonsynonymous SNV	PCSK9:NM_174936:exon2:c.T381A:p.S127R		1.713e-05	.	.	.	Pathogenic	Hypercholesterolemia,_autosomal_dominant,_3
Affx-89015175	Affx-89015175	2	FP	1	55518071	55518071	G	A	exonic	PCSK9	nonsynonymous SNV	PCSK9:NM_174936:exon4:c.G644A:p.R215H		1.581e-05	.	.	.	Pathogenic|Pathogenic	not_provided|Hypercholesterolemia,_autosomal_dominant,_3
Affx-88139459	Affx-88139459	1	FP	1	55523127	55523127	G	T	exonic	PCSK9	nonsynonymous SNV	PCSK9:NM_174936:exon7:c.G1120T:p.D374Y		1.713e-05	.	.	.	Pathogenic,Pathogenic	Familial_hypercholesterolemia,Hypercholesterolemia,_autosomal_dominant,_3
rs141502002	rs141502002	5	TP	1	55524222	55524222	C	T	exonic	PCSK9	nonsynonymous SNV	PCSK9:NM_174936:exon9:c.C1405T:p.R469W		2.768e-05	3e-05	0.0002	2.687e-05	Uncertain significance|Benign|Likely pathogenic	not_specified|Hypercholesterolemia,_autosomal_dominant,_3|Familial_hypercholesterolemia
rs41286844	rs41286844	5	TP	1	57406638	57406638	G	A	exonic	C8B	stopgain	C8B:NM_000066:exon9:c.C1282T:p.R428X,C8B:NM_001278543:exon10:c.C1126T:p.R376X,C8B:NM_001278544:exon10:c.C1096T:p.R366X		0.001258	0.0017	0.0023	0.0019	Pathogenic	Complement_component_8_deficiency_type_2
rs140813121	rs140813121	1	FP	1	57415272	57415272	G	A	exonic	C8B	stopgain	C8B:NM_000066:exon6:c.C820T:p.R274X,C8B:NM_001278543:exon7:c.C664T:p.R222X,C8B:NM_001278544:exon7:c.C634T:p.R212X		6.589e-06	3e-05	0	1.796e-05	Pathogenic	Complement_component_8_deficiency_type_2
rs146187042	rs146187042	4	TP	1	57422562	57422562	G	A	exonic	C8B	stopgain	C8B:NM_000066:exon3:c.C271T:p.Q91X,C8B:NM_001278543:exon4:c.C115T:p.Q39X,C8B:NM_001278544:exon4:c.C85T:p.Q29X		0.000532	0.0001	0.0001	0.0002	Pathogenic	Complement_component_8_deficiency_type_2
rs137853111	rs137853111	1	FP	1	67474795	67474795	C	T	exonic	SLC35D1	stopgain	SLC35D1:NM_015139:exon11:c.G932A:p.W311X		1.318e-05	3.904e-05	6.66e-05	1.87e-05	Pathogenic	Schneckenbecken_dysplasia
rs121917745	rs121917745	1	FP	1	68895518	68895518	G	A	exonic	RPE65	nonsynonymous SNV	RPE65:NM_000329:exon14:c.C1543T:p.R515W		5.274e-06	3.005e-05	0	1.831e-05	Pathogenic|Pathogenic|not provided|Pathogenic	Retinitis_pigmentosa_20|Leber_congenital_amaurosis_2|not_provided|Retinitis_pigmentosa
rs61752895	rs61752895	1	FP	1	68905269	68905269	G	A	exonic	RPE65	stopgain	RPE65:NM_000329:exon7:c.C700T:p.R234X		1.449e-05	2.997e-05	.	4.479e-05	Pathogenic|not provided	Leber_congenital_amaurosis_2|not_provided
Affx-89016595	Affx-89016595	4	TP	1	68906680	68906680	C	A	exonic	RPE65	nonsynonymous SNV	RPE65:NM_000329:exon6:c.G499T:p.D167Y		8.431e-05	1.52e-05	.	2.692e-05	Likely pathogenic	not_provided
rs61752871	rs61752871	3	Unclear	1	68910541	68910541	G	A	exonic	RPE65	nonsynonymous SNV	RPE65:NM_000329:exon4:c.C271T:p.R91W		9.363e-05	1.507e-05	0	3.587e-05	Pathogenic|Pathogenic	Retinitis_pigmentosa_20|not_provided
rs147559466	rs147559466	4	TP	1	76198337	76198337	G	A	exonic	ACADM	nonsynonymous SNV	ACADM:NM_001286042:exon2:c.G19A:p.E7K,ACADM:NM_000016:exon3:c.G127A:p.E43K,ACADM:NM_001127328:exon3:c.G139A:p.E47K,ACADM:NM_001286043:exon3:c.G127A:p.E43K		0.002653	0.0034	0.0041	0.0031	Pathogenic|other|Benign	not_provided|Medium-chain_acyl-coenzyme_A_dehydrogenase_deficiency|not_specified
rs121434280	rs121434280	1	FP	1	76198409	76198409	T	C	exonic	ACADM	nonsynonymous SNV	ACADM:NM_001286042:exon2:c.T91C:p.Y31H,ACADM:NM_000016:exon3:c.T199C:p.Y67H,ACADM:NM_001127328:exon3:c.T211C:p.Y71H,ACADM:NM_001286043:exon3:c.T199C:p.Y67H		0.0001174	0.001	0.0009	0.001	Pathogenic|Pathogenic	Medium-chain_acyl-coenzyme_A_dehydrogenase_deficiency|not_provided
Affx-89023511	Affx-89023511	1	FP	1	76198554	76198554	T	C	exonic	ACADM	nonsynonymous SNV	ACADM:NM_001286042:exon3:c.T125C:p.I42T,ACADM:NM_000016:exon4:c.T233C:p.I78T,ACADM:NM_001127328:exon4:c.T245C:p.I82T,ACADM:NM_001286043:exon4:c.T233C:p.I78T		1.318e-06	1.502e-05	6.66e-05	5.376e-05	Pathogenic|Pathogenic	not_provided|Medium-chain_acyl-coenzyme_A_dehydrogenase_deficiency
Affx-89021482	Affx-89021482	3	Unclear	1	76198571	76198571	C	T	exonic	ACADM	nonsynonymous SNV	ACADM:NM_001286042:exon3:c.C142T:p.L48F,ACADM:NM_000016:exon4:c.C250T:p.L84F,ACADM:NM_001127328:exon4:c.C262T:p.L88F,ACADM:NM_001286043:exon4:c.C250T:p.L84F		0.0001357	9.007e-05	0.0001	0.0001	Pathogenic	Medium-chain_acyl-coenzyme_A_dehydrogenase_deficiency
Affx-80267939	Affx-80267939	1	FP	1	76199310	76199310	G	-	exonic	ACADM	frameshift deletion	ACADM:NM_001286042:exon4:c.276delG:p.L92fs,ACADM:NM_000016:exon5:c.384delG:p.L128fs,ACADM:NM_001127328:exon5:c.396delG:p.L132fs,ACADM:NM_001286043:exon6:c.483delG:p.L161fs		1.449e-05	1.499e-05	.	1.791e-05	Likely pathogenic|Uncertain significance	Medium-chain_acyl-coenzyme_A_dehydrogenase_deficiency|not_specified
rs149678400	rs149678400	4	TP	1	76211574	76211574	C	A	exonic	ACADM	nonsynonymous SNV	ACADM:NM_001286044:exon5:c.C116A:p.T39N,ACADM:NM_001286042:exon7:c.C575A:p.T192N,ACADM:NM_000016:exon8:c.C683A:p.T228N,ACADM:NM_001127328:exon8:c.C695A:p.T232N,ACADM:NM_001286043:exon9:c.C782A:p.T261N		3.82e-05	0.0001	0	0.0002	Uncertain significance|Likely pathogenic	not_specified|Medium-chain_acyl-coenzyme_A_dehydrogenase_deficiency
rs201375579	rs201375579	3	Unclear	1	76215192	76215192	A	G	exonic	ACADM	nonsynonymous SNV	ACADM:NM_001286044:exon6:c.A230G:p.D77G,ACADM:NM_001286042:exon8:c.A689G:p.D230G,ACADM:NM_000016:exon9:c.A797G:p.D266G,ACADM:NM_001127328:exon9:c.A809G:p.D270G,ACADM:NM_001286043:exon10:c.A896G:p.D299G		0.0001569	0.0005	.	0.0004	Pathogenic|Pathogenic	not_provided|Medium-chain_acyl-coenzyme_A_dehydrogenase_deficiency
rs121434274	rs121434274	4	TP	1	76215194	76215194	G	A	exonic	ACADM	nonsynonymous SNV	ACADM:NM_001286044:exon6:c.G232A:p.G78R,ACADM:NM_001286042:exon8:c.G691A:p.G231R,ACADM:NM_000016:exon9:c.G799A:p.G267R,ACADM:NM_001127328:exon9:c.G811A:p.G271R,ACADM:NM_001286043:exon10:c.G898A:p.G300R		0.0002529	0.0003	0.0002	0.0003	Pathogenic|Pathogenic	Medium-chain_acyl-coenzyme_A_dehydrogenase_deficiency|not_provided
Affx-89019414	Affx-89019414	4	TP	1	76227011	76227011	G	T	exonic	ACADM	stopgain	ACADM:NM_001286044:exon8:c.G583T:p.E195X,ACADM:NM_001286042:exon10:c.G1042T:p.E348X,ACADM:NM_000016:exon11:c.G1150T:p.E384X,ACADM:NM_001127328:exon11:c.G1162T:p.E388X,ACADM:NM_001286043:exon12:c.G1249T:p.E417X		3.293e-05	3.003e-05	.	1.799e-05	Likely pathogenic	Medium-chain_acyl-coenzyme_A_dehydrogenase_deficiency
Affx-89007743	Affx-89007743	1	FP	1	78383902	78383902	C	G	exonic	NEXN	nonsynonymous SNV	NEXN:NM_001172309:exon4:c.C199G:p.Q67E,NEXN:NM_144573:exon5:c.C391G:p.Q131E		6.586e-06	0	.	0	Pathogenic	Familial_hypertrophic_cardiomyopathy_20
rs146245480	rs146245480	4	TP	1	78392548	78392548	C	T	exonic	NEXN	nonsynonymous SNV	NEXN:NM_001172309:exon7:c.C643T:p.R215C,NEXN:NM_144573:exon8:c.C835T:p.R279C		0.0001106	7.587e-05	0	7.213e-05	Pathogenic|Likely benign|Uncertain significance	Familial_hypertrophic_cardiomyopathy_20|not_specified|Primary_familial_hypertrophic_cardiomyopathy
Affx-80267957	Affx-80267957	3	Unclear	1	78408431	78408433	GGA	-	exonic	NEXN	nonframeshift deletion	NEXN:NM_001172309:exon12:c.1753_1755del:p.585_585del,NEXN:NM_144573:exon13:c.1945_1947del:p.649_649del		6.461e-05	0.0002	.	0.0002	Uncertain significance|Likely benign|Likely pathogenic	not_specified|Cardiomyopathy|Cardiovascular_phenotype
rs137853197	rs137853197	3	Unclear	1	78408441	78408441	A	G	exonic	NEXN	nonsynonymous SNV	NEXN:NM_001172309:exon12:c.A1763G:p.Y588C,NEXN:NM_144573:exon13:c.A1955G:p.Y652C		0.0002361	0.0002	0.0002	0.0001	Pathogenic|Uncertain significance|Likely pathogenic|Likely pathogenic|Uncertain significance|Uncertain significance|Likely pathogenic	Dilated_cardiomyopathy_1CC|not_specified|not_provided|Primary_dilated_cardiomyopathy|Dilated_cardiomyopathy_1CC|Familial_hypertrophic_cardiomyopathy_20|Cardiovascular_phenotype
rs147009011	rs147009011	2	FP	1	92713438	92713438	G	A	exonic	GLMN	stopgain	GLMN:NM_001319683:exon16:c.C1540T:p.Q514X,GLMN:NM_053274:exon17:c.C1582T:p.Q528X		1.054e-05	1.51e-05	6.676e-05	8.985e-06	.	.
rs28936382	rs28936382	1	FP	1	92941647	92941647	T	C	exonic	GFI1	nonsynonymous SNV	GFI1:NM_001127215:exon7:c.A1208G:p.K403R,GFI1:NM_001127216:exon7:c.A1208G:p.K403R,GFI1:NM_005263:exon7:c.A1208G:p.K403R		7.773e-05	4.59e-05	.	4.483e-05	Pathogenic	Neutropenia,_nonimmune_chronic_idiopathic,_of_adults
rs121434406	rs121434406	1	FP	1	93301840	93301840	G	A	exonic	RPL5	nonsynonymous SNV	RPL5:NM_000969:exon5:c.G418A:p.G140S		2.242e-05	0.0002	0.0002	0.0002	Pathogenic	Aase_syndrome
rs61750654	rs61750654	1	FP	1	94466426	94466426	G	A	exonic	ABCA4	stopgain	ABCA4:NM_000350:exon47:c.C6445T:p.R2149X		9.223e-06	1.498e-05	.	2.686e-05	Pathogenic|Pathogenic|Pathogenic|Pathogenic|Pathogenic	not_provided|Stargardt_disease_1|Blindness|Macular_degeneration|Visual_loss
Affx-15912365	Affx-15912365	5	TP	1	94466624	94466624	C	T	exonic	ABCA4	nonsynonymous SNV	ABCA4:NM_000350:exon46:c.G6320A:p.R2107H		4.347e-05	7.506e-05	0	7.168e-05	not provided,not provided|Uncertain significance|Likely benign|Likely benign|Likely benign|Likely benign|Likely pathogenic	not_provided,not_provided|not_specified|Retinitis_Pigmentosa,_Recessive|Cone-Rod_Dystrophy,_Recessive|Stargardt_Disease,_Recessive|Macular_degeneration|Stargardt_disease_1
rs61750648	rs61750648	4	TP	1	94466628	94466628	G	A	exonic	ABCA4	nonsynonymous SNV	ABCA4:NM_000350:exon46:c.C6316T:p.R2106C		3.428e-05	0.0001	0.0001	0.0001	Pathogenic|Likely pathogenic	not_provided|Stargardt_disease_1
rs41292677	rs41292677	4	TP	1	94467548	94467548	C	G	exonic	ABCA4	nonsynonymous SNV	ABCA4:NM_000350:exon45:c.G6148C:p.V2050L		0.004428	0.0037	0.0028	0.004	other|not provided|Uncertain significance|Likely benign|Likely benign|Likely benign|Likely benign|Likely pathogenic	Stargardt_disease_1|not_provided|not_specified|Cone-Rod_Dystrophy,_Recessive|Stargardt_Disease,_Recessive|Retinitis_Pigmentosa,_Recessive|Macular_degeneration|Stargardt_disease_1
rs61750641	rs61750641	4	TP	1	94471055	94471055	C	T	exonic	ABCA4	nonsynonymous SNV	ABCA4:NM_000350:exon44:c.G6089A:p.R2030Q		0.0005374	0.0006	0.0007	0.0006	Pathogenic|other|Pathogenic	not_provided|Stargardt_disease_1|Stargardt_disease_1
rs61751383	rs61751383	2	FP	1	94471056	94471056	G	A	exonic	ABCA4	stopgain	ABCA4:NM_000350:exon44:c.C6088T:p.R2030X		3.03e-05	1.498e-05	.	1.792e-05	Pathogenic|Pathogenic	Retinal_dystrophy,_early-onset_severe|not_provided
rs61751408	rs61751408	4	TP	1	94471065	94471065	G	A	exonic	ABCA4	nonsynonymous SNV	ABCA4:NM_000350:exon44:c.C6079T:p.L2027F		0.0007759	0.0003	6.661e-05	0.0004	Pathogenic|Pathogenic|Pathogenic	Stargardt_disease_1|Cone-rod_dystrophy_3|not_provided
rs61751407	rs61751407	4	TP	1	94476351	94476351	C	T	intronic	ABCA4	.	.		0.0005189	0.0006	0.0003	0.0006	Pathogenic|Pathogenic|Pathogenic|Pathogenic	not_provided|Retinitis_pigmentosa_19|Stargardt_disease_1|Cone-rod_dystrophy_3
rs1800552	rs1800552	4	TP	1	94476377	94476377	C	T	exonic	ABCA4	nonsynonymous SNV	ABCA4:NM_000350:exon40:c.G5693A:p.R1898H		0.001825	0.0028	0.0019	0.0026	not provided|Likely pathogenic	not_provided|Stargardt_disease_1
Affx-80212803	Affx-80212803	2	FP	1	94476853	94476853	A	G	exonic	ABCA4	nonsynonymous SNV	ABCA4:NM_000350:exon39:c.T5549C:p.L1850P		7.911e-06	1.503e-05	.	8.958e-06	Uncertain significance|Likely pathogenic	not_provided|Stargardt_disease_1
rs121909207	rs121909207	4	TP	1	94480221	94480221	G	C	exonic	ABCA4	nonsynonymous SNV	ABCA4:NM_000350:exon38:c.C5338G:p.P1780A		0.0001489	0.0002	0.0004	0.0002	Pathogenic	Stargardt_disease_1
Affx-80212805	Affx-80212805	4	TP	1	94480241	94480241	G	A	exonic	ABCA4	nonsynonymous SNV	ABCA4:NM_000350:exon38:c.C5318T:p.A1773V		1.845e-05	0	.	0	Likely pathogenic	Stargardt_disease_1
Affx-79384450	Affx-79384450	1	FP	1	94485220	94485220	C	T	exonic	ABCA4	nonsynonymous SNV	ABCA4:NM_000350:exon36:c.G5114A:p.R1705Q		5.272e-06	6.93e-05	0	4.507e-05	not provided|Likely pathogenic	not_provided|Stargardt_disease_1
rs61753020	rs61753020	1	FP	1	94485269	94485269	A	G	exonic	ABCA4	nonsynonymous SNV	ABCA4:NM_000350:exon36:c.T5065C:p.S1689P		1.054e-05	0	.	0	not provided|Likely pathogenic	not_provided|Stargardt_disease_1
rs61750155	rs61750155	1	FP	1	94487251	94487251	G	T	exonic	ABCA4	nonsynonymous SNV	ABCA4:NM_000350:exon34:c.C4793A:p.A1598D		1.715e-05	3.203e-05	.	2.699e-05	not provided|Likely pathogenic	not_provided|Stargardt_disease_1
Affx-89008285	Affx-89008285	1	FP	1	94487399	94487399	T	C	intronic	ABCA4	.	.		9.23e-06	0.0002	0.0003	0.0001	Pathogenic	Stargardt_disease_1
rs113106943	rs113106943	5	TP	1	94487404	94487404	C	T	exonic	ABCA4	nonsynonymous SNV	ABCA4:NM_000350:exon33:c.G4771A:p.G1591R		0.00208	0.0045	0.0057	0.0036	Uncertain significance|Likely benign|Likely benign|Likely benign|Likely benign|Likely pathogenic	not_specified|Retinitis_Pigmentosa,_Recessive|Stargardt_Disease,_Recessive|Macular_degeneration|Cone-Rod_Dystrophy,_Recessive|Stargardt_disease_1
rs1762111	rs1762111	5	TP	1	94487490	94487490	A	G	exonic	ABCA4	nonsynonymous SNV	ABCA4:NM_000350:exon33:c.T4685C:p.I1562T		0.001998	0.0022	0.0031	0.0021	not provided|Uncertain significance|Uncertain significance|Uncertain significance|Uncertain significance|Pathogenic	not_provided|not_specified|ABCA4-Related_Disorders|Cone-Rod_Dystrophy,_Recessive|Retinitis_Pigmentosa,_Recessive|Stargardt_disease_1
rs61750152	rs61750152	4	TP	1	94490567	94490567	G	A	exonic	ABCA4	nonsynonymous SNV	ABCA4:NM_000350:exon31:c.C4577T:p.T1526M		0.0001805	2.997e-05	0.0003	0.0001	not provided|Pathogenic|Likely pathogenic	not_provided|Stargardt_disease_1|Retinitis_pigmentosa_19
rs61750142	rs61750142	1	FP	1	94496008	94496008	C	T	exonic	ABCA4	nonsynonymous SNV	ABCA4:NM_000350:exon29:c.G4328A:p.R1443H		1.976e-05	4.498e-05	6.668e-05	3.581e-05	not provided|Likely pathogenic	not_provided|Stargardt_disease_1
rs56357060	rs56357060	5	TP	1	94496039	94496039	C	T	exonic	ABCA4	nonsynonymous SNV	ABCA4:NM_000350:exon29:c.G4297A:p.V1433I		0.003359	0.0019	0.0031	0.0023	not provided|Uncertain significance|Likely pathogenic	not_provided|not_specified|Stargardt_disease_1
rs61750138	rs61750138	2	FP	1	94496547	94496547	C	A	intronic	ABCA4	.	.		1.844e-05	1.505e-05	.	8.962e-06	not provided,Pathogenic	not_provided,Stargardt_disease_1
rs61750130	rs61750130	4	TP	1	94496666	94496666	G	A	exonic	ABCA4	nonsynonymous SNV	ABCA4:NM_000350:exon28:c.C4139T:p.P1380L		0.0003504	0.0003	0.0003	0.0003	Pathogenic|other|Pathogenic	Stargardt_disease_1|MACULAR_DEGENERATION,_AGE-RELATED,_2,_SUSCEPTIBILITY_TO|not_provided
Affx-89011038	Affx-89011038	4	TP	1	94506902	94506902	G	A	exonic	ABCA4	nonsynonymous SNV	ABCA4:NM_000350:exon23:c.C3385T:p.R1129C		1.845e-05	2.997e-05	.	8.953e-06	Uncertain significance|Pathogenic	ABCA4-Related_Disorders|not_provided
Affx-89013938	Affx-89013938	4	TP	1	94506923	94506923	C	T	exonic	ABCA4	nonsynonymous SNV	ABCA4:NM_000350:exon23:c.G3364A:p.E1122K		2.503e-05	1.499e-05	0	1.791e-05	Pathogenic|not provided	Stargardt_disease_1|not_provided
Affx-89012728	Affx-89012728	4	TP	1	94508322	94508322	C	T	exonic	ABCA4	nonsynonymous SNV	ABCA4:NM_000350:exon22:c.G3323A:p.R1108H		4.745e-05	3e-05	.	3.584e-05	not provided|Likely pathogenic,not provided	not_provided|Stargardt_disease_1,not_provided
rs61750120	rs61750120	4	TP	1	94508323	94508323	G	A	exonic	ABCA4	nonsynonymous SNV	ABCA4:NM_000350:exon22:c.C3322T:p.R1108C		0.000278	0.0002	0.0004	0.0002	Pathogenic|other	not_provided|Stargardt_disease_1
rs201855602	rs201855602	4	TP	1	94509026	94509026	G	A	exonic	ABCA4	nonsynonymous SNV	ABCA4:NM_000350:exon21:c.C3056T:p.T1019M		6.979e-05	4.508e-05	.	5.381e-05	Pathogenic|Pathogenic	Stargardt_disease_1|not_provided
rs58331765	rs58331765	4	TP	1	94512602	94512602	C	T	exonic	ABCA4	nonsynonymous SNV	ABCA4:NM_000350:exon19:c.G2791A:p.V931M		2.634e-05	7.522e-05	0	7.167e-05	Pathogenic|not provided|Likely benign|Likely benign|Likely benign|Likely benign	Stargardt_disease_1|not_provided|Retinitis_Pigmentosa,_Recessive|Stargardt_Disease,_Recessive|Macular_degeneration|Cone-Rod_Dystrophy,_Recessive
rs61749440	rs61749440	4	TP	1	94514477	94514477	G	A	exonic	ABCA4	nonsynonymous SNV	ABCA4:NM_000350:exon18:c.C2690T:p.T897I		0.001463	0.0018	0.0015	0.0017	not provided|Uncertain significance|Likely benign|Likely benign|Likely benign|Likely benign|Likely pathogenic	not_provided|not_specified|Retinitis_Pigmentosa,_Recessive|Stargardt_Disease,_Recessive|Macular_degeneration|Cone-Rod_Dystrophy,_Recessive|Stargardt_disease_1
rs61749428	rs61749428	1	FP	1	94522248	94522248	C	T	exonic	ABCA4	nonsynonymous SNV	ABCA4:NM_000350:exon15:c.G2291A:p.C764Y		1.187e-05	.	6.666e-05	.	not provided|Likely pathogenic	not_provided|Stargardt_disease_1
rs61749423	rs61749423	3	Unclear	1	94526212	94526212	G	A	exonic	ABCA4	stopgain	ABCA4:NM_000350:exon14:c.C2041T:p.R681X		2.371e-05	3.006e-05	.	1.796e-05	Pathogenic|Likely pathogenic|Pathogenic	not_provided|Bull's_eye_maculopathy|Stargardt_disease_1
Affx-80212615	Affx-80212615	1	FP	1	94526265	94526265	C	T	exonic	ABCA4	stopgain	ABCA4:NM_000350:exon14:c.G1988A:p.W663X		9.218e-06	.	.	.	Pathogenic	not_provided
rs61752401	rs61752401	1	FP	1	94528132	94528132	C	T	splicing	ABCA4	.	.		1.713e-05	1.502e-05	0	8.983e-06	Pathogenic|Pathogenic	not_provided|Stargardt_disease_1
Affx-80212829	Affx-80212829	1	FP	1	94528248	94528248	A	T	exonic	ABCA4	nonsynonymous SNV	ABCA4:NM_000350:exon13:c.T1822A:p.F608I		1.054e-05	1.513e-05	.	2.696e-05	not provided,Pathogenic	not_provided,Stargardt_disease_1
rs61749410	rs61749410	4	TP	1	94528265	94528265	C	T	exonic	ABCA4	nonsynonymous SNV	ABCA4:NM_000350:exon13:c.G1805A:p.R602Q		5.536e-05	1.522e-05	0.0002	1.797e-05	not provided|Uncertain significance|Uncertain significance|Uncertain significance|Likely pathogenic	not_provided|Macular_degeneration|Cone-Rod_Dystrophy,_Recessive|Retinitis_Pigmentosa,_Recessive|Stargardt_Disease,_Recessive
rs145525174	rs145525174	5	TP	1	94528774	94528774	C	T	exonic	ABCA4	nonsynonymous SNV	ABCA4:NM_000350:exon12:c.G1654A:p.V552I		0.004398	0.0039	0.0038	0.0045	Uncertain significance|Likely benign|Likely benign|Likely benign|Likely benign|Likely pathogenic	not_specified|Stargardt_Disease,_Recessive|Retinitis_Pigmentosa,_Recessive|Cone-Rod_Dystrophy,_Recessive|Macular_degeneration|Stargardt_disease_1
rs61748558	rs61748558	2	FP	1	94528780	94528780	C	T	exonic	ABCA4	nonsynonymous SNV	ABCA4:NM_000350:exon12:c.G1648A:p.G550R		3.031e-05	0	.	0	Likely pathogenic	not_provided
Affx-89024883	Affx-89024883	5	TP	1	94564350	94564350	C	A	exonic	ABCA4	synonymous SNV	ABCA4:NM_000350:exon6:c.G768T:p.V256V		6.455e-05	0.0002	0.0001	0.0002	Pathogenic|Pathogenic	not_provided|Stargardt_disease_1
rs61748537	rs61748537	1	FP	1	94564462	94564462	C	G	exonic	ABCA4	nonsynonymous SNV	ABCA4:NM_000350:exon6:c.G656C:p.R219T		3.558e-05	7.52e-05	.	8.957e-05	Likely pathogenic|Likely pathogenic	not_provided|Stargardt_disease_1
rs61750200	rs61750200	1	FP	1	94564484	94564484	G	A	exonic	ABCA4	nonsynonymous SNV	ABCA4:NM_000350:exon6:c.C634T:p.R212C		0.0001845	0.0001	0.0001	8.078e-05	Pathogenic|Pathogenic|Pathogenic	Stargardt_disease_1|not_provided|Cone-rod_dystrophy_3
rs62646862	rs62646862	5	TP	1	94568686	94568686	C	T	exonic	ABCA4	nonsynonymous SNV	ABCA4:NM_000350:exon5:c.G455A:p.R152Q		0.005614	0.0031	0.0031	0.0037	not provided|Likely benign|Likely pathogenic	not_provided|not_specified|Stargardt_disease_1
rs150774447	rs150774447	4	TP	1	94577135	94577135	C	T	exonic	ABCA4	nonsynonymous SNV	ABCA4:NM_000350:exon3:c.G161A:p.C54Y		0.0001212	1.501e-05	0.0003	4.478e-05	not provided|Pathogenic,Pathogenic|other|Pathogenic|Pathogenic	not_provided|Stargardt_disease_1,not_provided|Stargardt_disease_1|Retinitis_pigmentosa_19|Cone-rod_dystrophy_3
rs67376798	rs67376798	4	TP	1	97547947	97547947	T	A	exonic	DPYD	nonsynonymous SNV	DPYD:NM_000110:exon22:c.A2846T:p.D949V		0.007109	0.0041	0.0055	0.0051	not provided|drug response|drug response|drug response|Likely pathogenic	not_provided|tegafur_response_-_Toxicity/ADR|capecitabine_response_-_Toxicity/ADR|fluorouracil_response_-_Toxicity/ADR|Dihydropyrimidine_dehydrogenase_deficiency
rs1801267	rs1801267	3	Unclear	1	97564154	97564154	C	T	exonic	DPYD	nonsynonymous SNV	DPYD:NM_000110:exon21:c.G2657A:p.R886H		9.217e-06	1.508e-05	0	1.805e-05	Pathogenic	Dihydropyrimidine_dehydrogenase_deficiency
Affx-16272743	Affx-16272743	2	FP	1	97981343	97981343	A	C	exonic	DPYD	nonsynonymous SNV	DPYD:NM_000110:exon13:c.T1679G:p.I560S		1.713e-05	0.0006	0.0004	0.0006	Pathogenic|drug response|drug response|drug response|drug response|Likely pathogenic	not_provided|fluorouracil_response_-_Toxicity/ADR|Pyrimidine_analogues_response_-_Toxicity/ADR|capecitabine_response_-_Toxicity/ADR|tegafur_response_-_Toxicity/ADR|Dihydropyrimidine_dehydrogenase_deficiency
rs113994126	rs113994126	2	FP	1	100316614	100316614	C	T	exonic	AGL	stopgain	AGL:NM_000028:exon2:c.C16T:p.Q6X,AGL:NM_000642:exon2:c.C16T:p.Q6X,AGL:NM_000643:exon2:c.C16T:p.Q6X,AGL:NM_000644:exon2:c.C16T:p.Q6X		5.927e-05	1.498e-05	.	3.581e-05	Pathogenic|other	Glycogen_storage_disease_IIIb|Glycogen_storage_disease_type_III
rs113994129	rs113994129	1	FP	1	100346885	100346885	G	A	exonic	AGL	stopgain	AGL:NM_000028:exon16:c.G2039A:p.W680X,AGL:NM_000642:exon16:c.G2039A:p.W680X,AGL:NM_000643:exon16:c.G2039A:p.W680X,AGL:NM_000644:exon16:c.G2039A:p.W680X,AGL:NM_000646:exon16:c.G1991A:p.W664X		6.587e-06	3.001e-05	.	1.802e-05	Pathogenic|Pathogenic	Glycogen_storage_disease_IIIb|Glycogen_storage_disease_type_III
rs113994130	rs113994130	4	TP	1	100350168	100350168	C	T	exonic	AGL	stopgain	AGL:NM_000028:exon20:c.C2590T:p.R864X,AGL:NM_000642:exon20:c.C2590T:p.R864X,AGL:NM_000643:exon20:c.C2590T:p.R864X,AGL:NM_000644:exon20:c.C2590T:p.R864X,AGL:NM_000646:exon20:c.C2542T:p.R848X		0.0001923	0.0001	0.0001	0.0001	Pathogenic	Glycogen_storage_disease_type_III
Affx-80268094	Affx-80268094	1	FP	1	100376381	100376382	AG	-	exonic	AGL	frameshift deletion	AGL:NM_000028:exon28:c.3814_3815del:p.R1272fs,AGL:NM_000642:exon28:c.3814_3815del:p.R1272fs,AGL:NM_000643:exon28:c.3814_3815del:p.R1272fs,AGL:NM_000644:exon28:c.3814_3815del:p.R1272fs,AGL:NM_000646:exon28:c.3766_3767del:p.R1256fs		3.954e-06	.	.	.	Likely pathogenic	Glycogen_storage_disease_type_III
Affx-89024562	Affx-89024562	5	TP	1	100379113	100379113	G	A	exonic	AGL	stopgain	AGL:NM_000028:exon30:c.G3980A:p.W1327X,AGL:NM_000642:exon30:c.G3980A:p.W1327X,AGL:NM_000643:exon30:c.G3980A:p.W1327X,AGL:NM_000644:exon30:c.G3980A:p.W1327X,AGL:NM_000646:exon30:c.G3932A:p.W1311X		0.0001423	4.53e-05	0.0001	8.976e-05	Pathogenic|Pathogenic	Glycogen_storage_disease_IIIa|Glycogen_storage_disease_type_III
rs185492864	rs185492864	4	TP	1	100680411	100680411	G	A	exonic	DBT	nonsynonymous SNV	DBT:NM_001918:exon7:c.C901T:p.R301C		0.0001712	0.0014	0.0007	0.001	Pathogenic|other	not_provided|Maple_syrup_urine_disease
rs121964999	rs121964999	5	TP	1	100680485	100680485	A	C	exonic	DBT	nonsynonymous SNV	DBT:NM_001918:exon7:c.T827G:p.F276C		0.0002714	0.0002	0.0002	0.0002	Pathogenic|Pathogenic|Pathogenic	Maple_syrup_urine_disease,_thiamine-responsive,_type_II|not_provided|Maple_syrup_urine_disease
Affx-89013527	Affx-89013527	4	TP	1	100684307	100684318	GTAACAAGGTAA	-	intronic	DBT	.	.		0.0001186	1.498e-05	.	1.791e-05	Pathogenic|Pathogenic	not_provided|Maple_syrup_urine_disease
Affx-89010875	Affx-89010875	1	FP	1	100706416	100706417	AT	-	exonic	DBT	frameshift deletion	DBT:NM_001918:exon2:c.75_76del:p.T25fs		5.272e-06	0.0001	6.662e-05	8.976e-05	Pathogenic	Maple_syrup_urine_disease_type_2
Affx-80212977	Affx-80212977	3	FP	1	108679415	108679415	G	A	exonic	SLC25A24	stopgain	SLC25A24:NM_013386:exon10:c.C1294T:p.R432X,SLC25A24:NM_213651:exon10:c.C1237T:p.R413X		6.328e-05	5.996e-05	0.0001	4.482e-05	.	.
Affx-89017371	Affx-89017371	1	FP	1	108681801	108681808	AAAATTAT	-	exonic	SLC25A24	frameshift deletion	SLC25A24:NM_013386:exon9:c.1121_1128del:p.D374fs,SLC25A24:NM_213651:exon9:c.1064_1071del:p.D355fs		5.27e-06	.	.	.	.	.
rs147531188	rs147531188	3	FP	1	108697712	108697712	G	A	exonic	SLC25A24	stopgain	SLC25A24:NM_013386:exon6:c.C715T:p.R239X,SLC25A24:NM_213651:exon6:c.C658T:p.R220X		2.239e-05	3.001e-05	.	8.985e-06	.	.
Affx-52321772	Affx-52321772	2	FP	1	108700183	108700183	T	-	exonic	SLC25A24	frameshift deletion	SLC25A24:NM_013386:exon5:c.570delA:p.K190fs,SLC25A24:NM_213651:exon5:c.513delA:p.K171fs		3.031e-05	0.0001	0.0001	0.0001	.	.
Affx-89010424	Affx-89010424	3	Unclear	1	109440214	109440214	C	T	exonic	GPSM2	stopgain	GPSM2:NM_001321038:exon4:c.C379T:p.R127X,GPSM2:NM_001321039:exon4:c.C379T:p.R127X,GPSM2:NM_013296:exon4:c.C379T:p.R127X		6.586e-06	1.502e-05	0	8.962e-06	Pathogenic	Chudley-McCullough_syndrome
Affx-80268139	Affx-80268139	5	TP	1	109441560	109441560	C	-	exonic	GPSM2	frameshift deletion	GPSM2:NM_001321038:exon7:c.741delC:p.N247fs,GPSM2:NM_001321039:exon7:c.741delC:p.N247fs,GPSM2:NM_013296:exon7:c.741delC:p.N247fs		0.000274	0.0002	0.0001	0.0002	Pathogenic|Pathogenic	Chudley-McCullough_syndrome|not_provided
rs145191476	rs145191476	4	TP	1	109466682	109466682	C	A	exonic	GPSM2	stopgain	GPSM2:NM_001321038:exon14:c.C1661A:p.S554X,GPSM2:NM_001321039:exon14:c.C1661A:p.S554X,GPSM2:NM_013296:exon14:c.C1661A:p.S554X		0.000241	0.0001	6.674e-05	0.0002	Pathogenic	Chudley-McCullough_syndrome
Affx-89023295	Affx-89023295	2	FP	1	110116539	110116539	T	-	exonic	GNAI3	frameshift deletion	GNAI3:NM_006496:exon3:c.183delT:p.Y61fs		2.767e-05	3.002e-05	.	8.988e-06	.	.
rs121908170	rs121908170	2	FP	1	110607217	110607217	G	A	exonic	ALX3	nonsynonymous SNV	ALX3:NM_006492:exon2:c.C586T:p.R196W		3.029e-05	0	.	0	Pathogenic	Frontonasal_dysplasia_1
rs121908168	rs121908168	1	FP	1	110607256	110607256	G	A	exonic	ALX3	nonsynonymous SNV	ALX3:NM_006492:exon2:c.C547T:p.R183W		6.593e-06	0	.	0	Pathogenic	Frontonasal_dysplasia_1
rs201422368	rs201422368	4	TP	1	111663161	111663161	C	T	exonic	DRAM2	stopgain	DRAM2:NM_001349889:exon5:c.G104A:p.W35X,DRAM2:NM_001349885:exon6:c.G494A:p.W165X,DRAM2:NM_001349887:exon6:c.G224A:p.W75X,DRAM2:NM_001349890:exon6:c.G104A:p.W35X,DRAM2:NM_001349892:exon6:c.G104A:p.W35X,DRAM2:NM_001349893:exon6:c.G104A:p.W35X,DRAM2:NM_178454:exon6:c.G494A:p.W165X,DRAM2:NM_001349881:exon7:c.G494A:p.W165X,DRAM2:NM_001349882:exon7:c.G494A:p.W165X,DRAM2:NM_001349884:exon7:c.G494A:p.W16…		0.0003398	3.066e-05	.	5.451e-05	Pathogenic|Pathogenic	Retinal_dystrophy|Cone-rod_dystrophy_21
rs149344567	rs149344567	4	TP	1	112318869	112318869	C	T	exonic	KCND3	nonsynonymous SNV	KCND3:NM_172198:exon7:c.G1741A:p.G581R,KCND3:NM_004980:exon8:c.G1798A:p.G600R		0.0001449	0.0001	0.0001	0.0001	Pathogenic	Brugada_syndrome_9
rs150401343	rs150401343	4	TP	1	112323335	112323335	G	A	exonic	KCND3	nonsynonymous SNV	KCND3:NM_004980:exon4:c.C1348T:p.L450F,KCND3:NM_172198:exon4:c.C1348T:p.L450F		2.109e-05	0.0002	6.665e-05	0.0001	Pathogenic	Brugada_syndrome_9
Affx-80268225	Affx-80268225	4	TP	1	114441377	114441378	TG	-	exonic	AP4B1	frameshift deletion	AP4B1:NM_001308312:exon3:c.656_657del:p.T219fs,AP4B1:NM_001253852:exon6:c.1160_1161del:p.T387fs,AP4B1:NM_001253853:exon7:c.863_864del:p.T288fs,AP4B1:NM_006594:exon7:c.1160_1161del:p.T387fs		3.425e-05	0.0003	6.678e-05	0.0002	Pathogenic	Spastic_paraplegia_47,_autosomal_recessive
Affx-80268230	Affx-80268230	1	FP	1	114445285	114445285	C	-	exonic	AP4B1	frameshift deletion	AP4B1:NM_001253852:exon2:c.313delG:p.A105fs,AP4B1:NM_001253853:exon3:c.16delG:p.A6fs,AP4B1:NM_006594:exon3:c.313delG:p.A105fs		2.503e-05	.	.	.	Pathogenic	Spastic_paraplegia_47,_autosomal_recessive
rs35859650	rs35859650	4	TP	1	115220593	115220593	G	A	exonic	AMPD1	nonsynonymous SNV	AMPD1:NM_001172626:exon8:c.C1249T:p.R417W,AMPD1:NM_000036:exon9:c.C1261T:p.R421W		2.109e-05	4.495e-05	6.662e-05	2.686e-05	Pathogenic	Muscle_AMP_deaminase_deficiency
rs61752478	rs61752478	4	TP	1	115221116	115221116	C	A	exonic	AMPD1	nonsynonymous SNV	AMPD1:NM_001172626:exon7:c.G1017T:p.M339I,AMPD1:NM_000036:exon8:c.G1029T:p.M343I		0.004804	0.0048	0.0037	0.0047	Pathogenic	Muscle_AMP_deaminase_deficiency
rs139582106	rs139582106	5	TP	1	115226899	115226899	C	A	exonic	AMPD1	nonsynonymous SNV	AMPD1:NM_001172626:exon4:c.G555T:p.Q185H,AMPD1:NM_000036:exon5:c.G567T:p.Q189H		0.0009506	0.0008	0.0007	0.0009	Likely pathogenic	Muscle_AMP_deaminase_deficiency
Affx-80268241	Affx-80268241	5	TP	1	115231366	115231369	AAAG	-	intronic	AMPD1	.	.		0.0003917	0.0007	0.0011	0.0006	Pathogenic	Muscle_AMP_deaminase_deficiency
Affx-88139392	Affx-88139392	3	FP	1	115256532	115256532	C	T	exonic	NRAS	nonsynonymous SNV	NRAS:NM_002524:exon3:c.G179A:p.G60E		5.268e-06	.	6.665e-05	.	Pathogenic|Pathogenic|Pathogenic	Noonan_syndrome_6|not_provided|Noonan_syndrome_1
Affx-88139393	Affx-88139393	2	FP	1	115256562	115256562	G	A	exonic	NRAS	nonsynonymous SNV	NRAS:NM_002524:exon3:c.C149T:p.T50I		2.241e-05	.	.	.	Pathogenic|Pathogenic|Pathogenic	Noonan_syndrome_6|Noonan_syndrome_1|Noonan_syndrome
Affx-88139394	Affx-88139394	2	FP	1	115258744	115258744	C	T	exonic	NRAS	nonsynonymous SNV	NRAS:NM_002524:exon2:c.G38A:p.G13D		1.054e-05	1.498e-05	.	0	Pathogenic|Pathogenic|Pathogenic|Pathogenic	Juvenile_myelomonocytic_leukemia|Noonan_syndrome_6|RAS-associated_autoimmune_leukoproliferative_disorder|not_provided
rs121918218	rs121918218	2	FP	1	116206792	116206792	G	A	exonic	VANGL1	nonsynonymous SNV	VANGL1:NM_001172411:exon4:c.G709A:p.V237I,VANGL1:NM_001172412:exon4:c.G715A:p.V239I,VANGL1:NM_138959:exon4:c.G715A:p.V239I		6.719e-05	7.495e-05	0.0001	0.0001	Pathogenic	Caudal_regression_syndrome
rs139228801	rs139228801	4	TP	1	116247829	116247829	G	A	exonic	CASQ2	nonsynonymous SNV	CASQ2:NM_001232:exon9:c.C923T:p.P308L		8.569e-05	4.495e-05	6.663e-05	4.48e-05	Pathogenic,Uncertain significance	not_provided,not_specified
rs146664754	rs146664754	5	TP	1	116275561	116275561	G	C	exonic	CASQ2	nonsynonymous SNV	CASQ2:NM_001232:exon5:c.C567G:p.F189L		0.0007947	0.0009	0.0007	0.0004	Uncertain significance|Likely pathogenic|Uncertain significance	not_specified|Ventricular_tachycardia,_polymorphic|Ventricular_tachycardia,_catecholaminergic_polymorphic,_2
rs28934880	rs28934880	3	Unclear	1	119958071	119958071	C	A	exonic	HSD3B2	nonsynonymous SNV	HSD3B2:NM_000198:exon2:c.C29A:p.A10E,HSD3B2:NM_001166120:exon2:c.C29A:p.A10E		1.055e-05	.	.	1.794e-05	Pathogenic	3_beta-Hydroxysteroid_dehydrogenase_deficiency
rs80358221	rs80358221	2	FP	1	119964900	119964900	C	T	exonic	HSD3B2	nonsynonymous SNV	HSD3B2:NM_000198:exon4:c.C776T:p.T259M,HSD3B2:NM_001166120:exon4:c.C776T:p.T259M		1.581e-05	0	0.0001	8.968e-06	Pathogenic	3_beta-Hydroxysteroid_dehydrogenase_deficiency
Affx-86891831	Affx-86891831	1	FP	1	120269520	120269520	C	T	exonic	PHGDH	nonsynonymous SNV	PHGDH:NM_006623:exon4:c.C403T:p.R135W		1.978e-05	1.498e-05	.	0	Pathogenic	Phosphoglycerate_dehydrogenase_deficiency
rs74315325	rs74315325	2	FP	1	145416320	145416320	T	A	exonic	HFE2	nonsynonymous SNV	HFE2:NM_145277:exon3:c.T326A:p.I109N,HFE2:NM_213653:exon4:c.T665A:p.I222N		5.007e-05	1.498e-05	6.664e-05	5.371e-05	Pathogenic	Hemochromatosis_type_2A
rs74315323	rs74315323	5	TP	1	145416614	145416614	G	T	exonic	HFE2	nonsynonymous SNV	HFE2:NM_213652:exon2:c.G281T:p.G94V,HFE2:NM_145277:exon3:c.G620T:p.G207V,HFE2:NM_202004:exon3:c.G281T:p.G94V,HFE2:NM_001316767:exon4:c.G281T:p.G94V,HFE2:NM_213653:exon4:c.G959T:p.G320V		0.0005954	0.0003	0.0006	0.0003	Pathogenic|Pathogenic	Hemochromatosis_type_2A|Hemochromatosis_type_1
rs121434557	rs121434557	3	Unclear	1	147231061	147231061	C	A	exonic	GJA5	nonsynonymous SNV	GJA5:NM_005266:exon2:c.G286T:p.A96S,GJA5:NM_181703:exon2:c.G286T:p.A96S		0.0003679	0.0001	0.0003	0.0002	Pathogenic	Atrial_fibrillation,_familial,_11
rs80358202	rs80358202	5	TP	1	147380823	147380823	T	G	exonic	GJA8	nonsynonymous SNV	GJA8:NM_005267:exon2:c.T741G:p.I247M		0.003494	0.0038	0.0065	0.0038	Pathogenic|Likely benign	Cataract_1|Zonular_Pulverulent_Cataract
rs121909116	rs121909116	1	FP	1	150483465	150483465	T	A	exonic	ECM1	nonsynonymous SNV	ECM1:NM_001202858:exon6:c.T580A:p.F194I,ECM1:NM_004425:exon6:c.T499A:p.F167I,ECM1:NM_022664:exon6:c.T499A:p.F167I		2.372e-05	3.026e-05	6.676e-05	3.586e-05	Pathogenic	Lipid_proteinosis
rs150939666	rs150939666	4	TP	1	150483951	150483951	C	A	exonic	ECM1	synonymous SNV	ECM1:NM_001202858:exon7:c.C808A:p.R270R,ECM1:NM_004425:exon7:c.C727A:p.R243R		3.559e-05	9.011e-05	0.0004	7.164e-05	Pathogenic	Lipid_proteinosis
Affx-89019220	Affx-89019220	2	FP	1	150526292	150526302	CCGTGCATCCC	-	exonic	ADAMTSL4	frameshift deletion	ADAMTSL4:NM_001288607:exon6:c.825_835del:p.F275fs,ADAMTSL4:NM_001288608:exon6:c.825_835del:p.F275fs,ADAMTSL4:NM_019032:exon6:c.825_835del:p.F275fs,ADAMTSL4:NM_025008:exon6:c.825_835del:p.F275fs		1.054e-05	9.038e-05	0.0001	7.169e-05	Pathogenic|Pathogenic	Ectopia_lentis,_isolated_autosomal_recessive|Ectopia_lentis_et_pupillae
Affx-80213505	Affx-80213505	2	FP	1	150529772	150529772	C	T	exonic	ADAMTSL4	stopgain	ADAMTSL4:NM_019032:exon12:c.C2008T:p.R670X,ADAMTSL4:NM_025008:exon12:c.C2008T:p.R670X,ADAMTSL4:NM_001288607:exon13:c.C1891T:p.R631X,ADAMTSL4:NM_001288608:exon13:c.C2077T:p.R693X		0.0001344	6.881e-05	.	5.473e-05	Pathogenic	Ectopia_lentis,_isolated_autosomal_recessive
rs150597413	rs150597413	5	TP	1	152277622	152277622	G	T	exonic	FLG	stopgain	FLG:NM_002016:exon3:c.C9740A:p.S3247X		0.00388	0.0023	0.0025	0.0028	Pathogenic	not_provided
rs138726443	rs138726443	4	TP	1	152280023	152280023	G	A	exonic	FLG	stopgain	FLG:NM_002016:exon3:c.C7339T:p.R2447X		0.004673	0.004	0.0039	0.0042	Pathogenic	not_provided
rs200002200	rs200002200	1	FP	1	152281253	152281253	G	A	exonic	FLG	stopgain	FLG:NM_002016:exon3:c.C6109T:p.R2037X		0	0.0003	0.0007	0.0003	Pathogenic	not_provided
rs142991475	rs142991475	1	FP	1	152286299	152286299	G	A	exonic	FLG	stopgain	FLG:NM_002016:exon3:c.C1063T:p.Q355X		2.239e-05	8.99e-05	0	0.0001	Pathogenic	not_provided
rs74315322	rs74315322	1	FP	1	154247641	154247641	C	T	exonic	HAX1	stopgain	HAX1:NM_001018837:exon5:c.C424T:p.Q142X,HAX1:NM_006118:exon5:c.C568T:p.Q190X		1.186e-05	0.0001	.	6.273e-05	Pathogenic	Severe_congenital_neutropenia_3,_autosomal_recessive
Affx-89006879	Affx-89006879	3	Unclear	1	154562722	154562723	CT	-	exonic	ADAR	frameshift deletion	ADAR:NM_001025107:exon7:c.1548_1549del:p.T516fs,ADAR:NM_001111:exon7:c.2433_2434del:p.T811fs,ADAR:NM_001193495:exon7:c.1548_1549del:p.T516fs		2.372e-05	1.498e-05	6.669e-05	.	.	.
rs76539814	rs76539814	1	FP	1	155206175	155206175	G	A	exonic	GBA	nonsynonymous SNV	GBA:NM_001171811:exon7:c.C824T:p.T275I,GBA:NM_001171812:exon7:c.C938T:p.T313I,GBA:NM_000157:exon8:c.C1085T:p.T362I,GBA:NM_001005741:exon9:c.C1085T:p.T362I,GBA:NM_001005742:exon9:c.C1085T:p.T362I		1.186e-05	4.497e-05	.	2.685e-05	Pathogenic|Pathogenic	Gaucher's_disease,_type_1|Acute_neuronopathic_Gaucher's_disease
rs61748906	rs61748906	1	FP	1	155208019	155208019	A	G	exonic	GBA	nonsynonymous SNV	GBA:NM_001171811:exon5:c.T406C:p.W136R,GBA:NM_001171812:exon5:c.T520C:p.W174R,GBA:NM_000157:exon6:c.T667C:p.W223R,GBA:NM_001005741:exon7:c.T667C:p.W223R,GBA:NM_001005742:exon7:c.T667C:p.W223R		3.952e-06	4.844e-05	.	1.793e-05	Pathogenic|Pathogenic|Benign	not_provided|Gaucher's_disease,_type_1|not_specified
Affx-89012082	Affx-89012082	2	FP	1	155210451	155210451	-	C	exonic	GBA	frameshift insertion	GBA:NM_000157:exon2:c.84dupG:p.L29fs,GBA:NM_001171812:exon2:c.84dupG:p.L29fs,GBA:NM_001005741:exon3:c.84dupG:p.L29fs,GBA:NM_001005742:exon3:c.84dupG:p.L29fs		1.451e-05	8.993e-05	0	1.795e-05	Pathogenic|Pathogenic	Gaucher's_disease,_type_1|not_provided
rs113403872	rs113403872	4	TP	1	155261636	155261636	C	T	exonic	PKLR	nonsynonymous SNV	PKLR:NM_000298:exon10:c.G1529A:p.R510Q,PKLR:NM_181871:exon10:c.G1436A:p.R479Q		0.001144	0.0007	0.0008	0.0007	Pathogenic|Pathogenic	Pyruvate_kinase_deficiency_of_red_cells|not_provided
rs201953584	rs201953584	3	Unclear	1	155264517	155264517	C	A	exonic	PKLR	stopgain	PKLR:NM_000298:exon6:c.G721T:p.E241X,PKLR:NM_181871:exon6:c.G628T:p.E210X		0.000141	4.705e-05	.	0.0001	Pathogenic|Pathogenic	Pyruvate_kinase_deficiency_of_red_cells|not_provided
Affx-86891905	Affx-86891905	2	FP	1	156084815	156084815	C	T	exonic	LMNA	stopgain	LMNA:NM_001282626:exon1:c.C106T:p.Q36X,LMNA:NM_005572:exon1:c.C106T:p.Q36X,LMNA:NM_170707:exon1:c.C106T:p.Q36X,LMNA:NM_170708:exon1:c.C106T:p.Q36X,LMNA:NM_001282625:exon4:c.C106T:p.Q36X		2.635e-05	.	.	.	not provided	not_provided
rs57983345	rs57983345	1	FP	1	156084825	156084825	A	G	exonic	LMNA	nonsynonymous SNV	LMNA:NM_001282626:exon1:c.A116G:p.N39S,LMNA:NM_005572:exon1:c.A116G:p.N39S,LMNA:NM_170707:exon1:c.A116G:p.N39S,LMNA:NM_170708:exon1:c.A116G:p.N39S,LMNA:NM_001282625:exon4:c.A116G:p.N39S		1.319e-06	.	.	0	not provided|Pathogenic	not_provided|Benign_scapuloperoneal_muscular_dystrophy_with_cardiomyopathy
rs60446065	rs60446065	2	FP	1	156084836	156084836	G	A	exonic	LMNA	nonsynonymous SNV	LMNA:NM_001282626:exon1:c.G127A:p.A43T,LMNA:NM_005572:exon1:c.G127A:p.A43T,LMNA:NM_170707:exon1:c.G127A:p.A43T,LMNA:NM_170708:exon1:c.G127A:p.A43T,LMNA:NM_001282625:exon4:c.G127A:p.A43T		7.91e-06	.	.	.	Likely pathogenic|Uncertain significance	not_provided|not_specified
Affx-89006159	Affx-89006159	2	FP	1	156084863	156084863	C	G	exonic	LMNA	nonsynonymous SNV	LMNA:NM_001282626:exon1:c.C154G:p.L52V,LMNA:NM_005572:exon1:c.C154G:p.L52V,LMNA:NM_170707:exon1:c.C154G:p.L52V,LMNA:NM_170708:exon1:c.C154G:p.L52V,LMNA:NM_001282625:exon4:c.C154G:p.L52V		1.317e-05	.	.	.	Likely pathogenic	Primary_dilated_cardiomyopathy
rs28928903	rs28928903	2	FP	1	156084878	156084878	G	C	exonic	LMNA	nonsynonymous SNV	LMNA:NM_001282626:exon1:c.G169C:p.A57P,LMNA:NM_005572:exon1:c.G169C:p.A57P,LMNA:NM_170707:exon1:c.G169C:p.A57P,LMNA:NM_170708:exon1:c.G169C:p.A57P,LMNA:NM_001282625:exon4:c.G169C:p.A57P		2.108e-05	.	.	.	Pathogenic|not provided	Malouf_syndrome|not_provided
rs58922911	rs58922911	2	FP	1	156084885	156084885	T	G	exonic	LMNA	nonsynonymous SNV	LMNA:NM_001282626:exon1:c.T176G:p.L59R,LMNA:NM_005572:exon1:c.T176G:p.L59R,LMNA:NM_170707:exon1:c.T176G:p.L59R,LMNA:NM_170708:exon1:c.T176G:p.L59R,LMNA:NM_001282625:exon4:c.T176G:p.L59R		6.588e-06	.	.	.	Pathogenic|not provided	Malouf_syndrome|not_provided
rs28928900	rs28928900	2	FP	1	156084887	156084887	C	G	exonic	LMNA	nonsynonymous SNV	LMNA:NM_001282626:exon1:c.C178G:p.R60G,LMNA:NM_005572:exon1:c.C178G:p.R60G,LMNA:NM_170707:exon1:c.C178G:p.R60G,LMNA:NM_170708:exon1:c.C178G:p.R60G,LMNA:NM_001282625:exon4:c.C178G:p.R60G		1.317e-05	.	.	.	Pathogenic|Pathogenic|not provided,Uncertain significance	Dilated_cardiomyopathy_1A|Familial_partial_lipodystrophy_2|not_provided,not_specified
rs59270054	rs59270054	2	FP	1	156084953	156084953	G	A	exonic	LMNA	nonsynonymous SNV	LMNA:NM_001282626:exon1:c.G244A:p.E82K,LMNA:NM_005572:exon1:c.G244A:p.E82K,LMNA:NM_170707:exon1:c.G244A:p.E82K,LMNA:NM_170708:exon1:c.G244A:p.E82K,LMNA:NM_001282625:exon4:c.G244A:p.E82K		2.502e-05	.	.	.	Pathogenic|Pathogenic	not_provided|Primary_dilated_cardiomyopathy
Affx-89006579	Affx-89006579	2	FP	1	156085056	156085056	-	G	exonic	LMNA	frameshift insertion	LMNA:NM_001282626:exon1:c.348dupG:p.L116fs,LMNA:NM_005572:exon1:c.348dupG:p.L116fs,LMNA:NM_170707:exon1:c.348dupG:p.L116fs,LMNA:NM_170708:exon1:c.348dupG:p.L116fs,LMNA:NM_001282625:exon4:c.348dupG:p.L116fs		3.426e-05	.	.	.	Pathogenic|not provided	Primary_dilated_cardiomyopathy|not_provided
Affx-89009337	Affx-89009337	1	FP	1	156100415	156100417	AAG	-	exonic	LMNA	nonframeshift deletion	LMNA:NM_001257374:exon2:c.28_30del:p.10_10del,LMNA:NM_001282626:exon2:c.364_366del:p.122_122del,LMNA:NM_005572:exon2:c.364_366del:p.122_122del,LMNA:NM_170707:exon2:c.364_366del:p.122_122del,LMNA:NM_170708:exon2:c.364_366del:p.122_122del,LMNA:NM_001282624:exon3:c.121_123del:p.41_41del,LMNA:NM_001282625:exon5:c.364_366del:p.122_122del		1.98e-05	.	.	.	Likely pathogenic|Likely pathogenic	not_provided|Primary_dilated_cardiomyopathy
Affx-89016641	Affx-89016641	2	FP	1	156100463	156100463	G	A	exonic	LMNA	nonsynonymous SNV	LMNA:NM_001257374:exon2:c.G76A:p.E26K,LMNA:NM_001282626:exon2:c.G412A:p.E138K,LMNA:NM_005572:exon2:c.G412A:p.E138K,LMNA:NM_170707:exon2:c.G412A:p.E138K,LMNA:NM_170708:exon2:c.G412A:p.E138K,LMNA:NM_001282624:exon3:c.G169A:p.E57K,LMNA:NM_001282625:exon5:c.G412A:p.E138K		2.634e-05	.	.	.	Pathogenic	not_provided
Affx-88139409	Affx-88139409	1	FP	1	156100470	156100470	T	G	exonic	LMNA	nonsynonymous SNV	LMNA:NM_001257374:exon2:c.T83G:p.L28R,LMNA:NM_001282626:exon2:c.T419G:p.L140R,LMNA:NM_005572:exon2:c.T419G:p.L140R,LMNA:NM_170707:exon2:c.T419G:p.L140R,LMNA:NM_170708:exon2:c.T419G:p.L140R,LMNA:NM_001282624:exon3:c.T176G:p.L59R,LMNA:NM_001282625:exon5:c.T419G:p.L140R		2.635e-06	.	.	.	not provided,Pathogenic|not provided	not_provided,Hutchinson-Gilford_progeria_syndrome,_childhood-onset|not_provided
rs61661343	rs61661343	2	FP	1	156100478	156100478	T	C	exonic	LMNA	nonsynonymous SNV	LMNA:NM_001257374:exon2:c.T91C:p.S31P,LMNA:NM_001282626:exon2:c.T427C:p.S143P,LMNA:NM_005572:exon2:c.T427C:p.S143P,LMNA:NM_170707:exon2:c.T427C:p.S143P,LMNA:NM_170708:exon2:c.T427C:p.S143P,LMNA:NM_001282624:exon3:c.T184C:p.S62P,LMNA:NM_001282625:exon5:c.T427C:p.S143P		3.953e-06	.	.	.	Pathogenic	not_provided
rs58912633	rs58912633	2	FP	1	156100479	156100479	C	T	exonic	LMNA	nonsynonymous SNV	LMNA:NM_001257374:exon2:c.C92T:p.S31F,LMNA:NM_001282626:exon2:c.C428T:p.S143F,LMNA:NM_005572:exon2:c.C428T:p.S143F,LMNA:NM_170707:exon2:c.C428T:p.S143F,LMNA:NM_170708:exon2:c.C428T:p.S143F,LMNA:NM_001282624:exon3:c.C185T:p.S62F,LMNA:NM_001282625:exon5:c.C428T:p.S143F		2.108e-05	.	.	.	Pathogenic|not provided	Congenital_muscular_dystrophy,_LMNA-related|not_provided
rs60310264	rs60310264	2	FP	1	156100484	156100484	G	A	exonic	LMNA	nonsynonymous SNV	LMNA:NM_001257374:exon2:c.G97A:p.E33K,LMNA:NM_001282626:exon2:c.G433A:p.E145K,LMNA:NM_005572:exon2:c.G433A:p.E145K,LMNA:NM_170707:exon2:c.G433A:p.E145K,LMNA:NM_170708:exon2:c.G433A:p.E145K,LMNA:NM_001282624:exon3:c.G190A:p.E64K,LMNA:NM_001282625:exon5:c.G433A:p.E145K		2.635e-05	.	.	.	Pathogenic|not provided|Pathogenic	Hutchinson-Gilford_progeria_syndrome,_atypical|not_provided|Hutchinson-Gilford_syndrome
Affx-89005533	Affx-89005533	2	FP	1	156100497	156100497	-	C	exonic	LMNA	frameshift insertion	LMNA:NM_001257374:exon2:c.111dupC:p.S37fs,LMNA:NM_001282626:exon2:c.447dupC:p.S149fs,LMNA:NM_005572:exon2:c.447dupC:p.S149fs,LMNA:NM_170707:exon2:c.447dupC:p.S149fs,LMNA:NM_170708:exon2:c.447dupC:p.S149fs,LMNA:NM_001282624:exon3:c.204dupC:p.S68fs,LMNA:NM_001282625:exon5:c.447dupC:p.S149fs		1.319e-05	.	.	.	.	.
Affx-89013739	Affx-89013739	1	FP	1	156100536	156100536	T	C	exonic	LMNA	nonsynonymous SNV	LMNA:NM_001257374:exon2:c.T149C:p.L50P,LMNA:NM_001282626:exon2:c.T485C:p.L162P,LMNA:NM_005572:exon2:c.T485C:p.L162P,LMNA:NM_170707:exon2:c.T485C:p.L162P,LMNA:NM_170708:exon2:c.T485C:p.L162P,LMNA:NM_001282624:exon3:c.T242C:p.L81P,LMNA:NM_001282625:exon5:c.T485C:p.L162P		1.318e-06	.	.	.	Likely pathogenic|not provided	Primary_dilated_cardiomyopathy|not_provided
Affx-89022958	Affx-89022958	1	FP	1	156100557	156100557	T	-	exonic	LMNA	frameshift deletion	LMNA:NM_001257374:exon2:c.170delT:p.V57fs,LMNA:NM_001282626:exon2:c.506delT:p.V169fs,LMNA:NM_005572:exon2:c.506delT:p.V169fs,LMNA:NM_170707:exon2:c.506delT:p.V169fs,LMNA:NM_170708:exon2:c.506delT:p.V169fs,LMNA:NM_001282624:exon3:c.263delT:p.V88fs,LMNA:NM_001282625:exon5:c.506delT:p.V169fs		6.591e-06	.	.	.	not provided	not_provided
rs59026483	rs59026483	2	FP	1	156104248	156104248	C	T	exonic	LMNA	nonsynonymous SNV	LMNA:NM_001257374:exon3:c.C232T:p.R78W,LMNA:NM_001282626:exon3:c.C568T:p.R190W,LMNA:NM_005572:exon3:c.C568T:p.R190W,LMNA:NM_170707:exon3:c.C568T:p.R190W,LMNA:NM_170708:exon3:c.C568T:p.R190W,LMNA:NM_001282624:exon4:c.C325T:p.R109W,LMNA:NM_001282625:exon6:c.C568T:p.R190W		2.898e-05	.	.	.	Pathogenic|Pathogenic	not_provided|Dilated_cardiomyopathy_1A
Affx-89005268	Affx-89005268	2	FP	1	156104249	156104249	G	A	exonic	LMNA	nonsynonymous SNV	LMNA:NM_001257374:exon3:c.G233A:p.R78Q,LMNA:NM_001282626:exon3:c.G569A:p.R190Q,LMNA:NM_005572:exon3:c.G569A:p.R190Q,LMNA:NM_170707:exon3:c.G569A:p.R190Q,LMNA:NM_170708:exon3:c.G569A:p.R190Q,LMNA:NM_001282624:exon4:c.G326A:p.R109Q,LMNA:NM_001282625:exon6:c.G569A:p.R190Q		1.975e-05	.	.	.	Pathogenic	not_provided
rs57883991	rs57883991	3	FP	1	156104268	156104276	GCTGCAGAC	-	exonic	LMNA	nonframeshift deletion	LMNA:NM_001257374:exon3:c.252_260del:p.84_87del,LMNA:NM_001282626:exon3:c.588_596del:p.196_199del,LMNA:NM_005572:exon3:c.588_596del:p.196_199del,LMNA:NM_170707:exon3:c.588_596del:p.196_199del,LMNA:NM_170708:exon3:c.588_596del:p.196_199del,LMNA:NM_001282624:exon4:c.345_353del:p.115_118del,LMNA:NM_001282625:exon6:c.588_596del:p.196_199del		3.956e-05	.	.	.	not provided	not_provided
rs61195471	rs61195471	1	FP	1	156104287	156104287	G	A	exonic	LMNA	nonsynonymous SNV	LMNA:NM_001257374:exon3:c.G271A:p.E91K,LMNA:NM_001282626:exon3:c.G607A:p.E203K,LMNA:NM_005572:exon3:c.G607A:p.E203K,LMNA:NM_170707:exon3:c.G607A:p.E203K,LMNA:NM_170708:exon3:c.G607A:p.E203K,LMNA:NM_001282624:exon4:c.G364A:p.E122K,LMNA:NM_001282625:exon6:c.G607A:p.E203K		1.317e-05	.	.	.	Pathogenic|Pathogenic|Pathogenic	Dilated_cardiomyopathy_1A|not_provided|Primary_dilated_cardiomyopathy
rs28928901	rs28928901	4	Unclear	1	156104620	156104620	C	T	exonic	LMNA	nonsynonymous SNV	LMNA:NM_001257374:exon4:c.C328T:p.H110Y,LMNA:NM_001282626:exon4:c.C664T:p.H222Y,LMNA:NM_005572:exon4:c.C664T:p.H222Y,LMNA:NM_170707:exon4:c.C664T:p.H222Y,LMNA:NM_170708:exon4:c.C664T:p.H222Y,LMNA:NM_001282624:exon5:c.C421T:p.H141Y,LMNA:NM_001282625:exon7:c.C664T:p.H222Y		9.225e-06	.	.	.	Pathogenic|Pathogenic|not provided	Emery-Dreifuss_muscular_dystrophy_3,_autosomal_recessive|Benign_scapuloperoneal_muscular_dystrophy_with_cardiomyopathy|not_provided
rs199474724	rs199474724	2	FP	1	156104630	156104630	G	A	exonic	LMNA	nonsynonymous SNV	LMNA:NM_001257374:exon4:c.G338A:p.R113Q,LMNA:NM_001282626:exon4:c.G674A:p.R225Q,LMNA:NM_005572:exon4:c.G674A:p.R225Q,LMNA:NM_170707:exon4:c.G674A:p.R225Q,LMNA:NM_170708:exon4:c.G674A:p.R225Q,LMNA:NM_001282624:exon5:c.G431A:p.R144Q,LMNA:NM_001282625:exon7:c.G674A:p.R225Q		6.586e-06	.	.	.	Pathogenic|Pathogenic	Benign_scapuloperoneal_muscular_dystrophy_with_cardiomyopathy|Emery-Dreifuss_muscular_dystrophy_3,_autosomal_recessive
rs61214927	rs61214927	1	FP	1	156104644	156104644	G	A	exonic	LMNA	nonsynonymous SNV	LMNA:NM_001257374:exon4:c.G352A:p.D118N,LMNA:NM_001282626:exon4:c.G688A:p.D230N,LMNA:NM_005572:exon4:c.G688A:p.D230N,LMNA:NM_170707:exon4:c.G688A:p.D230N,LMNA:NM_170708:exon4:c.G688A:p.D230N,LMNA:NM_001282624:exon5:c.G445A:p.D149N,LMNA:NM_001282625:exon7:c.G688A:p.D230N		9.222e-06	.	.	.	Pathogenic|not provided	Familial_partial_lipodystrophy_2|not_provided
rs57207746	rs57207746	2	FP	1	156104651	156104651	G	A	exonic	LMNA	nonsynonymous SNV	LMNA:NM_001257374:exon4:c.G359A:p.G120E,LMNA:NM_001282626:exon4:c.G695A:p.G232E,LMNA:NM_005572:exon4:c.G695A:p.G232E,LMNA:NM_170707:exon4:c.G695A:p.G232E,LMNA:NM_170708:exon4:c.G695A:p.G232E,LMNA:NM_001282624:exon5:c.G452A:p.G151E,LMNA:NM_001282625:exon7:c.G695A:p.G232E		1.45e-05	.	.	.	not provided|Likely pathogenic	not_provided|Benign_scapuloperoneal_muscular_dystrophy_with_cardiomyopathy
Affx-86891913	Affx-86891913	2	FP	1	156104656	156104656	C	T	exonic	LMNA	stopgain	LMNA:NM_001257374:exon4:c.C364T:p.Q122X,LMNA:NM_001282626:exon4:c.C700T:p.Q234X,LMNA:NM_005572:exon4:c.C700T:p.Q234X,LMNA:NM_170707:exon4:c.C700T:p.Q234X,LMNA:NM_170708:exon4:c.C700T:p.Q234X,LMNA:NM_001282624:exon5:c.C457T:p.Q153X,LMNA:NM_001282625:exon7:c.C700T:p.Q234X		7.907e-06	.	.	.	Likely pathogenic|not provided	Primary_dilated_cardiomyopathy|not_provided
Affx-86891914	Affx-86891914	1	FP	1	156104692	156104692	C	T	exonic	LMNA	stopgain	LMNA:NM_001257374:exon4:c.C400T:p.Q134X,LMNA:NM_001282626:exon4:c.C736T:p.Q246X,LMNA:NM_005572:exon4:c.C736T:p.Q246X,LMNA:NM_170707:exon4:c.C736T:p.Q246X,LMNA:NM_170708:exon4:c.C736T:p.Q246X,LMNA:NM_001282624:exon5:c.C493T:p.Q165X,LMNA:NM_001282625:exon7:c.C736T:p.Q246X		1.318e-06	.	.	.	other	not_provided
rs59332535	rs59332535	2	FP	1	156104702	156104702	G	A	exonic	LMNA	nonsynonymous SNV	LMNA:NM_001257374:exon4:c.G410A:p.R137Q,LMNA:NM_001282626:exon4:c.G746A:p.R249Q,LMNA:NM_005572:exon4:c.G746A:p.R249Q,LMNA:NM_170707:exon4:c.G746A:p.R249Q,LMNA:NM_170708:exon4:c.G746A:p.R249Q,LMNA:NM_001282624:exon5:c.G503A:p.R168Q,LMNA:NM_001282625:exon7:c.G746A:p.R249Q		2.636e-06	.	.	.	not provided|Pathogenic	not_provided|Benign_scapuloperoneal_muscular_dystrophy_with_cardiomyopathy
Affx-89012273	Affx-89012273	3	Unclear	1	156104767	156104767	G	A	splicing	LMNA	.	.		9.222e-06	.	.	.	not provided,Pathogenic|Pathogenic|Pathogenic	not_provided,Benign_scapuloperoneal_muscular_dystrophy_with_cardiomyopathy|Congenital_muscular_dystrophy,_LMNA-related|Limb-girdle_muscular_dystrophy,_type_1B
Affx-89018503	Affx-89018503	1	FP	1	156105025	156105025	-	C	exonic	LMNA	frameshift insertion	LMNA:NM_001257374:exon5:c.522_523insC:p.G174fs,LMNA:NM_001282626:exon5:c.858_859insC:p.G286fs,LMNA:NM_005572:exon5:c.858_859insC:p.G286fs,LMNA:NM_170707:exon5:c.858_859insC:p.G286fs,LMNA:NM_170708:exon5:c.858_859insC:p.G286fs,LMNA:NM_001282624:exon6:c.615_616insC:p.G205fs,LMNA:NM_001282625:exon8:c.858_859insC:p.G286fs		9.22e-06	.	.	.	.	.
Affx-89020547	Affx-89020547	2	FP	1	156105030	156105033	CCCA	-	exonic	LMNA	frameshift deletion	LMNA:NM_001257374:exon5:c.527_530del:p.A176fs,LMNA:NM_001282626:exon5:c.863_866del:p.A288fs,LMNA:NM_005572:exon5:c.863_866del:p.A288fs,LMNA:NM_170707:exon5:c.863_866del:p.A288fs,LMNA:NM_170708:exon5:c.863_866del:p.A288fs,LMNA:NM_001282624:exon6:c.620_623del:p.A207fs,LMNA:NM_001282625:exon8:c.863_866del:p.A288fs		1.186e-05	.	.	.	not provided	not_provided
rs59885338	rs59885338	4	TP	1	156105059	156105059	C	T	exonic	LMNA	nonsynonymous SNV	LMNA:NM_001257374:exon5:c.C556T:p.R186C,LMNA:NM_001282626:exon5:c.C892T:p.R298C,LMNA:NM_005572:exon5:c.C892T:p.R298C,LMNA:NM_170707:exon5:c.C892T:p.R298C,LMNA:NM_170708:exon5:c.C892T:p.R298C,LMNA:NM_001282624:exon6:c.C649T:p.R217C,LMNA:NM_001282625:exon8:c.C892T:p.R298C		5.534e-05	4.664e-05	.	5.399e-05	Pathogenic|not provided|Pathogenic	Charcot-Marie-Tooth_disease_type_2B1|not_provided|Charcot-Marie-Tooth_disease
Affx-89013518	Affx-89013518	2	FP	1	156105065	156105065	G	A	exonic	LMNA	nonsynonymous SNV	LMNA:NM_001257374:exon5:c.G562A:p.D188N,LMNA:NM_001282626:exon5:c.G898A:p.D300N,LMNA:NM_005572:exon5:c.G898A:p.D300N,LMNA:NM_170707:exon5:c.G898A:p.D300N,LMNA:NM_170708:exon5:c.G898A:p.D300N,LMNA:NM_001282624:exon6:c.G655A:p.D219N,LMNA:NM_001282625:exon8:c.G898A:p.D300N		1.185e-05	.	.	.	not provided|Likely pathogenic	not_provided|Lipodystrophy
rs56816490	rs56816490	2	FP	1	156105704	156105704	G	A	exonic	LMNA	nonsynonymous SNV	LMNA:NM_001257374:exon6:c.G613A:p.E205K,LMNA:NM_001282626:exon6:c.G949A:p.E317K,LMNA:NM_005572:exon6:c.G949A:p.E317K,LMNA:NM_170707:exon6:c.G949A:p.E317K,LMNA:NM_170708:exon6:c.G949A:p.E317K,LMNA:NM_001282624:exon7:c.G706A:p.E236K,LMNA:NM_001282625:exon9:c.G949A:p.E317K		1.844e-05	.	6.669e-05	.	Likely pathogenic|not provided,Pathogenic	Primary_dilated_cardiomyopathy|not_provided,not_provided
rs56771886	rs56771886	2	FP	1	156105714	156105714	T	-	exonic	LMNA	frameshift deletion	LMNA:NM_001257374:exon6:c.623delT:p.L208fs,LMNA:NM_001282626:exon6:c.959delT:p.L320fs,LMNA:NM_005572:exon6:c.959delT:p.L320fs,LMNA:NM_170707:exon6:c.959delT:p.L320fs,LMNA:NM_170708:exon6:c.959delT:p.L320fs,LMNA:NM_001282624:exon7:c.716delT:p.L239fs,LMNA:NM_001282625:exon9:c.959delT:p.L320fs		3.954e-06	.	.	.	Pathogenic|Pathogenic|not provided	Dilated_cardiomyopathy_1A|Benign_scapuloperoneal_muscular_dystrophy_with_cardiomyopathy|not_provided
Affx-86891917	Affx-86891917	2	FP	1	156105716	156105716	C	T	exonic	LMNA	stopgain	LMNA:NM_001257374:exon6:c.C625T:p.R209X,LMNA:NM_001282626:exon6:c.C961T:p.R321X,LMNA:NM_005572:exon6:c.C961T:p.R321X,LMNA:NM_170707:exon6:c.C961T:p.R321X,LMNA:NM_170708:exon6:c.C961T:p.R321X,LMNA:NM_001282624:exon7:c.C718T:p.R240X,LMNA:NM_001282625:exon9:c.C961T:p.R321X		2.634e-05	.	0	.	Pathogenic|Pathogenic	Primary_dilated_cardiomyopathy|not_provided
rs56851164	rs56851164	3	FP	1	156105731	156105731	T	A	exonic	LMNA	nonsynonymous SNV	LMNA:NM_001257374:exon6:c.T640A:p.S214T,LMNA:NM_001282626:exon6:c.T976A:p.S326T,LMNA:NM_005572:exon6:c.T976A:p.S326T,LMNA:NM_170707:exon6:c.T976A:p.S326T,LMNA:NM_170708:exon6:c.T976A:p.S326T,LMNA:NM_001282624:exon7:c.T733A:p.S245T,LMNA:NM_001282625:exon9:c.T976A:p.S326T		6.457e-05	0.0001	6.682e-05	0.0001	Likely pathogenic|not provided|Likely pathogenic|Uncertain significance	Primary_dilated_cardiomyopathy|not_provided|Primary_familial_hypertrophic_cardiomyopathy|not_specified
Affx-86891918	Affx-86891918	2	FP	1	156105747	156105747	G	A	exonic	LMNA	nonsynonymous SNV	LMNA:NM_001257374:exon6:c.G656A:p.R219Q,LMNA:NM_001282626:exon6:c.G992A:p.R331Q,LMNA:NM_005572:exon6:c.G992A:p.R331Q,LMNA:NM_170707:exon6:c.G992A:p.R331Q,LMNA:NM_170708:exon6:c.G992A:p.R331Q,LMNA:NM_001282624:exon7:c.G749A:p.R250Q,LMNA:NM_001282625:exon9:c.G992A:p.R331Q		2.503e-05	1.542e-05	.	1.798e-05	Likely pathogenic|Likely pathogenic,not provided	Primary_dilated_cardiomyopathy|not_provided,not_provided
Affx-89022081	Affx-89022081	2	FP	1	156105758	156105758	C	T	exonic	LMNA	nonsynonymous SNV	LMNA:NM_001257374:exon6:c.C667T:p.R223W,LMNA:NM_001282626:exon6:c.C1003T:p.R335W,LMNA:NM_005572:exon6:c.C1003T:p.R335W,LMNA:NM_170707:exon6:c.C1003T:p.R335W,LMNA:NM_170708:exon6:c.C1003T:p.R335W,LMNA:NM_001282624:exon7:c.C760T:p.R254W,LMNA:NM_001282625:exon9:c.C1003T:p.R335W		1.449e-05	.	.	.	Likely pathogenic|Likely pathogenic	Primary_dilated_cardiomyopathy|not_provided
Affx-86891919	Affx-86891919	2	FP	1	156105794	156105794	G	A	exonic	LMNA	nonsynonymous SNV	LMNA:NM_001257374:exon6:c.G703A:p.E235K,LMNA:NM_001282626:exon6:c.G1039A:p.E347K,LMNA:NM_005572:exon6:c.G1039A:p.E347K,LMNA:NM_170707:exon6:c.G1039A:p.E347K,LMNA:NM_170708:exon6:c.G1039A:p.E347K,LMNA:NM_001282624:exon7:c.G796A:p.E266K,LMNA:NM_001282625:exon9:c.G1039A:p.E347K		5.269e-06	.	.	.	Likely pathogenic	not_provided
Affx-89020313	Affx-89020313	3	Unclear	1	156105800	156105800	C	T	exonic	LMNA	nonsynonymous SNV	LMNA:NM_001257374:exon6:c.C709T:p.R237W,LMNA:NM_001282626:exon6:c.C1045T:p.R349W,LMNA:NM_005572:exon6:c.C1045T:p.R349W,LMNA:NM_170707:exon6:c.C1045T:p.R349W,LMNA:NM_170708:exon6:c.C1045T:p.R349W,LMNA:NM_001282624:exon7:c.C802T:p.R268W,LMNA:NM_001282625:exon9:c.C1045T:p.R349W		1.449e-05	.	.	.	Pathogenic	not_provided
Affx-89009304	Affx-89009304	2	FP	1	156105811	156105813	GCA	-	exonic	LMNA	nonframeshift deletion	LMNA:NM_001257374:exon6:c.720_722del:p.240_241del,LMNA:NM_001282626:exon6:c.1056_1058del:p.352_353del,LMNA:NM_005572:exon6:c.1056_1058del:p.352_353del,LMNA:NM_170707:exon6:c.1056_1058del:p.352_353del,LMNA:NM_170708:exon6:c.1056_1058del:p.352_353del,LMNA:NM_001282624:exon7:c.813_815del:p.271_272del,LMNA:NM_001282625:exon9:c.1056_1058del:p.352_353del		3.163e-05	.	.	.	not provided	not_provided
Affx-86891920	Affx-86891920	2	FP	1	156105812	156105812	C	A	exonic	LMNA	nonsynonymous SNV	LMNA:NM_001257374:exon6:c.C721A:p.Q241K,LMNA:NM_001282626:exon6:c.C1057A:p.Q353K,LMNA:NM_005572:exon6:c.C1057A:p.Q353K,LMNA:NM_170707:exon6:c.C1057A:p.Q353K,LMNA:NM_170708:exon6:c.C1057A:p.Q353K,LMNA:NM_001282624:exon7:c.C814A:p.Q272K,LMNA:NM_001282625:exon9:c.C1057A:p.Q353K		1.186e-05	.	.	.	not provided,Pathogenic|Pathogenic|Likely pathogenic	not_provided,not_provided|Charcot-Marie-Tooth_disease,_type_2|Cardiovascular_phenotype
Affx-86891921	Affx-86891921	2	FP	1	156105818	156105818	C	T	exonic	LMNA	stopgain	LMNA:NM_001257374:exon6:c.C727T:p.Q243X,LMNA:NM_001282626:exon6:c.C1063T:p.Q355X,LMNA:NM_005572:exon6:c.C1063T:p.Q355X,LMNA:NM_170707:exon6:c.C1063T:p.Q355X,LMNA:NM_170708:exon6:c.C1063T:p.Q355X,LMNA:NM_001282624:exon7:c.C820T:p.Q274X,LMNA:NM_001282625:exon9:c.C1063T:p.Q355X		3.029e-05	.	.	.	not provided|Pathogenic	not_provided|Charcot-Marie-Tooth_disease,_type_2
Affx-89022951	Affx-89022951	1	FP	1	156105827	156105827	G	T	exonic	LMNA	stopgain	LMNA:NM_001257374:exon6:c.G736T:p.E246X,LMNA:NM_001282626:exon6:c.G1072T:p.E358X,LMNA:NM_005572:exon6:c.G1072T:p.E358X,LMNA:NM_170707:exon6:c.G1072T:p.E358X,LMNA:NM_170708:exon6:c.G1072T:p.E358X,LMNA:NM_001282624:exon7:c.G829T:p.E277X,LMNA:NM_001282625:exon9:c.G1072T:p.E358X		3.958e-06	.	.	.	Pathogenic|Pathogenic|Pathogenic|not provided|Pathogenic|Pathogenic|Pathogenic,not provided	Benign_scapuloperoneal_muscular_dystrophy_with_cardiomyopathy|Congenital_muscular_dystrophy,_LMNA-related|Limb-girdle_muscular_dystrophy,_type_1B|not_provided|Dilated_cardiomyopathy_1A|Familial_partial_lipodystrophy_2|Mandibuloacral_dysostosis,not_provided
rs58389804	rs58389804	2	FP	1	156105840	156105840	T	-	exonic	LMNA	frameshift deletion	LMNA:NM_001257374:exon6:c.749delT:p.L250fs,LMNA:NM_001282626:exon6:c.1085delT:p.L362fs,LMNA:NM_005572:exon6:c.1085delT:p.L362fs,LMNA:NM_170707:exon6:c.1085delT:p.L362fs,LMNA:NM_170708:exon6:c.1085delT:p.L362fs,LMNA:NM_001282624:exon7:c.842delT:p.L281fs,LMNA:NM_001282625:exon9:c.1085delT:p.L362fs		3.953e-06	.	.	.	not provided|Pathogenic	not_provided|Primary_dilated_cardiomyopathy
Affx-88139410	Affx-88139410	2	FP	1	156105885	156105885	G	A	exonic	LMNA	nonsynonymous SNV	LMNA:NM_001257374:exon6:c.G794A:p.R265H,LMNA:NM_001282626:exon6:c.G1130A:p.R377H,LMNA:NM_005572:exon6:c.G1130A:p.R377H,LMNA:NM_170707:exon6:c.G1130A:p.R377H,LMNA:NM_170708:exon6:c.G1130A:p.R377H,LMNA:NM_001282624:exon7:c.G887A:p.R296H,LMNA:NM_001282625:exon9:c.G1130A:p.R377H		5.273e-06	.	.	0	Pathogenic|Pathogenic|not provided,not provided|Uncertain significance	Limb-girdle_muscular_dystrophy,_type_1B|Dilated_cardiomyopathy_1A|not_provided,not_provided|not_specified
Affx-89005814	Affx-89005814	2	FP	1	156105912	156105912	G	A	exonic	LMNA	nonsynonymous SNV	LMNA:NM_001257374:exon6:c.G821A:p.R274K,LMNA:NM_001282626:exon6:c.G1157A:p.R386K,LMNA:NM_005572:exon6:c.G1157A:p.R386K,LMNA:NM_170707:exon6:c.G1157A:p.R386K,LMNA:NM_170708:exon6:c.G1157A:p.R386K,LMNA:NM_001282624:exon7:c.G914A:p.R305K,LMNA:NM_001282625:exon9:c.G1157A:p.R386K		1.185e-05	.	.	.	not provided,Pathogenic,not provided	not_provided,Cardiovascular_phenotype,not_provided
rs58672172	rs58672172	2	FP	1	156106042	156106042	C	T	exonic	LMNA	nonsynonymous SNV	LMNA:NM_001257374:exon7:c.C859T:p.R287C,LMNA:NM_001282626:exon7:c.C1195T:p.R399C,LMNA:NM_005572:exon7:c.C1195T:p.R399C,LMNA:NM_170707:exon7:c.C1195T:p.R399C,LMNA:NM_170708:exon7:c.C1195T:p.R399C,LMNA:NM_001282624:exon8:c.C952T:p.R318C,LMNA:NM_001282625:exon10:c.C1195T:p.R399C		5.271e-06	1.519e-05	.	1.8e-05	Pathogenic|not provided|Uncertain significance	Familial_partial_lipodystrophy_2|not_provided|not_specified
rs61094188	rs61094188	2	FP	1	156106048	156106048	C	T	exonic	LMNA	nonsynonymous SNV	LMNA:NM_001257374:exon7:c.C865T:p.R289C,LMNA:NM_001282626:exon7:c.C1201T:p.R401C,LMNA:NM_005572:exon7:c.C1201T:p.R401C,LMNA:NM_170707:exon7:c.C1201T:p.R401C,LMNA:NM_170708:exon7:c.C1201T:p.R401C,LMNA:NM_001282624:exon8:c.C958T:p.R320C,LMNA:NM_001282625:exon10:c.C1201T:p.R401C		1.054e-05	3.034e-05	0.0001	8.088e-05	Uncertain significance|Likely pathogenic|Uncertain significance|Uncertain significance	not_specified|not_provided|Ventricular_tachycardia,_catecholaminergic_polymorphic,_1|Emery-Dreifuss_muscular_dystrophy
Affx-86891924	Affx-86891924	3	FP	1	156106141	156106141	C	T	exonic	LMNA	stopgain	LMNA:NM_001257374:exon7:c.C958T:p.Q320X,LMNA:NM_001282626:exon7:c.C1294T:p.Q432X,LMNA:NM_005572:exon7:c.C1294T:p.Q432X,LMNA:NM_170707:exon7:c.C1294T:p.Q432X,LMNA:NM_170708:exon7:c.C1294T:p.Q432X,LMNA:NM_001282624:exon8:c.C1051T:p.Q351X,LMNA:NM_001282625:exon10:c.C1294T:p.Q432X		5.534e-05	.	.	.	Pathogenic|Likely pathogenic|Pathogenic	not_provided|Primary_dilated_cardiomyopathy|Charcot-Marie-Tooth_disease,_type_2
Affx-89021875	Affx-89021875	2	FP	1	156106142	156106142	-	GCAC	exonic	LMNA	frameshift insertion	LMNA:NM_001257374:exon7:c.959_960insGCAC:p.Q320fs,LMNA:NM_001282626:exon7:c.1295_1296insGCAC:p.Q432fs,LMNA:NM_005572:exon7:c.1295_1296insGCAC:p.Q432fs,LMNA:NM_170707:exon7:c.1295_1296insGCAC:p.Q432fs,LMNA:NM_170708:exon7:c.1295_1296insGCAC:p.Q432fs,LMNA:NM_001282624:exon8:c.1052_1053insGCAC:p.Q351fs,LMNA:NM_001282625:exon10:c.1295_1296insGCAC:p.Q432fs		9.225e-06	.	.	.	Pathogenic|Pathogenic	not_provided|Cardiomyopathy
rs121912493	rs121912493	3	FP	1	156106165	156106165	G	A	exonic	LMNA	nonsynonymous SNV	LMNA:NM_001257374:exon7:c.G982A:p.V328M,LMNA:NM_001282626:exon7:c.G1318A:p.V440M,LMNA:NM_005572:exon7:c.G1318A:p.V440M,LMNA:NM_170707:exon7:c.G1318A:p.V440M,LMNA:NM_170708:exon7:c.G1318A:p.V440M,LMNA:NM_001282624:exon8:c.G1075A:p.V359M,LMNA:NM_001282625:exon10:c.G1318A:p.V440M		3.031e-05	.	.	.	Pathogenic|not provided	Mandibuloacral_dysplasia_with_type_A_lipodystrophy,_atypical|not_provided
Affx-89009819	Affx-89009819	2	FP	1	156106710	156106710	A	G	splicing	LMNA	.	.		3.163e-05	.	.	.	Likely pathogenic|not provided	Congenital_muscular_dystrophy,_LMNA-related|not_provided
rs61282106	rs61282106	2	FP	1	156106725	156106725	G	A	exonic	LMNA	nonsynonymous SNV	LMNA:NM_001257374:exon8:c.G1058A:p.G353D,LMNA:NM_001282626:exon8:c.G1394A:p.G465D,LMNA:NM_005572:exon8:c.G1394A:p.G465D,LMNA:NM_170707:exon8:c.G1394A:p.G465D,LMNA:NM_170708:exon8:c.G1394A:p.G465D,LMNA:NM_001282624:exon9:c.G1151A:p.G384D,LMNA:NM_001282625:exon11:c.G1394A:p.G465D		2.635e-06	.	.	.	Pathogenic|not provided	Familial_partial_lipodystrophy_2|not_provided
Affx-89006754	Affx-89006754	2	FP	1	156106743	156106743	G	A	exonic	LMNA	nonsynonymous SNV	LMNA:NM_001257374:exon8:c.G1076A:p.R359H,LMNA:NM_001282626:exon8:c.G1412A:p.R471H,LMNA:NM_005572:exon8:c.G1412A:p.R471H,LMNA:NM_170707:exon8:c.G1412A:p.R471H,LMNA:NM_170708:exon8:c.G1412A:p.R471H,LMNA:NM_001282624:exon9:c.G1169A:p.R390H,LMNA:NM_001282625:exon11:c.G1412A:p.R471H		3.951e-06	.	.	.	Likely pathogenic|not provided|Likely pathogenic|Uncertain significance	Primary_dilated_cardiomyopathy|not_provided|Dilated_cardiomyopathy_1A|not_specified
rs57920071	rs57920071	2	FP	1	156106775	156106775	C	T	exonic	LMNA	nonsynonymous SNV	LMNA:NM_001257374:exon8:c.C1108T:p.R370W,LMNA:NM_001282626:exon8:c.C1444T:p.R482W,LMNA:NM_005572:exon8:c.C1444T:p.R482W,LMNA:NM_170707:exon8:c.C1444T:p.R482W,LMNA:NM_170708:exon8:c.C1444T:p.R482W,LMNA:NM_001282624:exon9:c.C1201T:p.R401W,LMNA:NM_001282625:exon11:c.C1444T:p.R482W		5.271e-06	.	.	8.959e-06	Pathogenic|not provided	Familial_partial_lipodystrophy_2|not_provided
rs56699480	rs56699480	2	FP	1	156106808	156106808	C	T	exonic	LMNA	stopgain	LMNA:NM_001257374:exon8:c.C1141T:p.Q381X,LMNA:NM_001282626:exon8:c.C1477T:p.Q493X,LMNA:NM_005572:exon8:c.C1477T:p.Q493X,LMNA:NM_170707:exon8:c.C1477T:p.Q493X,LMNA:NM_170708:exon8:c.C1477T:p.Q493X,LMNA:NM_001282624:exon9:c.C1234T:p.Q412X,LMNA:NM_001282625:exon11:c.C1477T:p.Q493X		1.317e-05	.	.	.	Pathogenic|not provided	Limb-girdle_muscular_dystrophy,_type_1B|not_provided
Affx-89019236	Affx-89019236	2	FP	1	156106824	156106824	G	C	intronic	LMNA	.	.		3.952e-05	.	.	.	not provided,Pathogenic|not provided	not_provided,Familial_partial_lipodystrophy_2|not_provided
Affx-89017602	Affx-89017602	1	FP	1	156106908	156106908	G	-	exonic	LMNA	frameshift deletion	LMNA:NM_001257374:exon9:c.1157delG:p.W386fs,LMNA:NM_001282626:exon9:c.1493delG:p.W498fs,LMNA:NM_005572:exon9:c.1493delG:p.W498fs,LMNA:NM_170707:exon9:c.1493delG:p.W498fs,LMNA:NM_170708:exon9:c.1493delG:p.W498fs,LMNA:NM_001282624:exon10:c.1250delG:p.W417fs,LMNA:NM_001282625:exon12:c.1493delG:p.W498fs		1.851e-05	.	.	.	not provided	not_provided
Affx-89018396	Affx-89018396	2	FP	1	156106911	156106911	C	-	exonic	LMNA	frameshift deletion	LMNA:NM_001257374:exon9:c.1160delC:p.A387fs,LMNA:NM_001282626:exon9:c.1496delC:p.A499fs,LMNA:NM_005572:exon9:c.1496delC:p.A499fs,LMNA:NM_170707:exon9:c.1496delC:p.A499fs,LMNA:NM_170708:exon9:c.1496delC:p.A499fs,LMNA:NM_001282624:exon10:c.1253delC:p.A418fs,LMNA:NM_001282625:exon12:c.1496delC:p.A499fs		1.185e-05	.	.	.	not provided	not_provided
Affx-89013613	Affx-89013613	2	FP	1	156106927	156106927	-	AG	exonic	LMNA	frameshift insertion	LMNA:NM_001257374:exon9:c.1176_1177insAG:p.A392fs,LMNA:NM_001282626:exon9:c.1512_1513insAG:p.A504fs,LMNA:NM_005572:exon9:c.1512_1513insAG:p.A504fs,LMNA:NM_170707:exon9:c.1512_1513insAG:p.A504fs,LMNA:NM_170708:exon9:c.1512_1513insAG:p.A504fs,LMNA:NM_001282624:exon10:c.1269_1270insAG:p.A423fs,LMNA:NM_001282625:exon12:c.1512_1513insAG:p.A504fs		1.978e-05	.	.	.	not provided	not_provided
Affx-89018673	Affx-89018673	1	FP	1	156106955	156106955	T	C	exonic	LMNA	nonsynonymous SNV	LMNA:NM_001257374:exon9:c.T1204C:p.W402R,LMNA:NM_001282626:exon9:c.T1540C:p.W514R,LMNA:NM_005572:exon9:c.T1540C:p.W514R,LMNA:NM_170707:exon9:c.T1540C:p.W514R,LMNA:NM_170708:exon9:c.T1540C:p.W514R,LMNA:NM_001282624:exon10:c.T1297C:p.W433R,LMNA:NM_001282625:exon12:c.T1540C:p.W514R		9.226e-06	.	.	.	Pathogenic	not_provided
rs121912494	rs121912494	2	FP	1	156107000	156107000	G	A	exonic	LMNA	nonsynonymous SNV	LMNA:NM_001257374:exon9:c.G1249A:p.A417T,LMNA:NM_001282626:exon9:c.G1585A:p.A529T,LMNA:NM_005572:exon9:c.G1585A:p.A529T,LMNA:NM_170707:exon9:c.G1585A:p.A529T,LMNA:NM_170708:exon9:c.G1585A:p.A529T,LMNA:NM_001282624:exon10:c.G1342A:p.A448T,LMNA:NM_001282625:exon12:c.G1585A:p.A529T		5.269e-06	.	.	1.069e-05	Pathogenic|not provided	Mandibuloacral_dysostosis|not_provided
rs60934003	rs60934003	2	FP	1	156107004	156107004	T	C	exonic	LMNA	nonsynonymous SNV	LMNA:NM_001257374:exon9:c.T1253C:p.L418P,LMNA:NM_001282626:exon9:c.T1589C:p.L530P,LMNA:NM_005572:exon9:c.T1589C:p.L530P,LMNA:NM_170707:exon9:c.T1589C:p.L530P,LMNA:NM_170708:exon9:c.T1589C:p.L530P,LMNA:NM_001282624:exon10:c.T1346C:p.L449P,LMNA:NM_001282625:exon12:c.T1589C:p.L530P		2.667e-06	.	.	.	Pathogenic|not provided	Benign_scapuloperoneal_muscular_dystrophy_with_cardiomyopathy|not_provided
Affx-89009736	Affx-89009736	1	FP	1	156107024	156107024	G	A	splicing	LMNA	.	.		6.591e-06	.	.	.	not provided|Pathogenic	not_provided|Limb-girdle_muscular_dystrophy
Affx-89009234	Affx-89009234	1	FP	1	156107433	156107433	T	G	intronic	LMNA	.	.		0	.	.	.	Pathogenic|not provided	Heart-hand_syndrome,_Slovenian_type|not_provided
Affx-89023025	Affx-89023025	2	FP	1	156107442	156107442	C	G	intronic	LMNA	.	.		1.449e-05	.	.	.	not provided|Likely pathogenic	not_provided|Limb-girdle_muscular_dystrophy
Affx-89024529	Affx-89024529	1	FP	1	156107455	156107455	T	C	exonic	LMNA	nonsynonymous SNV	LMNA:NM_001257374:exon10:c.T1283C:p.M428T,LMNA:NM_001282626:exon10:c.T1619C:p.M540T,LMNA:NM_005572:exon10:c.T1619C:p.M540T,LMNA:NM_170707:exon10:c.T1619C:p.M540T,LMNA:NM_001282624:exon11:c.T1376C:p.M459T,LMNA:NM_001282625:exon13:c.T1619C:p.M540T		5.27e-06	.	.	0	not provided|Pathogenic	not_provided|Hutchinson-Gilford_syndrome
Affx-89014223	Affx-89014223	3	FP	1	156107547	156107547	C	T	exonic	LMNA	nonsynonymous SNV	LMNA:NM_005572:exon10:c.C1711T:p.R571C,LMNA:NM_001282624:exon11:c.C1468T:p.R490C,LMNA:NM_001282625:exon13:c.C1711T:p.R571C		3.424e-05	0.0002	.	9.17e-05	Pathogenic|not provided,not provided	Dilated_cardiomyopathy_1A|not_provided,not_provided
rs61064130	rs61064130	2	FP	1	156108402	156108402	G	A	exonic	LMNA	nonsynonymous SNV	LMNA:NM_170708:exon10:c.G1732A:p.G578S,LMNA:NM_001257374:exon11:c.G1486A:p.G496S,LMNA:NM_170707:exon11:c.G1822A:p.G608S		1.712e-05	.	.	.	Pathogenic|not provided	Hutchinson-Gilford_syndrome|not_provided
rs59267781	rs59267781	2	FP	1	156108448	156108448	C	G	exonic	LMNA	nonsynonymous SNV	LMNA:NM_170708:exon10:c.C1778G:p.T593S,LMNA:NM_001257374:exon11:c.C1532G:p.T511S,LMNA:NM_170707:exon11:c.C1868G:p.T623S		1.186e-05	.	.	.	not provided|Pathogenic	not_provided|Hutchinson-Gilford_syndrome
Affx-79372999	Affx-79372999	2	FP	1	156108549	156108549	G	A	splicing	LMNA	.	.		3.029e-05	.	.	.	Pathogenic|Pathogenic|not provided,Pathogenic	Lethal_tight_skin_contracture_syndrome|Hutchinson-Gilford_syndrome|not_provided,Hutchinson-Gilford_syndrome
rs137853074	rs137853074	4	TP	1	160011281	160011281	G	A	exonic	KCNJ10	nonsynonymous SNV	KCNJ10:NM_002241:exon2:c.C1042T:p.R348C		0.0001376	7.509e-05	6.667e-05	8.061e-05	Pathogenic|Uncertain significance	Enlarged_vestibular_aqueduct_syndrome|not_specified
rs150667550	rs150667550	2	FP	1	161180389	161180389	T	C	exonic	NDUFS2	nonsynonymous SNV	NDUFS2:NM_001166159:exon9:c.T875C:p.M292T,NDUFS2:NM_004550:exon10:c.T875C:p.M292T		0.0002756	0.0001	.	0.0002	Likely pathogenic	not_provided
rs121913605	rs121913605	1	FP	1	161277096	161277096	G	C	exonic	MPZ	nonsynonymous SNV	MPZ:NM_000530:exon2:c.C186G:p.I62M		1.582e-05	3.012e-05	.	2.688e-05	Pathogenic	Charcot-Marie-Tooth_disease_type_2I
rs200197424	rs200197424	4	TP	1	168262448	168262448	C	T	exonic	TBX19	stopgain	TBX19:NM_005149:exon3:c.C535T:p.R179X		4.262e-05	4.497e-05	0	8.063e-05	Likely pathogenic	ACTH_deficiency
Affx-89005216	Affx-89005216	3	Unclear	1	168274299	168274299	A	-	exonic	TBX19	frameshift deletion	TBX19:NM_005149:exon6:c.781delA:p.N261fs		0.0001805	6.008e-05	6.665e-05	0.0001	Pathogenic|Pathogenic	ACTH_deficiency|not_provided
rs74315376	rs74315376	2	FP	1	168274374	168274374	C	T	exonic	TBX19	stopgain	TBX19:NM_005149:exon6:c.C856T:p.R286X		9.224e-06	7.496e-05	0.0001	5.372e-05	Pathogenic	ACTH_deficiency
rs118203906	rs118203906	1	FP	1	169524537	169524537	C	G	exonic	F5	nonsynonymous SNV	F5:NM_000130:exon7:c.G1001C:p.R334T		2.635e-05	0.0002	6.661e-05	0.0002	Pathogenic	Thrombophilia_due_to_activated_protein_C_resistance
rs118203905	rs118203905	4	TP	1	169524538	169524538	T	C	exonic	F5	nonsynonymous SNV	F5:NM_000130:exon7:c.A1000G:p.R334G		1.196e-05	0	0	0	Pathogenic	Factor_V_Hong_Kong
rs72549326	rs72549326	4	TP	1	171076952	171076952	C	T	exonic	FMO3	nonsynonymous SNV	FMO3:NM_001319174:exon3:c.C269T:p.P90L,FMO3:NM_001002294:exon4:c.C458T:p.P153L,FMO3:NM_006894:exon4:c.C458T:p.P153L,FMO3:NM_001319173:exon5:c.C398T:p.P133L		0.003557	0.0016	0.0019	0.002	Pathogenic	Trimethylaminuria
rs61753344	rs61753344	5	TP	1	171083232	171083232	G	T	exonic	FMO3	stopgain	FMO3:NM_001319174:exon6:c.G724T:p.E242X,FMO3:NM_001002294:exon7:c.G913T:p.E305X,FMO3:NM_006894:exon7:c.G913T:p.E305X,FMO3:NM_001319173:exon8:c.G853T:p.E285X		0.001092	0.0004	0.0007	0.0005	Pathogenic	Trimethylaminuria
rs74315339	rs74315339	4	TP	1	171621608	171621608	C	A	exonic	MYOC	nonsynonymous SNV	MYOC:NM_000261:exon1:c.G144T:p.Q48H		3.952e-06	0	0	0	Pathogenic|Pathogenic|Pathogenic	Primary_open_angle_glaucoma_juvenile_onset_1|Glaucoma_3,_primary_congenital,_a,_digenic|MYOC-Related_Disorders
rs74315337	rs74315337	4	TP	1	171621616	171621616	G	A	exonic	MYOC	stopgain	MYOC:NM_000261:exon1:c.C136T:p.R46X		3.297e-05	1.5e-05	6.668e-05	2.718e-05	Pathogenic	Glaucoma_1,_open_angle,_a,_autosomal_recessive
rs80358238	rs80358238	4	TP	1	172634776	172634776	A	G	exonic	FASLG	nonsynonymous SNV	FASLG:NM_000639:exon4:c.A466G:p.R156G		0.0001489	7.504e-05	6.662e-05	0.0001	Pathogenic	Autoimmune_lymphoproliferative_syndrome
rs121918208	rs121918208	1	FP	1	173800731	173800731	G	T	exonic	DARS2	nonsynonymous SNV	DARS2:NM_018122:exon5:c.G455T:p.C152F		1.187e-05	0.0001	0.0007	0.0002	Pathogenic	Leukoencephalopathy_with_Brainstem_and_Spinal_Cord_Involvement_and_Lactate_Elevation
rs142433332	rs142433332	2	FP	1	173800770	173800770	T	C	splicing	DARS2	.	.		0.0002188	0.0004	0.0009	0.0002	Pathogenic|Pathogenic|Pathogenic|Pathogenic|Pathogenic|Pathogenic	Leukoencephalopathy_with_Brainstem_and_Spinal_Cord_Involvement_and_Lactate_Elevation|Leukoencephalopathy_with_brain_stem_and_spinal_cord_involvement_and_lactate_elevation|not_provided|Dysmetria|Gait_ataxia|Gait_imbalance
rs121918210	rs121918210	2	FP	1	173802557	173802557	G	A	exonic	DARS2	nonsynonymous SNV	DARS2:NM_018122:exon6:c.G536A:p.R179H		3.297e-05	0.0002	.	0.0001	Pathogenic	Leukoencephalopathy_with_Brainstem_and_Spinal_Cord_Involvement_and_Lactate_Elevation
Affx-88139431	Affx-88139431	4	TP	1	173807345	173807345	G	A	exonic	DARS2	nonsynonymous SNV	DARS2:NM_018122:exon9:c.G788A:p.R263Q		2.371e-05	1.503e-05	0	2.687e-05	Pathogenic	Leukoencephalopathy_with_Brainstem_and_Spinal_Cord_Involvement_and_Lactate_Elevation
rs121918211	rs121918211	1	FP	1	173819546	173819546	G	T	exonic	DARS2	stopgain	DARS2:NM_018122:exon13:c.G1273T:p.E425X		1.581e-05	1.513e-05	.	1.792e-05	Pathogenic	Leukoencephalopathy_with_Brainstem_and_Spinal_Cord_Involvement_and_Lactate_Elevation
Affx-52115393	Affx-52115393	5	TP	1	173873176	173873176	C	A	exonic	SERPINC1	nonsynonymous SNV	SERPINC1:NM_000488:exon7:c.G1246T:p.A416S		0.001919	0.001	0.0012	0.0014	other|Uncertain significance|Likely benign,Pathogenic	Antithrombin_III_deficiency|Antithrombin_deficiency|not_specified,Antithrombin_III_deficiency
rs121909567	rs121909567	1	FP	1	173883708	173883708	G	A	exonic	SERPINC1	nonsynonymous SNV	SERPINC1:NM_000488:exon2:c.C391T:p.L131F		1.977e-05	1.499e-05	.	3.581e-05	Pathogenic	Antithrombin_III_deficiency
rs121909552	rs121909552	4	TP	1	173883863	173883863	C	T	exonic	SERPINC1	nonsynonymous SNV	SERPINC1:NM_000488:exon2:c.G236A:p.R79H		0.0002793	5.993e-05	0.0003	0.0002	Pathogenic|Likely benign	Antithrombin_III_deficiency|Antithrombin_deficiency
rs28929469	rs28929469	3	Unclear	1	173883933	173883933	G	A	exonic	SERPINC1	nonsynonymous SNV	SERPINC1:NM_000488:exon2:c.C166T:p.R56C		3.558e-05	2.997e-05	.	2.688e-05	Pathogenic	Antithrombin_III_deficiency
rs80358214	rs80358214	1	FP	1	182353692	182353692	G	A	exonic	GLUL	nonsynonymous SNV	GLUL:NM_001033044:exon7:c.C970T:p.R324C,GLUL:NM_001033056:exon7:c.C970T:p.R324C,GLUL:NM_002065:exon8:c.C970T:p.R324C		9.232e-06	1.498e-05	.	8.954e-06	Pathogenic,Pathogenic	Glutamine_deficiency,_congenital,Glutamine_deficiency,_congenital
rs74315364	rs74315364	4	TP	1	182555149	182555149	C	A	exonic	RNASEL	stopgain	RNASEL:NM_021133:exon2:c.G793T:p.E265X		0.003746	0.0058	0.0039	0.005	Pathogenic	Prostate_cancer,_hereditary,_1
Affx-89017348	Affx-89017348	1	FP	1	183201466	183201472	CAGATTT	-	exonic	LAMC2	frameshift deletion	LAMC2:NM_005562:exon13:c.2002_2008del:p.Q668fs,LAMC2:NM_018891:exon13:c.2002_2008del:p.Q668fs		1.317e-06	1.501e-05	.	8.962e-06	Likely pathogenic	Junctional_epidermolysis_bullosa_gravis_of_Herlitz
Affx-80214800	Affx-80214800	3	Unclear	1	183546796	183546796	G	A	exonic	NCF2	stopgain	NCF2:NM_000433:exon3:c.C304T:p.R102X,NCF2:NM_001190789:exon3:c.C304T:p.R102X,NCF2:NM_001190794:exon3:c.C304T:p.R102X,NCF2:NM_001127651:exon4:c.C304T:p.R102X		2.897e-05	2.997e-05	0.0001	3.581e-05	Pathogenic	Chronic_granulomatous_disease,_autosomal_recessive_cytochrome_b-positive,_type_2
rs121434264	rs121434264	1	FP	1	193094301	193094301	T	C	exonic	CDC73	nonsynonymous SNV	CDC73:NM_024529:exon2:c.T191C:p.L64P		1.317e-06	.	.	.	Pathogenic	Hyperparathyroidism_1
Affx-89025787	Affx-89025787	2	FP	1	197070189	197070190	TC	-	exonic	ASPM	frameshift deletion	ASPM:NM_018136:exon18:c.8191_8192del:p.E2731fs		1.581e-05	3.097e-05	0.0001	1.828e-05	Pathogenic	Primary_autosomal_recessive_microcephaly_5
Affx-89015325	Affx-89015325	2	FP	1	197070245	197070248	TTTC	-	exonic	ASPM	frameshift deletion	ASPM:NM_018136:exon18:c.8133_8136del:p.K2711fs		0.0001464	7.671e-05	.	5.454e-05	Pathogenic	Primary_autosomal_recessive_microcephaly_5
rs199422173	rs199422173	2	FP	1	197070598	197070599	TC	-	exonic	ASPM	frameshift deletion	ASPM:NM_018136:exon18:c.7782_7783del:p.Q2594fs		0.00017	0.0004	0.0002	0.0003	Pathogenic|Pathogenic	Primary_autosomal_recessive_microcephaly_5|not_provided
rs199422168	rs199422168	2	FP	1	197072149	197072149	G	A	exonic	ASPM	stopgain	ASPM:NM_018136:exon18:c.C6232T:p.R2078X		1.185e-05	1.508e-05	.	2.701e-05	Pathogenic	Primary_autosomal_recessive_microcephaly_5
rs199422160	rs199422160	1	FP	1	197091288	197091288	C	T	splicing	ASPM	.	.		7.902e-06	1.609e-05	.	9.051e-06	Pathogenic	Primary_autosomal_recessive_microcephaly_5
rs28939720	rs28939720	4	TP	1	197396689	197396689	C	T	exonic	CRB1	nonsynonymous SNV	CRB1:NM_001193640:exon5:c.C1898T:p.T633M,CRB1:NM_201253:exon7:c.C2234T:p.T745M,CRB1:NM_001257965:exon9:c.C2027T:p.T676M		5.006e-05	0.0001	6.667e-05	0.0001	Pathogenic|not provided	Retinitis_pigmentosa_12|not_provided
rs137853137	rs137853137	4	TP	1	197396856	197396856	A	T	exonic	CRB1	stopgain	CRB1:NM_001193640:exon5:c.A2065T:p.K689X,CRB1:NM_201253:exon7:c.A2401T:p.K801X,CRB1:NM_001257965:exon9:c.A2194T:p.K732X		0.0004356	6.03e-05	0.0002	9.893e-05	Pathogenic|Pathogenic	Retinitis_pigmentosa_12|Leber_congenital_amaurosis_8
rs114970039	rs114970039	5	TP	1	198723433	198723433	T	C	exonic	PTPRC	nonsynonymous SNV	PTPRC:NM_080921:exon29:c.T3062C:p.L1021S,PTPRC:NM_002838:exon32:c.T3545C:p.L1182S		0.0008313	0.0004	0.0003	0.0004	Likely pathogenic	not_provided
Affx-80215015	Affx-80215015	3	Unclear	1	201328348	201328348	C	T	exonic	TNNT2	nonsynonymous SNV	TNNT2:NM_001001432:exon14:c.G839A:p.R280H,TNNT2:NM_001001431:exon15:c.G848A:p.R283H,TNNT2:NM_001276346:exon15:c.G758A:p.R253H,TNNT2:NM_000364:exon16:c.G878A:p.R293H,TNNT2:NM_001001430:exon16:c.G857A:p.R286H,TNNT2:NM_001276347:exon16:c.G857A:p.R286H,TNNT2:NM_001276345:exon17:c.G887A:p.R296H		1.844e-05	1.935e-05	6.68e-05	0	Uncertain significance|Likely pathogenic|Likely pathogenic|Uncertain significance	not_specified|Primary_familial_hypertrophic_cardiomyopathy|not_provided|Cardiovascular_phenotype
Affx-89019239	Affx-89019239	4	TP	1	201328349	201328349	G	A	exonic	TNNT2	nonsynonymous SNV	TNNT2:NM_001001432:exon14:c.C838T:p.R280C,TNNT2:NM_001001431:exon15:c.C847T:p.R283C,TNNT2:NM_001276346:exon15:c.C757T:p.R253C,TNNT2:NM_000364:exon16:c.C877T:p.R293C,TNNT2:NM_001001430:exon16:c.C856T:p.R286C,TNNT2:NM_001276347:exon16:c.C856T:p.R286C,TNNT2:NM_001276345:exon17:c.C886T:p.R296C		1.186e-05	0	.	1.85e-05	Uncertain significance|Likely pathogenic|Uncertain significance|Pathogenic	not_specified|Primary_familial_hypertrophic_cardiomyopathy|Familial_hypertrophic_cardiomyopathy_1|not_provided
rs121964857	rs121964857	4	TP	1	201328373	201328373	G	A	exonic	TNNT2	nonsynonymous SNV	TNNT2:NM_001001432:exon14:c.C814T:p.R272C,TNNT2:NM_001001431:exon15:c.C823T:p.R275C,TNNT2:NM_001276346:exon15:c.C733T:p.R245C,TNNT2:NM_000364:exon16:c.C853T:p.R285C,TNNT2:NM_001001430:exon16:c.C832T:p.R278C,TNNT2:NM_001276347:exon16:c.C832T:p.R278C,TNNT2:NM_001276345:exon17:c.C862T:p.R288C		0.0006786	0.0006	0.0004	0.0006	Pathogenic|Uncertain significance|Likely pathogenic|Uncertain significance|Likely pathogenic|Uncertain significance|Uncertain significance|Uncertain significance|Likely pathogenic	Familial_hypertrophic_cardiomyopathy_2|not_specified|Primary_familial_hypertrophic_cardiomyopathy|Costello_syndrome|not_provided|Familial_hypertrophic_cardiomyopathy_1|Familial_hypertrophic_cardiomyopathy_2|Left_ventricular_noncompaction_6|Cardiovascular_phenotype
Affx-89006011	Affx-89006011	3	Unclear	1	201328750	201328750	C	T	splicing	TNNT2	.	.		7.908e-06	.	.	.	Likely pathogenic,Pathogenic,Pathogenic	Primary_familial_hypertrophic_cardiomyopathy,Cardiomyopathy,Primary_familial_hypertrophic_cardiomyopathy
Affx-89023011	Affx-89023011	1	FP	1	201328760	201328760	T	A	exonic	TNNT2	nonsynonymous SNV	TNNT2:NM_001001432:exon13:c.A794T:p.N265I,TNNT2:NM_001001431:exon14:c.A803T:p.N268I,TNNT2:NM_001276346:exon14:c.A713T:p.N238I,TNNT2:NM_000364:exon15:c.A833T:p.N278I,TNNT2:NM_001001430:exon15:c.A812T:p.N271I,TNNT2:NM_001276347:exon15:c.A812T:p.N271I,TNNT2:NM_001276345:exon16:c.A842T:p.N281I		2.504e-05	.	.	0	Likely pathogenic	Familial_hypertrophic_cardiomyopathy_2
rs45466197	rs45466197	4	TP	1	201330455	201330455	C	A	exonic	TNNT2	nonsynonymous SNV	TNNT2:NM_001001432:exon12:c.G714T:p.E238D,TNNT2:NM_001001431:exon13:c.G723T:p.E241D,TNNT2:NM_001276346:exon13:c.G633T:p.E211D,TNNT2:NM_000364:exon14:c.G753T:p.E251D,TNNT2:NM_001001430:exon14:c.G732T:p.E244D,TNNT2:NM_001276347:exon14:c.G732T:p.E244D,TNNT2:NM_001276345:exon15:c.G762T:p.E254D		0.0002398	0.0006	0.0002	0.0005	other|Uncertain significance|Likely pathogenic|Uncertain significance|Uncertain significance	not_specified|Primary_familial_hypertrophic_cardiomyopathy|not_provided|Left_ventricular_noncompaction_6|Familial_hypertrophic_cardiomyopathy_2
rs121964860	rs121964860	1	FP	1	201331116	201331116	C	A	exonic	TNNT2	nonsynonymous SNV	TNNT2:NM_001001432:exon11:c.G596T:p.R199L,TNNT2:NM_001001431:exon12:c.G605T:p.R202L,TNNT2:NM_001276346:exon12:c.G515T:p.R172L,TNNT2:NM_000364:exon13:c.G635T:p.R212L,TNNT2:NM_001001430:exon13:c.G614T:p.R205L,TNNT2:NM_001276347:exon13:c.G614T:p.R205L,TNNT2:NM_001276345:exon14:c.G644T:p.R215L		9.224e-06	.	.	.	Pathogenic,Uncertain significance,Uncertain significance	Left_ventricular_noncompaction_6,not_specified,not_specified
Affx-86888477	Affx-86888477	1	FP	1	201332458	201332458	G	A	exonic	TNNT2	nonsynonymous SNV	TNNT2:NM_001001432:exon10:c.C521T:p.S174F,TNNT2:NM_001001430:exon11:c.C536T:p.S179F,TNNT2:NM_001001431:exon11:c.C536T:p.S179F,TNNT2:NM_001276346:exon11:c.C446T:p.S149F,TNNT2:NM_001276347:exon11:c.C536T:p.S179F,TNNT2:NM_000364:exon12:c.C566T:p.S189F,TNNT2:NM_001276345:exon12:c.C566T:p.S189F		1.978e-05	.	.	.	Likely pathogenic	Primary_familial_hypertrophic_cardiomyopathy
Affx-89016843	Affx-89016843	1	FP	1	201332476	201332476	C	T	exonic	TNNT2	nonsynonymous SNV	TNNT2:NM_001001432:exon10:c.G503A:p.R168Q,TNNT2:NM_001001430:exon11:c.G518A:p.R173Q,TNNT2:NM_001001431:exon11:c.G518A:p.R173Q,TNNT2:NM_001276346:exon11:c.G428A:p.R143Q,TNNT2:NM_001276347:exon11:c.G518A:p.R173Q,TNNT2:NM_000364:exon12:c.G548A:p.R183Q,TNNT2:NM_001276345:exon12:c.G548A:p.R183Q		1.318e-06	.	.	.	Likely pathogenic|Likely pathogenic|Likely pathogenic	Primary_dilated_cardiomyopathy|not_provided|Familial_hypertrophic_cardiomyopathy_2
Affx-89024405	Affx-89024405	1	FP	1	201332477	201332477	G	A	exonic	TNNT2	nonsynonymous SNV	TNNT2:NM_001001432:exon10:c.C502T:p.R168W,TNNT2:NM_001001430:exon11:c.C517T:p.R173W,TNNT2:NM_001001431:exon11:c.C517T:p.R173W,TNNT2:NM_001276346:exon11:c.C427T:p.R143W,TNNT2:NM_001276347:exon11:c.C517T:p.R173W,TNNT2:NM_000364:exon12:c.C547T:p.R183W,TNNT2:NM_001276345:exon12:c.C547T:p.R183W		6.593e-06	.	.	.	Pathogenic|Likely pathogenic,Uncertain significance	Primary_dilated_cardiomyopathy|not_provided,not_specified
Affx-86888479	Affx-86888479	2	FP	1	201333455	201333455	G	A	exonic	TNNT2	nonsynonymous SNV	TNNT2:NM_001001432:exon9:c.C415T:p.R139W,TNNT2:NM_001001430:exon10:c.C430T:p.R144W,TNNT2:NM_001001431:exon10:c.C430T:p.R144W,TNNT2:NM_001276346:exon10:c.C340T:p.R114W,TNNT2:NM_001276347:exon10:c.C430T:p.R144W,TNNT2:NM_000364:exon11:c.C460T:p.R154W,TNNT2:NM_001276345:exon11:c.C460T:p.R154W		9.221e-06	4.706e-05	.	3.592e-05	Pathogenic|Uncertain significance	Dilated_cardiomyopathy_1DD|Cardiomyopathy
Affx-89018904	Affx-89018904	2	FP	1	201333485	201333485	G	C	exonic	TNNT2	nonsynonymous SNV	TNNT2:NM_001001432:exon9:c.C385G:p.R129G,TNNT2:NM_001001430:exon10:c.C400G:p.R134G,TNNT2:NM_001001431:exon10:c.C400G:p.R134G,TNNT2:NM_001276346:exon10:c.C310G:p.R104G,TNNT2:NM_001276347:exon10:c.C400G:p.R134G,TNNT2:NM_000364:exon11:c.C430G:p.R144G,TNNT2:NM_001276345:exon11:c.C430G:p.R144G		1.054e-05	.	.	.	Pathogenic|Uncertain significance,Likely pathogenic	not_provided|Primary_dilated_cardiomyopathy,Primary_dilated_cardiomyopathy
rs74315380	rs74315380	2	FP	1	201333494	201333494	G	A	exonic	TNNT2	nonsynonymous SNV	TNNT2:NM_001001432:exon9:c.C376T:p.R126W,TNNT2:NM_001001430:exon10:c.C391T:p.R131W,TNNT2:NM_001001431:exon10:c.C391T:p.R131W,TNNT2:NM_001276346:exon10:c.C301T:p.R101W,TNNT2:NM_001276347:exon10:c.C391T:p.R131W,TNNT2:NM_000364:exon11:c.C421T:p.R141W,TNNT2:NM_001276345:exon11:c.C421T:p.R141W		2.898e-05	1.558e-05	.	.	Pathogenic|other|Pathogenic	Left_ventricular_noncompaction_6|Primary_dilated_cardiomyopathy|not_provided
Affx-86888486	Affx-86888486	2	FP	1	201334370	201334370	A	C	exonic	TNNT2	nonsynonymous SNV	TNNT2:NM_001001432:exon8:c.T315G:p.F105L,TNNT2:NM_001001430:exon9:c.T330G:p.F110L,TNNT2:NM_001001431:exon9:c.T330G:p.F110L,TNNT2:NM_001276347:exon9:c.T330G:p.F110L,TNNT2:NM_000364:exon10:c.T360G:p.F120L,TNNT2:NM_001276345:exon10:c.T360G:p.F120L		3.556e-05	.	.	8.951e-06	Pathogenic|Likely pathogenic	not_provided|Primary_familial_hypertrophic_cardiomyopathy
Affx-86888487	Affx-86888487	3	Unclear	1	201334389	201334389	G	A	exonic	TNNT2	nonsynonymous SNV	TNNT2:NM_001001432:exon8:c.C296T:p.A99V,TNNT2:NM_001001430:exon9:c.C311T:p.A104V,TNNT2:NM_001001431:exon9:c.C311T:p.A104V,TNNT2:NM_001276347:exon9:c.C311T:p.A104V,TNNT2:NM_000364:exon10:c.C341T:p.A114V,TNNT2:NM_001276345:exon10:c.C341T:p.A114V		3.823e-05	0	.	1.79e-05	Uncertain significance|Likely pathogenic	not_specified|Primary_familial_hypertrophic_cardiomyopathy
Affx-86888488	Affx-86888488	1	FP	1	201334409	201334409	C	A	exonic	TNNT2	nonsynonymous SNV	TNNT2:NM_001001432:exon8:c.G276T:p.K92N,TNNT2:NM_001001430:exon9:c.G291T:p.K97N,TNNT2:NM_001001431:exon9:c.G291T:p.K97N,TNNT2:NM_001276347:exon9:c.G291T:p.K97N,TNNT2:NM_000364:exon10:c.G321T:p.K107N,TNNT2:NM_001276345:exon10:c.G321T:p.K107N		3.952e-06	.	.	8.952e-06	Likely pathogenic|Uncertain significance	Primary_familial_hypertrophic_cardiomyopathy|not_specified
Affx-89016045	Affx-89016045	2	FP	1	201334412	201334414	CTC	-	exonic	TNNT2	nonframeshift deletion	TNNT2:NM_001001432:exon8:c.271_273del:p.91_91del,TNNT2:NM_001001430:exon9:c.286_288del:p.96_96del,TNNT2:NM_001001431:exon9:c.286_288del:p.96_96del,TNNT2:NM_001276347:exon9:c.286_288del:p.96_96del,TNNT2:NM_000364:exon10:c.316_318del:p.106_106del,TNNT2:NM_001276345:exon10:c.316_318del:p.106_106del		1.582e-05	.	.	.	Likely pathogenic	Primary_familial_hypertrophic_cardiomyopathy
Affx-86888489	Affx-86888489	2	FP	1	201334414	201334414	C	T	exonic	TNNT2	nonsynonymous SNV	TNNT2:NM_001001432:exon8:c.G271A:p.E91K,TNNT2:NM_001001430:exon9:c.G286A:p.E96K,TNNT2:NM_001001431:exon9:c.G286A:p.E96K,TNNT2:NM_001276347:exon9:c.G286A:p.E96K,TNNT2:NM_000364:exon10:c.G316A:p.E106K,TNNT2:NM_001276345:exon10:c.G316A:p.E106K		2.372e-05	.	.	.	Pathogenic	Left_ventricular_noncompaction_6
Affx-86888490	Affx-86888490	1	FP	1	201334419	201334419	C	T	exonic	TNNT2	nonsynonymous SNV	TNNT2:NM_001001432:exon8:c.G266A:p.R89H,TNNT2:NM_001001430:exon9:c.G281A:p.R94H,TNNT2:NM_001001431:exon9:c.G281A:p.R94H,TNNT2:NM_001276347:exon9:c.G281A:p.R94H,TNNT2:NM_000364:exon10:c.G311A:p.R104H,TNNT2:NM_001276345:exon10:c.G311A:p.R104H		1.186e-05	.	.	.	Uncertain significance|other,Likely pathogenic|Pathogenic|Pathogenic	not_specified|not_provided,Primary_familial_hypertrophic_cardiomyopathy|not_provided|Familial_hypertrophic_cardiomyopathy_2
Affx-86885216	Affx-86885216	1	FP	1	201334426	201334426	G	A	exonic	TNNT2	nonsynonymous SNV	TNNT2:NM_001001432:exon8:c.C259T:p.R87W,TNNT2:NM_001001430:exon9:c.C274T:p.R92W,TNNT2:NM_001001431:exon9:c.C274T:p.R92W,TNNT2:NM_001276347:exon9:c.C274T:p.R92W,TNNT2:NM_000364:exon10:c.C304T:p.R102W,TNNT2:NM_001276345:exon10:c.C304T:p.R102W		1.317e-06	1.499e-05	.	8.954e-06	Pathogenic|other	not_provided|Primary_familial_hypertrophic_cardiomyopathy
Affx-86888496	Affx-86888496	1	FP	1	201334755	201334755	C	T	exonic	TNNT2	nonsynonymous SNV	TNNT2:NM_001001432:exon7:c.G232A:p.E78K,TNNT2:NM_001001430:exon8:c.G247A:p.E83K,TNNT2:NM_001001431:exon8:c.G247A:p.E83K,TNNT2:NM_001276347:exon8:c.G247A:p.E83K,TNNT2:NM_000364:exon9:c.G277A:p.E93K,TNNT2:NM_001276345:exon9:c.G277A:p.E93K,TNNT2:NM_001276346:exon9:c.G274A:p.E92K		1.318e-05	.	6.665e-05	.	Uncertain significance|Likely pathogenic|Pathogenic	not_specified|Primary_familial_hypertrophic_cardiomyopathy|not_provided
Affx-89007812	Affx-89007812	2	FP	1	201334764	201334764	G	A	exonic	TNNT2	nonsynonymous SNV	TNNT2:NM_001001432:exon7:c.C223T:p.P75S,TNNT2:NM_001001430:exon8:c.C238T:p.P80S,TNNT2:NM_001001431:exon8:c.C238T:p.P80S,TNNT2:NM_001276347:exon8:c.C238T:p.P80S,TNNT2:NM_000364:exon9:c.C268T:p.P90S,TNNT2:NM_001276345:exon9:c.C268T:p.P90S,TNNT2:NM_001276346:exon9:c.C265T:p.P89S		6.588e-06	.	.	.	Uncertain significance|Uncertain significance|Uncertain significance|Uncertain significance,Pathogenic	not_specified|Familial_hypertrophic_cardiomyopathy_2|Familial_restrictive_cardiomyopathy_3|Left_ventricular_noncompaction_6,not_provided
Affx-80269126	Affx-80269126	1	FP	1	209791864	209791864	C	-	exonic	LAMB3	frameshift deletion	LAMB3:NM_001017402:exon18:c.2842delG:p.V948fs,LAMB3:NM_000228:exon19:c.2842delG:p.V948fs,LAMB3:NM_001127641:exon19:c.2842delG:p.V948fs		2.11e-05	3e-05	6.661e-05	3.583e-05	Pathogenic	not_provided
rs146794392	rs146794392	2	FP	1	209797344	209797344	G	A	exonic	LAMB3	stopgain	LAMB3:NM_001017402:exon14:c.C1978T:p.R660X,LAMB3:NM_000228:exon15:c.C1978T:p.R660X,LAMB3:NM_001127641:exon15:c.C1978T:p.R660X		1.054e-05	1.514e-05	0	0	Likely pathogenic	Junctional_epidermolysis_bullosa_gravis_of_Herlitz
rs80356682	rs80356682	4	TP	1	209799066	209799066	G	A	exonic	LAMB3	stopgain	LAMB3:NM_001017402:exon13:c.C1903T:p.R635X,LAMB3:NM_000228:exon14:c.C1903T:p.R635X,LAMB3:NM_001127641:exon14:c.C1903T:p.R635X		0.0008355	0.0013	0.0007	0.0011	Pathogenic|Pathogenic|Pathogenic	Junctional_epidermolysis_bullosa_gravis_of_Herlitz|Adult_junctional_epidermolysis_bullosa|not_provided
Affx-89013285	Affx-89013285	1	FP	1	209800221	209800222	CT	-	exonic	LAMB3	frameshift deletion	LAMB3:NM_001017402:exon12:c.1587_1588del:p.T529fs,LAMB3:NM_000228:exon13:c.1587_1588del:p.T529fs,LAMB3:NM_001127641:exon13:c.1587_1588del:p.T529fs		1.845e-05	1.557e-05	.	9e-06	Pathogenic	Junctional_epidermolysis_bullosa_gravis_of_Herlitz
rs80356681	rs80356681	2	FP	1	209806023	209806023	G	A	exonic	LAMB3	stopgain	LAMB3:NM_001017402:exon7:c.C727T:p.Q243X,LAMB3:NM_000228:exon8:c.C727T:p.Q243X,LAMB3:NM_001127641:exon8:c.C727T:p.Q243X		0.0001001	1.501e-05	0	2.686e-05	Pathogenic	Junctional_epidermolysis_bullosa_gravis_of_Herlitz
Affx-80215300	Affx-80215300	1	FP	1	209823465	209823465	T	C	splicing	LAMB3	.	.		6.589e-06	.	.	0	Likely pathogenic	Junctional_epidermolysis_bullosa_gravis_of_Herlitz
rs146733615	rs146733615	4	TP	1	215814065	215814065	G	A	exonic	USH2A	stopgain	USH2A:NM_206933:exon68:c.C14803T:p.R4935X		3.163e-05	2.998e-05	.	2.688e-05	Pathogenic|Pathogenic|Pathogenic|Pathogenic	Retinitis_pigmentosa_39|Usher_syndrome,_type_2A|Usher_syndrome,_type_2A|Retinitis_pigmentosa_39
rs111033385	rs111033385	1	FP	1	215848123	215848123	G	T	exonic	USH2A	stopgain	USH2A:NM_206933:exon63:c.C13130A:p.S4377X		6.587e-06	1.5e-05	.	1.8e-05	other|Pathogenic	Usher_syndrome,_type_2A|Retinitis_pigmentosa_39
rs111033364	rs111033364	4	TP	1	215901574	215901574	C	T	exonic	USH2A	stopgain	USH2A:NM_206933:exon61:c.G11864A:p.W3955X		4.743e-05	0.0002	0.0006	0.0002	Pathogenic|Pathogenic|Pathogenic|Pathogenic|Pathogenic	Usher_syndrome,_type_2A|Retinitis_pigmentosa_39|not_provided|Hearing_impairment|Congenital_sensorineural_hearing_impairment
rs148660051	rs148660051	5	TP	1	215963510	215963510	C	T	exonic	USH2A	nonsynonymous SNV	USH2A:NM_206933:exon51:c.G10073A:p.C3358Y		0.001628	0.0005	0.0013	0.0007	Pathogenic|Pathogenic	Retinitis_pigmentosa_39|Usher_syndrome,_type_2A
Affx-89016257	Affx-89016257	2	FP	1	215990485	215990485	C	A	exonic	USH2A	stopgain	USH2A:NM_206933:exon48:c.G9424T:p.G3142X		3.03e-05	6.005e-05	.	4.523e-05	Pathogenic|Pathogenic	Retinitis_pigmentosa_39|Usher_syndrome,_type_2A
rs146401999	rs146401999	4	TP	1	216019240	216019240	C	T	exonic	USH2A	stopgain	USH2A:NM_206933:exon45:c.G8981A:p.W2994X		9.099e-05	.	.	2.69e-05	Pathogenic	Usher_syndrome,_type_2A
Affx-89018868	Affx-89018868	2	FP	1	216040454	216040454	G	A	exonic	USH2A	stopgain	USH2A:NM_206933:exon44:c.C8740T:p.R2914X		4.742e-05	1.5e-05	6.665e-05	2.691e-05	Pathogenic	Usher_syndrome,_type_2A
rs111033386	rs111033386	2	FP	1	216219874	216219874	C	T	exonic	USH2A	stopgain	USH2A:NM_206933:exon32:c.G6224A:p.W2075X		1.712e-05	.	.	8.969e-06	Pathogenic	Usher_syndrome,_type_2A
rs111033524	rs111033524	5	TP	1	216371836	216371836	C	A	exonic	USH2A	nonsynonymous SNV	USH2A:NM_007123:exon18:c.G3902T:p.G1301V,USH2A:NM_206933:exon18:c.G3902T:p.G1301V		8.168e-05	0.0002	0	0.0001	Likely benign|Likely pathogenic	not_specified|Usher_syndrome,_type_1
rs80338902	rs80338902	4	TP	1	216420460	216420460	C	A	exonic	USH2A	nonsynonymous SNV	USH2A:NM_007123:exon13:c.G2276T:p.C759F,USH2A:NM_206933:exon13:c.G2276T:p.C759F		0.001983	0.001	0.0014	0.0014	other|Pathogenic|Pathogenic|Pathogenic|other|Pathogenic|Pathogenic	Retinitis_pigmentosa_39|Retinitis_pigmentosa|Retinitis_pigmentosa_39|Usher_syndrome,_type_2A|Usher_syndrome,_type_2A|not_provided|USH2A-Related_Disorders
Affx-80215437	Affx-80215437	2	FP	1	216498754	216498754	T	G	exonic	USH2A	nonsynonymous SNV	USH2A:NM_007123:exon6:c.A1036C:p.N346H,USH2A:NM_206933:exon6:c.A1036C:p.N346H		3.559e-05	0.0002	0.0001	0.0002	Likely pathogenic|Likely pathogenic	Usher_syndrome,_type_2A|Retinitis_pigmentosa_39
rs111033272	rs111033272	4	TP	1	216498841	216498841	G	T	exonic	USH2A	synonymous SNV	USH2A:NM_007123:exon6:c.C949A:p.R317R,USH2A:NM_206933:exon6:c.C949A:p.R317R		5.669e-05	2.999e-05	6.666e-05	6.295e-05	Pathogenic|Pathogenic|Pathogenic	Usher_syndrome,_type_2A|Retinitis_pigmentosa_39|not_provided
Affx-89007175	Affx-89007175	2	FP	1	216538426	216538426	A	T	exonic	USH2A	nonsynonymous SNV	USH2A:NM_007123:exon4:c.T653A:p.V218E,USH2A:NM_206933:exon4:c.T653A:p.V218E		2.898e-05	7.509e-05	.	7.215e-05	Likely pathogenic|Uncertain significance	Usher_syndrome,_type_2A|not_specified
rs143722284	rs143722284	4	TP	1	220311332	220311332	G	A	exonic	IARS2	nonsynonymous SNV	IARS2:NM_018060:exon17:c.G2122A:p.E708K		0.001025	0.0012	0.0021	0.0012	Pathogenic|Uncertain significance	Leigh_syndrome|not_provided
rs200180113	rs200180113	4	TP	1	225599113	225599113	G	A	exonic	LBR	nonsynonymous SNV	LBR:NM_002296:exon9:c.C1114T:p.R372C,LBR:NM_194442:exon9:c.C1114T:p.R372C		0.0002252	0.0003	0.0005	0.0004	Pathogenic	Reynolds_syndrome
rs63750048	rs63750048	1	FP	1	227071518	227071518	C	T	exonic	PSEN2	nonsynonymous SNV	PSEN2:NM_000447:exon5:c.C254T:p.A85V,PSEN2:NM_012486:exon5:c.C254T:p.A85V		1.317e-06	1.501e-05	.	8.955e-06	Pathogenic|not provided	Alzheimer_disease,_type_4|not_provided
rs63750197	rs63750197	5	TP	1	227073271	227073271	C	T	exonic	PSEN2	nonsynonymous SNV	PSEN2:NM_000447:exon6:c.C389T:p.S130L,PSEN2:NM_012486:exon6:c.C389T:p.S130L		0.001698	0.001	0.0008	0.0012	Pathogenic|Pathogenic|not provided|Likely benign	Dilated_cardiomyopathy_1V|Alzheimer_disease,_type_4|not_provided|Alzheimer's_disease
rs63750666	rs63750666	3	Unclear	1	227083222	227083222	C	T	exonic	PSEN2	nonsynonymous SNV	PSEN2:NM_000447:exon13:c.C1289T:p.T430M,PSEN2:NM_012486:exon13:c.C1286T:p.T429M		1.845e-05	3.133e-05	.	1.797e-05	Pathogenic|not provided	Alzheimer_disease,_type_4|not_provided
rs63750110	rs63750110	4	TP	1	227083249	227083249	A	C	exonic	PSEN2	nonsynonymous SNV	PSEN2:NM_000447:exon13:c.A1316C:p.D439A,PSEN2:NM_012486:exon13:c.A1313C:p.D438A		0.0002188	6.769e-05	.	9.913e-05	Pathogenic|not provided|Uncertain significance	Alzheimer_disease,_type_4|not_provided|Alzheimer's_disease
rs119468005	rs119468005	1	FP	1	227153420	227153420	C	T	exonic	COQ8A	nonsynonymous SNV	COQ8A:NM_020247:exon4:c.C637T:p.R213W		1.317e-05	0	0.0001	.	Pathogenic	Coenzyme_Q10_deficiency,_primary,_4
rs145034527	rs145034527	1	FP	1	227169808	227169808	C	T	exonic	COQ8A	nonsynonymous SNV	COQ8A:NM_020247:exon6:c.C811T:p.R271C		1.449e-05	0.0001	6.678e-05	5.595e-05	Likely pathogenic|Uncertain significance	Coenzyme_Q10_deficiency,_Spinocerebellar_Ataxia_Type|Spinocerebellar_Ataxia,_Recessive
rs201908721	rs201908721	2	FP	1	227170420	227170420	C	T	exonic	COQ8A	nonsynonymous SNV	COQ8A:NM_020247:exon7:c.C895T:p.R299W		2.372e-05	3.032e-05	6.687e-05	3.587e-05	Likely pathogenic	not_provided
rs74315283	rs74315283	1	FP	1	230841679	230841679	C	T	exonic	AGT	nonsynonymous SNV	AGT:NM_000029:exon3:c.G1124A:p.R375Q		1.845e-05	4.539e-05	0	2.707e-05	Pathogenic	Renal_dysplasia
rs121434440	rs121434440	1	FP	1	231401101	231401101	C	T	exonic	GNPAT	nonsynonymous SNV	GNPAT:NM_001316350:exon4:c.C448T:p.R150C,GNPAT:NM_014236:exon5:c.C631T:p.R211C		5.275e-06	2.998e-05	.	1.791e-05	Pathogenic	Rhizomelic_chondrodysplasia_punctata_type_2
rs121434439	rs121434439	1	FP	1	231401102	231401102	G	A	exonic	GNPAT	nonsynonymous SNV	GNPAT:NM_001316350:exon4:c.G449A:p.R150H,GNPAT:NM_014236:exon5:c.G632A:p.R211H		2.108e-05	4.497e-05	.	1.79e-05	Pathogenic	Rhizomelic_chondrodysplasia_punctata_type_2
Affx-89013220	Affx-89013220	1	FP	1	236917290	236917290	A	G	exonic	ACTN2	nonsynonymous SNV	ACTN2:NM_001103:exon16:c.A1883G:p.E628G,ACTN2:NM_001278343:exon16:c.A1883G:p.E628G,ACTN2:NM_001278344:exon18:c.A1259G:p.E420G		1.317e-06	.	.	.	Pathogenic	Familial_hypertrophic_cardiomyopathy_23
rs121913578	rs121913578	4	TP	1	237058770	237058770	C	T	exonic	MTR	nonsynonymous SNV	MTR:NM_001291939:exon30:c.C3365T:p.P1122L,MTR:NM_001291940:exon30:c.C2297T:p.P766L,MTR:NM_000254:exon31:c.C3518T:p.P1173L		0.0002819	9.041e-05	6.666e-05	0.0001	Pathogenic|Likely pathogenic|Likely pathogenic|Pathogenic|Likely pathogenic	METHYLCOBALAMIN_DEFICIENCY,_cblG_TYPE|Intellectual_disability,_profound|Seizure_disorder|Inborn_genetic_diseases|not_provided
rs190140598	rs190140598	1	FP	1	237608788	237608788	C	T	exonic	RYR2	nonsynonymous SNV	RYR2:NM_001035:exon14:c.C1258T:p.R420W		3.959e-06	1.499e-05	.	0	Pathogenic|Pathogenic|Pathogenic	not_provided|Ventricular_fibrillation|Catecholaminergic_polymorphic_ventricular_tachycardia
rs200796606	rs200796606	1	FP	1	241665852	241665852	T	G	exonic	FH	nonsynonymous SNV	FH:NM_000143:exon8:c.A1127C:p.Q376P		2.635e-06	0.0001	6.66e-05	0.0001	other|Uncertain significance|Likely pathogenic	Fumarase_deficiency|Hereditary_cancer-predisposing_syndrome|not_provided
rs121913122	rs121913122	1	FP	1	241667423	241667423	G	A	exonic	FH	stopgain	FH:NM_000143:exon7:c.C1027T:p.R343X		1.845e-05	1.499e-05	.	0	Pathogenic|Pathogenic|Pathogenic	Hereditary_leiomyomatosis_and_renal_cell_cancer|Hereditary_cancer-predisposing_syndrome|not_provided
Affx-89007317	Affx-89007317	4	TP	1	241672081	241672081	G	A	exonic	FH	nonsynonymous SNV	FH:NM_000143:exon5:c.C560T:p.S187L		1.186e-05	1.528e-05	.	0	Pathogenic	not_provided
rs121908147	rs121908147	5	TP	1	247587343	247587343	G	A	exonic	NLRP3	nonsynonymous SNV	NLRP3:NM_001127462:exon3:c.G598A:p.V200M,NLRP3:NM_001243133:exon3:c.G592A:p.V198M,NLRP3:NM_004895:exon3:c.G598A:p.V200M,NLRP3:NM_183395:exon3:c.G598A:p.V200M,NLRP3:NM_001127461:exon4:c.G598A:p.V200M,NLRP3:NM_001079821:exon5:c.G598A:p.V200M		0.008616	0.0099	0.0088	0.0093	Pathogenic|Likely benign|other|Likely benign	Familial_cold_urticaria|not_provided|not_specified|Familial_cold_autoinflammatory_syndrome
rs145268073	rs145268073	5	TP	1	247588214	247588214	G	A	exonic	NLRP3	nonsynonymous SNV	NLRP3:NM_001127462:exon3:c.G1469A:p.R490K,NLRP3:NM_001243133:exon3:c.G1463A:p.R488K,NLRP3:NM_004895:exon3:c.G1469A:p.R490K,NLRP3:NM_183395:exon3:c.G1469A:p.R490K,NLRP3:NM_001127461:exon4:c.G1469A:p.R490K,NLRP3:NM_001079821:exon5:c.G1469A:p.R490K		0.001367	0.001	0.0015	0.0012	not provided|Likely pathogenic|Likely benign	Familial_cold_urticaria|not_provided|Familial_cold_autoinflammatory_syndrome
rs121908083	rs121908083	1	FP	2	1488386	1488386	T	G	exonic	TPO	nonsynonymous SNV	TPO:NM_175722:exon7:c.T838G:p.Y280D,TPO:NM_175721:exon8:c.T1357G:p.Y453D,TPO:NM_000547:exon9:c.T1357G:p.Y453D,TPO:NM_001206744:exon9:c.T1357G:p.Y453D,TPO:NM_001206745:exon9:c.T1357G:p.Y453D,TPO:NM_175719:exon9:c.T1357G:p.Y453D		1.318e-06	0.0002	0.0001	0.0002	Pathogenic	Deficiency_of_iodide_peroxidase
rs121908082	rs121908082	3	Unclear	2	1491613	1491613	C	T	exonic	TPO	stopgain	TPO:NM_175722:exon8:c.C1099T:p.R367X,TPO:NM_175721:exon9:c.C1618T:p.R540X,TPO:NM_000547:exon10:c.C1618T:p.R540X,TPO:NM_001206744:exon10:c.C1618T:p.R540X		1.185e-05	4.496e-05	.	2.685e-05	Pathogenic	Deficiency_of_iodide_peroxidase
rs121908086	rs121908086	2	FP	2	1497748	1497748	G	A	exonic	TPO	nonsynonymous SNV	TPO:NM_175722:exon9:c.G1424A:p.R475Q,TPO:NM_001206745:exon10:c.G1772A:p.R591Q,TPO:NM_175719:exon10:c.G1772A:p.R591Q,TPO:NM_175721:exon10:c.G1943A:p.R648Q,TPO:NM_000547:exon11:c.G1943A:p.R648Q,TPO:NM_001206744:exon11:c.G1943A:p.R648Q		3.161e-05	1.5e-05	.	1.791e-05	Pathogenic	Deficiency_of_iodide_peroxidase
rs121908088	rs121908088	4	TP	2	1497783	1497783	C	G	exonic	TPO	nonsynonymous SNV	TPO:NM_175722:exon9:c.C1459G:p.Q487E,TPO:NM_001206745:exon10:c.C1807G:p.Q603E,TPO:NM_175719:exon10:c.C1807G:p.Q603E,TPO:NM_175721:exon10:c.C1978G:p.Q660E,TPO:NM_000547:exon11:c.C1978G:p.Q660E,TPO:NM_001206744:exon11:c.C1978G:p.Q660E		0.000543	0.0002	0.0002	0.0002	Pathogenic	Deficiency_of_iodide_peroxidase
rs121908085	rs121908085	2	FP	2	1507728	1507728	G	A	exonic	TPO	nonsynonymous SNV	TPO:NM_175722:exon12:c.G1876A:p.E626K,TPO:NM_001206745:exon13:c.G2224A:p.E742K,TPO:NM_175719:exon13:c.G2224A:p.E742K,TPO:NM_000547:exon14:c.G2395A:p.E799K,TPO:NM_001206744:exon14:c.G2395A:p.E799K		1.845e-05	.	.	8.959e-06	Pathogenic|Pathogenic	Deficiency_of_iodide_peroxidase|Congenital_hypothyroidism
rs34336420	rs34336420	5	TP	2	10188123	10188123	C	T	exonic	KLF11	nonsynonymous SNV	KLF11:NM_001177716:exon3:c.C608T:p.T203M,KLF11:NM_001177718:exon3:c.C608T:p.T203M,KLF11:NM_003597:exon3:c.C659T:p.T220M		0.0001163	0.0002	0.0002	0.0001	Pathogenic|Benign|Likely benign	Maturity-onset_diabetes_of_the_young,_type_7|not_specified|Maturity-onset_diabetes_of_the_young
rs119480072	rs119480072	1	FP	2	11923960	11923960	C	T	exonic	LPIN1	stopgain	LPIN1:NM_001349201:exon8:c.C1162T:p.R388X,LPIN1:NM_145693:exon8:c.C1162T:p.R388X,LPIN1:NM_001261427:exon9:c.C1180T:p.R394X,LPIN1:NM_001349199:exon9:c.C1162T:p.R388X,LPIN1:NM_001349200:exon9:c.C1162T:p.R388X,LPIN1:NM_001349203:exon9:c.C1267T:p.R423X,LPIN1:NM_001349206:exon9:c.C1270T:p.R424X,LPIN1:NM_001349207:exon9:c.C1360T:p.R454X,LPIN1:NM_001349208:exon9:c.C1309T:p.R437X,LPIN1:NM_001261428:exon1…		1.845e-05	2.997e-05	0	2.685e-05	Pathogenic	Myoglobinuria,_acute_recurrent,_autosomal_recessive
rs121918385	rs121918385	1	FP	2	21226113	21226113	C	-	exonic	APOB	frameshift deletion	APOB:NM_000384:exon29:c.12181delG:p.E4061fs		1.844e-05	.	.	.	Pathogenic	Familial_hypobetalipoproteinemia
Affx-89007782	Affx-89007782	1	FP	2	21227323	21227323	C	-	exonic	APOB	frameshift deletion	APOB:NM_000384:exon28:c.11905delG:p.E3969fs		1.054e-05	.	.	.	Pathogenic	Familial_hypobetalipoproteinemia
rs12713559	rs12713559	4	TP	2	21229068	21229068	G	A	exonic	APOB	nonsynonymous SNV	APOB:NM_000384:exon26:c.C10672T:p.R3558C		0.001085	0.0005	0.0006	0.0006	Pathogenic|Uncertain significance|Uncertain significance|Uncertain significance|Pathogenic	Familial_hypercholesterolemia|not_specified|Hypercholesterolemia,_autosomal_dominant,_type_B|Hypobetalipoproteinemia,_familial,_1|Hypercholesterolemia,_autosomal_dominant,_type_B
rs144467873	rs144467873	1	FP	2	21229161	21229161	G	A	exonic	APOB	nonsynonymous SNV	APOB:NM_000384:exon26:c.C10579T:p.R3527W		1.45e-05	6.003e-05	6.662e-05	5.405e-05	Pathogenic|Likely pathogenic	Hypercholesterolemia,_autosomal_dominant,_type_B|Familial_hypercholesterolemia
Affx-89019027	Affx-89019027	1	FP	2	21230540	21230540	T	-	exonic	APOB	frameshift deletion	APOB:NM_000384:exon26:c.9200delA:p.K3067fs		2.635e-06	.	.	.	Pathogenic	Familial_hypobetalipoproteinemia
rs121918390	rs121918390	1	FP	2	21232176	21232176	G	A	exonic	APOB	stopgain	APOB:NM_000384:exon26:c.C7564T:p.R2522X		1.449e-05	2.999e-05	.	3.59e-05	Pathogenic	Familial_hypobetalipoproteinemia
rs121918388	rs121918388	1	FP	2	21232905	21232905	G	A	exonic	APOB	stopgain	APOB:NM_000384:exon26:c.C6835T:p.Q2279X		9.221e-06	.	.	.	Pathogenic	Hypobetalipoproteinemia,_normotriglyceridemic
rs121918386	rs121918386	3	Unclear	2	21233487	21233487	G	A	exonic	APOB	stopgain	APOB:NM_000384:exon26:c.C6253T:p.R2085X		1.582e-05	7.502e-05	.	3.587e-05	Pathogenic	Familial_hypobetalipoproteinemia
rs121918384	rs121918384	1	FP	2	21234173	21234174	AC	-	exonic	APOB	frameshift deletion	APOB:NM_000384:exon26:c.5566_5567del:p.V1856fs		1.848e-05	0	.	0	Pathogenic	Familial_hypobetalipoproteinemia
Affx-89024140	Affx-89024140	2	FP	2	21234277	21234277	C	-	exonic	APOB	frameshift deletion	APOB:NM_000384:exon26:c.5463delG:p.L1821fs		1.449e-05	.	.	8.959e-06	Pathogenic	Familial_hypobetalipoproteinemia
Affx-89019965	Affx-89019965	1	FP	2	21234474	21234477	TGTT	-	exonic	APOB	frameshift deletion	APOB:NM_000384:exon26:c.5263_5266del:p.N1755fs		0	.	.	.	Pathogenic	Familial_hypobetalipoproteinemia
rs121918389	rs121918389	2	FP	2	21235311	21235311	G	A	exonic	APOB	stopgain	APOB:NM_000384:exon26:c.C4429T:p.Q1477X		2.634e-05	.	.	.	Pathogenic	Familial_hypobetalipoproteinemia
rs121918383	rs121918383	1	FP	2	21236251	21236251	G	A	exonic	APOB	stopgain	APOB:NM_000384:exon25:c.C3997T:p.R1333X		9.227e-06	.	.	.	Pathogenic	Familial_hypobetalipoproteinemia
rs121918391	rs121918391	1	FP	2	21238041	21238041	A	T	exonic	APOB	stopgain	APOB:NM_000384:exon23:c.T3600A:p.Y1200X		1.186e-05	.	.	.	Pathogenic	Hypobetalipoproteinemia,_normotriglyceridemic
Affx-89010362	Affx-89010362	2	FP	2	21256389	21256389	-	CC	exonic	APOB	frameshift insertion	APOB:NM_000384:exon9:c.905_906insGG:p.G302fs		1.45e-05	.	.	.	Pathogenic	Familial_hypobetalipoproteinemia
rs121918111	rs121918111	2	FP	2	25384441	25384441	C	A	exonic	POMC	stopgain	POMC:NM_000939:exon3:c.G313T:p.E105X,POMC:NM_001319205:exon3:c.G313T:p.E105X,POMC:NM_001035256:exon4:c.G313T:p.E105X,POMC:NM_001319204:exon4:c.G313T:p.E105X		2.24e-05	.	.	.	Pathogenic	Proopiomelanocortin_deficiency
Affx-80216331	Affx-80216331	1	FP	2	25459834	25459834	C	A	exonic	DNMT3A	stopgain	DNMT3A:NM_001320893:exon16:c.G1993T:p.E665X,DNMT3A:NM_153759:exon17:c.G1882T:p.E628X,DNMT3A:NM_022552:exon21:c.G2449T:p.E817X,DNMT3A:NM_175629:exon21:c.G2449T:p.E817X		2.636e-06	1.548e-05	.	1.795e-05	.	.
Affx-80216338	Affx-80216338	2	FP	2	25467083	25467083	G	A	exonic	DNMT3A	stopgain	DNMT3A:NM_001320893:exon10:c.C1336T:p.R446X,DNMT3A:NM_153759:exon11:c.C1225T:p.R409X,DNMT3A:NM_022552:exon15:c.C1792T:p.R598X,DNMT3A:NM_175629:exon15:c.C1792T:p.R598X		2.636e-05	6.109e-05	.	2.695e-05	.	.
Affx-80216345	Affx-80216345	2	FP	2	25469922	25469922	G	A	exonic	DNMT3A	stopgain	DNMT3A:NM_001320893:exon4:c.C664T:p.Q222X,DNMT3A:NM_153759:exon5:c.C553T:p.Q185X,DNMT3A:NM_022552:exon9:c.C1120T:p.Q374X,DNMT3A:NM_175629:exon9:c.C1120T:p.Q374X		6.586e-06	0	.	0	.	.
rs140925689	rs140925689	3	FP	2	25470556	25470556	C	T	exonic	DNMT3A	stopgain	DNMT3A:NM_001320893:exon3:c.G462A:p.W154X,DNMT3A:NM_153759:exon4:c.G351A:p.W117X,DNMT3A:NM_022552:exon8:c.G918A:p.W306X,DNMT3A:NM_175629:exon8:c.G918A:p.W306X		1.055e-05	1.499e-05	.	0	.	.
Affx-80269618	Affx-80269618	4	Unclear	2	25471031	25471034	GGCT	-	exonic	DNMT3A	frameshift deletion	DNMT3A:NM_001320893:exon2:c.271_274del:p.S91fs,DNMT3A:NM_153759:exon3:c.160_163del:p.S54fs,DNMT3A:NM_022552:exon7:c.727_730del:p.S243fs,DNMT3A:NM_175629:exon7:c.727_730del:p.S243fs		6.586e-06	0	.	.	.	.
rs137852769	rs137852769	5	TP	2	26418053	26418053	C	G	exonic	HADHA	nonsynonymous SNV	HADHA:NM_000182:exon15:c.G1528C:p.E510Q		0.001434	0.0017	0.0027	0.0015	Pathogenic|Pathogenic|Pathogenic|Pathogenic	Mitochondrial_trifunctional_protein_deficiency|Lchad_deficiency_with_maternal_acute_fatty_liver_of_pregnancy|Long-chain_3-hydroxyacyl-CoA_dehydrogenase_deficiency|not_provided
rs200017313	rs200017313	1	FP	2	26435497	26435497	T	C	splicing	HADHA	.	.		2.635e-05	8.994e-05	6.668e-05	8.962e-05	Pathogenic|other|Pathogenic	Mitochondrial_trifunctional_protein_deficiency|Long-chain_3-hydroxyacyl-CoA_dehydrogenase_deficiency|not_provided
rs137852774	rs137852774	3	Unclear	2	26437316	26437316	A	T	exonic	HADHA	nonsynonymous SNV	HADHA:NM_000182:exon9:c.T914A:p.I305N		4.087e-05	.	.	1.798e-05	Pathogenic	Mitochondrial_trifunctional_protein_deficiency
Affx-89007848	Affx-89007848	3	Unclear	2	26459759	26459763	GATGA	-	exonic	HADHA	frameshift deletion	HADHA:NM_000182:exon4:c.274_278del:p.S92fs		4.216e-05	2.997e-05	6.664e-05	1.791e-05	other|Pathogenic|Pathogenic	Long-chain_3-hydroxyacyl-CoA_dehydrogenase_deficiency|Mitochondrial_trifunctional_protein_deficiency|not_provided
Affx-89024886	Affx-89024886	3	Unclear	2	26461799	26461799	T	C	intronic	HADHA	.	.		6.723e-05	0.0002	.	9.853e-05	Pathogenic|Pathogenic|Pathogenic	Mitochondrial_trifunctional_protein_deficiency|Long-chain_3-hydroxyacyl-CoA_dehydrogenase_deficiency|not_provided
rs121913132	rs121913132	1	FP	2	26486320	26486320	G	A	exonic	HADHB	nonsynonymous SNV	HADHB:NM_000183:exon4:c.G182A:p.R61H,HADHB:NM_001281512:exon4:c.G182A:p.R61H,HADHB:NM_001281513:exon5:c.G116A:p.R39H		1.186e-05	4.495e-05	6.662e-05	5.371e-05	Pathogenic	Mitochondrial_trifunctional_protein_deficiency
rs111033455	rs111033455	1	FP	2	26683617	26683617	T	C	splicing	OTOF	.	.		1.054e-05	1.515e-05	.	0	Likely pathogenic	Non-syndromic_genetic_deafness
rs80356601	rs80356601	3	Unclear	2	26688886	26688886	C	T	exonic	OTOF	nonsynonymous SNV	OTOF:NM_194322:exon19:c.G2489A:p.R830Q,OTOF:NM_004802:exon20:c.G2258A:p.R753Q,OTOF:NM_194323:exon20:c.G2258A:p.R753Q,OTOF:NM_001287489:exon37:c.G4559A:p.R1520Q,OTOF:NM_194248:exon37:c.G4559A:p.R1520Q		1.186e-05	5.996e-05	0	0	Pathogenic	Deafness,_autosomal_recessive_9
Affx-89017302	Affx-89017302	1	FP	2	26696431	26696431	A	G	exonic	OTOF	nonsynonymous SNV	OTOF:NM_194322:exon10:c.T1343C:p.L448P,OTOF:NM_004802:exon11:c.T1172C:p.L391P,OTOF:NM_194323:exon11:c.T1172C:p.L391P,OTOF:NM_001287489:exon28:c.T3413C:p.L1138P,OTOF:NM_194248:exon28:c.T3413C:p.L1138P		3.952e-06	.	.	.	Pathogenic	Deafness,_autosomal_recessive_9
rs80356593	rs80356593	2	FP	2	26700078	26700078	G	A	exonic	OTOF	stopgain	OTOF:NM_194322:exon3:c.C415T:p.Q139X,OTOF:NM_004802:exon4:c.C244T:p.Q82X,OTOF:NM_194323:exon4:c.C244T:p.Q82X,OTOF:NM_001287489:exon21:c.C2485T:p.Q829X,OTOF:NM_194248:exon21:c.C2485T:p.Q829X		1.714e-05	0.0002	.	0.0002	other|Pathogenic|Pathogenic	Deafness,_autosomal_recessive_9|Non-syndromic_genetic_deafness|not_provided
rs80356592	rs80356592	4	TP	2	26700309	26700309	C	T	exonic	OTOF	nonsynonymous SNV	OTOF:NM_194322:exon2:c.G311A:p.R104H,OTOF:NM_004802:exon3:c.G140A:p.R47H,OTOF:NM_194323:exon3:c.G140A:p.R47H,OTOF:NM_001287489:exon20:c.G2381A:p.R794H,OTOF:NM_194248:exon20:c.G2381A:p.R794H		0.002907	0.0027	0.0015	0.0021	Pathogenic|Likely benign	Deafness,_autosomal_recessive_9|not_specified
rs80356590	rs80356590	4	TP	2	26702224	26702224	G	A	exonic	OTOF	stopgain	OTOF:NM_001287489:exon18:c.C2122T:p.R708X,OTOF:NM_194248:exon18:c.C2122T:p.R708X		3.819e-05	1.594e-05	6.672e-05	4.517e-05	Pathogenic|Pathogenic	Deafness,_autosomal_recessive_9|Non-syndromic_genetic_deafness
Affx-89006280	Affx-89006280	2	FP	2	26703836	26703836	C	T	exonic	OTOF	nonsynonymous SNV	OTOF:NM_001287489:exon15:c.G1621A:p.G541S,OTOF:NM_194248:exon15:c.G1621A:p.G541S		3.293e-05	1.541e-05	.	9.037e-06	Pathogenic	Deafness,_autosomal_recessive_9
rs80356586	rs80356586	2	FP	2	26705309	26705309	A	G	exonic	OTOF	nonsynonymous SNV	OTOF:NM_001287489:exon14:c.T1544C:p.I515T,OTOF:NM_194248:exon14:c.T1544C:p.I515T		1.449e-05	1.52e-05	.	1.794e-05	Pathogenic|other	Auditory_neuropathy,_autosomal_recessive,_1|Deafness,_autosomal_recessive_9
rs80356585	rs80356585	2	FP	2	26705384	26705384	G	T	exonic	OTOF	nonsynonymous SNV	OTOF:NM_001287489:exon14:c.C1469A:p.P490Q,OTOF:NM_194248:exon14:c.C1469A:p.P490Q		2.898e-05	1.518e-05	.	1.794e-05	Uncertain significance,Pathogenic	not_specified,Deafness,_autosomal_recessive_9
Affx-80269640	Affx-80269640	2	FP	2	26707375	26707375	T	-	exonic	OTOF	frameshift deletion	OTOF:NM_001287489:exon12:c.1172delA:p.K391fs,OTOF:NM_194248:exon12:c.1172delA:p.K391fs		9.228e-06	0	.	0	Likely pathogenic	Deafness,_autosomal_recessive_9
Affx-89023815	Affx-89023815	2	FP	2	26725169	26725169	G	A	exonic	OTOF	stopgain	OTOF:NM_001287489:exon7:c.C709T:p.R237X,OTOF:NM_194248:exon7:c.C709T:p.R237X		1.976e-05	0.0001	.	8.065e-05	Pathogenic	Deafness,_autosomal_recessive_9
Affx-89015434	Affx-89015434	4	TP	2	27535443	27535443	G	A	exonic	MPV17	nonsynonymous SNV	MPV17:NM_002437:exon5:c.C293T:p.P98L		8.575e-05	5.994e-05	6.678e-05	6.266e-05	Pathogenic|Pathogenic|Pathogenic	Navajo_neurohepatopathy|not_provided|MPV17-Related_Disorders
rs121909723	rs121909723	3	Unclear	2	27535899	27535899	G	A	exonic	MPV17	nonsynonymous SNV	MPV17:NM_002437:exon3:c.C148T:p.R50W		2.372e-05	4.495e-05	.	2.686e-05	Pathogenic|Pathogenic	Navajo_neurohepatopathy|not_provided
Affx-89023430	Affx-89023430	1	FP	2	27720201	27720201	C	G	exonic	GCKR	nonsynonymous SNV	GCKR:NM_001486:exon2:c.C151G:p.R51G		2.636e-06	0	.	0	Likely pathogenic	not_provided
Affx-89014121	Affx-89014121	1	FP	2	29296181	29296181	T	-	exonic	C2orf71	frameshift deletion	C2orf71:NM_001029883:exon1:c.947delA:p.N316fs		3.953e-06	3.002e-05	0.0001	1.791e-05	Pathogenic	Retinitis_pigmentosa_54
Affx-89006265	Affx-89006265	1	FP	2	29436860	29436860	A	C	exonic	ALK	nonsynonymous SNV	ALK:NM_004304:exon24:c.T3733G:p.F1245V		1.317e-06	.	.	.	Pathogenic,Pathogenic	Neuroblastoma_3,Neuroblastoma_3
Affx-89022225	Affx-89022225	1	FP	2	29443697	29443697	A	C	exonic	ALK	nonsynonymous SNV	ALK:NM_004304:exon23:c.T3520G:p.F1174V		5.269e-06	.	.	.	Pathogenic,Pathogenic,Pathogenic	Neuroblastoma_3,Neuroblastoma_3,Neuroblastoma_3
rs142053576	rs142053576	3	Unclear	2	32370014	32370014	A	G	exonic	SPAST	nonsynonymous SNV	SPAST:NM_199436:exon14:c.A1529G:p.D510G,SPAST:NM_014946:exon15:c.A1625G:p.D542G		0.0001779	0.0007	6.668e-05	0.0003	Likely pathogenic	Spastic_paraplegia_4,_autosomal_dominant
rs72466463	rs72466463	1	FP	2	38298287	38298287	-	GGTGGCATGA	exonic	CYP1B1	frameshift insertion	CYP1B1:NM_000104:exon3:c.1209_1210insTCATGCCACC:p.T404fs		1.318e-05	0.0002	0.0001	0.0002	Pathogenic|Pathogenic	Irido-corneo-trabecular_dysgenesis|Glaucoma,_congenital
rs148542782	rs148542782	4	TP	2	38298329	38298329	G	A	exonic	CYP1B1	nonsynonymous SNV	CYP1B1:NM_000104:exon3:c.C1168T:p.R390C		5.402e-05	3.1e-05	0.0003	2.72e-05	Uncertain significance|Pathogenic	Peters_anomaly|Primary_congenital_glaucoma
rs28936414	rs28936414	5	TP	2	38298394	38298394	C	T	exonic	CYP1B1	nonsynonymous SNV	CYP1B1:NM_000104:exon3:c.G1103A:p.R368H		0.0006536	0.0029	0.001	0.0015	Pathogenic|Pathogenic|Uncertain significance|Pathogenic	Glaucoma,_early-onset,_digenic|Glaucoma,_congenital|Coloboma|not_provided
rs72549380	rs72549380	4	TP	2	38298421	38298433	TCTGCCTGCACTC	-	exonic	CYP1B1	frameshift deletion	CYP1B1:NM_000104:exon3:c.1064_1076del:p.R355fs		0.0001937	0.0004	0.0003	0.0004	Pathogenic	Glaucoma,_congenital
Affx-52222950	Affx-52222950	4	TP	2	38302361	38302361	C	T	exonic	CYP1B1	stopgain	CYP1B1:NM_000104:exon2:c.G171A:p.W57X		0.0005614	0.0007	0.0004	0.0004	Pathogenic|Pathogenic|Likely pathogenic	Irido-corneo-trabecular_dysgenesis|Glaucoma,_congenital|CYP1B1-Related_Disorders
rs137854891	rs137854891	2	FP	2	44073448	44073448	C	G	exonic	ABCG8	stopgain	ABCG8:NM_022437:exon3:c.C320G:p.S107X		3.164e-05	3.006e-05	.	4.485e-05	Pathogenic	Sitosterolemia
rs137852987	rs137852987	5	TP	2	44099233	44099233	G	A	exonic	ABCG8	stopgain	ABCG8:NM_022437:exon7:c.G1083A:p.W361X		0.001034	0.0015	0.0012	0.0013	Pathogenic|Pathogenic	Sitosterolemia|not_provided
rs119466000	rs119466000	1	FP	2	44201383	44201383	G	A	exonic	LRPPRC	nonsynonymous SNV	LRPPRC:NM_133259:exon9:c.C1061T:p.A354V		1.054e-05	7.497e-05	.	0.0001	Pathogenic	Leigh_syndrome,_French_Canadian_type
rs200483989	rs200483989	4	TP	2	44513213	44513213	C	T	exonic	SLC3A1	stopgain	SLC3A1:NM_000341:exon4:c.C808T:p.R270X		6.066e-05	0.0004	0	7.165e-05	Pathogenic	Cystinuria
rs201502095	rs201502095	4	TP	2	44539746	44539746	C	T	exonic	SLC3A1	nonsynonymous SNV	SLC3A1:NM_000341:exon8:c.C1354T:p.R452W		8.168e-05	5.996e-05	0	7.176e-05	Likely pathogenic	Cystinuria
Affx-89021980	Affx-89021980	2	FP	2	47136157	47136157	C	T	intronic	MCFD2	.	.		3.029e-05	1.499e-05	.	1.796e-05	Pathogenic	Factor_v_and_factor_viii,_combined_deficiency_of,_2
rs139010200	rs139010200	1	FP	2	47273468	47273468	A	G	exonic	TTC7A	nonsynonymous SNV	TTC7A:NM_001288955:exon15:c.A755G:p.K252R,TTC7A:NM_001288951:exon16:c.A1817G:p.K606R,TTC7A:NM_020458:exon16:c.A1817G:p.K606R,TTC7A:NM_001288953:exon17:c.A1715G:p.K572R		0	0.0035	0.0031	0.0032	Pathogenic	Multiple_gastrointestinal_atresias
rs63751429	rs63751429	2	FP	2	47635605	47635605	C	T	exonic	MSH2	nonsynonymous SNV	MSH2:NM_000251:exon2:c.C277T:p.L93F,MSH2:NM_001258281:exon3:c.C79T:p.L27F		3.294e-05	.	.	.	Likely pathogenic	Lynch_syndrome
Affx-89009524	Affx-89009524	1	FP	2	47637272	47637272	T	-	exonic	MSH2	frameshift deletion	MSH2:NM_000251:exon3:c.406delT:p.F136fs,MSH2:NM_001258281:exon4:c.208delT:p.F70fs		1.318e-06	1.498e-05	.	.	Pathogenic	Lynch_syndrome
Affx-89007248	Affx-89007248	1	FP	2	47637359	47637359	T	G	exonic	MSH2	nonsynonymous SNV	MSH2:NM_000251:exon3:c.T493G:p.Y165D,MSH2:NM_001258281:exon4:c.T295G:p.Y99D		2.635e-06	.	.	.	Likely pathogenic	Lynch_syndrome
rs63750058	rs63750058	1	FP	2	47641421	47641421	C	T	exonic	MSH2	nonsynonymous SNV	MSH2:NM_000251:exon5:c.C806T:p.S269L,MSH2:NM_001258281:exon6:c.C608T:p.S203L		1.581e-05	.	.	.	Likely pathogenic,Uncertain significance	Lynch_syndrome_I,Lynch_syndrome
rs63750828	rs63750828	1	FP	2	47643490	47643490	G	A	exonic	MSH2	nonsynonymous SNV	MSH2:NM_000251:exon6:c.G998A:p.C333Y,MSH2:NM_001258281:exon7:c.G800A:p.C267Y		5.269e-06	.	.	.	Uncertain significance|Pathogenic|Pathogenic	Lynch_syndrome|not_provided|Hereditary_cancer-predisposing_syndrome
Affx-86894138	Affx-86894138	2	FP	2	47656881	47656881	A	T	exonic	MSH2	nonsynonymous SNV	MSH2:NM_000251:exon7:c.A1077T:p.R359S,MSH2:NM_001258281:exon8:c.A879T:p.R293S		2.24e-05	.	.	.	Pathogenic	Lynch_syndrome
Affx-86894145	Affx-86894145	1	FP	2	47672729	47672729	T	C	exonic	MSH2	nonsynonymous SNV	MSH2:NM_000251:exon8:c.T1319C:p.L440P,MSH2:NM_001258281:exon9:c.T1121C:p.L374P		5.324e-06	.	.	.	Pathogenic	Lynch_syndrome
rs63750280	rs63750280	1	FP	2	47702268	47702268	C	A	exonic	MSH2	nonsynonymous SNV	MSH2:NM_000251:exon12:c.C1864A:p.P622T,MSH2:NM_001258281:exon13:c.C1666A:p.P556T		1.845e-05	.	.	.	Uncertain significance|Likely pathogenic,Uncertain significance	Lynch_syndrome|not_provided,Hereditary_cancer-predisposing_syndrome
rs28929484	rs28929484	1	FP	2	47702319	47702319	C	T	exonic	MSH2	nonsynonymous SNV	MSH2:NM_000251:exon12:c.C1915T:p.H639Y,MSH2:NM_001258281:exon13:c.C1717T:p.H573Y		1.581e-05	.	.	.	Pathogenic|Pathogenic|Pathogenic	Lynch_syndrome_I|Lynch_syndrome|not_provided
Affx-89017827	Affx-89017827	2	FP	2	47703547	47703547	G	A	exonic	MSH2	nonsynonymous SNV	MSH2:NM_000251:exon13:c.G2047A:p.G683R,MSH2:NM_001258281:exon14:c.G1849A:p.G617R		1.186e-05	.	.	.	Pathogenic|Pathogenic|Uncertain significance,Uncertain significance	Lynch_syndrome|Hereditary_cancer-predisposing_syndrome|not_specified,Lynch_syndrome
rs63749993	rs63749993	1	FP	2	47703563	47703563	T	G	exonic	MSH2	nonsynonymous SNV	MSH2:NM_000251:exon13:c.T2063G:p.M688R,MSH2:NM_001258281:exon14:c.T1865G:p.M622R		0	.	.	.	Pathogenic	Lynch_syndrome
rs63750232	rs63750232	1	FP	2	47703574	47703574	G	C	exonic	MSH2	nonsynonymous SNV	MSH2:NM_000251:exon13:c.G2074C:p.G692R,MSH2:NM_001258281:exon14:c.G1876C:p.G626R		2.505e-05	.	.	.	Likely pathogenic	Lynch_syndrome
Affx-86894160	Affx-86894160	3	Unclear	2	47703587	47703587	C	T	exonic	MSH2	nonsynonymous SNV	MSH2:NM_000251:exon13:c.C2087T:p.P696L,MSH2:NM_001258281:exon14:c.C1889T:p.P630L		9.88e-05	.	.	.	Pathogenic	Lynch_syndrome
rs63750961	rs63750961	1	FP	2	47703589	47703589	T	C	exonic	MSH2	nonsynonymous SNV	MSH2:NM_000251:exon13:c.T2089C:p.C697R,MSH2:NM_001258281:exon14:c.T1891C:p.C631R		2.635e-06	.	.	.	Pathogenic	Lynch_syndrome
rs63750398	rs63750398	1	FP	2	47703590	47703590	G	T	exonic	MSH2	nonsynonymous SNV	MSH2:NM_000251:exon13:c.G2090T:p.C697F,MSH2:NM_001258281:exon14:c.G1892T:p.C631F		3.031e-05	.	.	.	Likely pathogenic,Pathogenic	Hereditary_cancer-predisposing_syndrome,Lynch_syndrome
Affx-86894164	Affx-86894164	2	FP	2	47705445	47705445	G	A	exonic	MSH2	nonsynonymous SNV	MSH2:NM_000251:exon14:c.G2245A:p.E749K,MSH2:NM_001258281:exon15:c.G2047A:p.E683K		2.503e-05	.	.	.	Likely pathogenic|Likely pathogenic	Lynch_syndrome|Hereditary_cancer-predisposing_syndrome
rs63751119	rs63751119	2	FP	2	47705451	47705451	G	A	exonic	MSH2	nonsynonymous SNV	MSH2:NM_000251:exon14:c.G2251A:p.G751R,MSH2:NM_001258281:exon15:c.G2053A:p.G685R		1.319e-06	.	.	.	Pathogenic	Lynch_syndrome
Affx-89024277	Affx-89024277	1	FP	2	47709960	47709960	-	A	exonic	MSH2	frameshift insertion	MSH2:NM_000251:exon16:c.2678dupA:p.Q893fs,MSH2:NM_001258281:exon17:c.2480dupA:p.Q827fs		6.588e-06	4.58e-05	.	2.688e-05	Pathogenic	Hereditary_cancer-predisposing_syndrome
rs63750138	rs63750138	1	FP	2	48027436	48027436	C	T	exonic	MSH6	nonsynonymous SNV	MSH6:NM_001281492:exon2:c.C1924T:p.R642W,MSH6:NM_001281493:exon3:c.C1408T:p.R470W,MSH6:NM_000179:exon4:c.C2314T:p.R772W,MSH6:NM_001281494:exon4:c.C1408T:p.R470W		3.029e-05	.	.	8.981e-06	Likely benign,Uncertain significance|Likely pathogenic|Likely pathogenic	Hereditary_cancer-predisposing_syndrome,Lynch_syndrome|Hereditary_cancer-predisposing_syndrome|not_provided
rs63749919	rs63749919	1	FP	2	48028028	48028028	A	G	exonic	MSH6	nonsynonymous SNV	MSH6:NM_001281492:exon2:c.A2516G:p.Y839C,MSH6:NM_001281493:exon3:c.A2000G:p.Y667C,MSH6:NM_000179:exon4:c.A2906G:p.Y969C,MSH6:NM_001281494:exon4:c.A2000G:p.Y667C		0	1.522e-05	.	1.84e-05	Uncertain significance,Likely pathogenic,Uncertain significance|Uncertain significance|Uncertain significance	Lynch_syndrome,not_provided,Hereditary_cancer-predisposing_syndrome|Lynch_syndrome|Hereditary_nonpolyposis_colorectal_cancer_type_5
rs63751113	rs63751113	1	FP	2	48028049	48028049	G	A	exonic	MSH6	nonsynonymous SNV	MSH6:NM_001281492:exon2:c.G2537A:p.R846H,MSH6:NM_001281493:exon3:c.G2021A:p.R674H,MSH6:NM_000179:exon4:c.G2927A:p.R976H,MSH6:NM_001281494:exon4:c.G2021A:p.R674H		6.59e-06	.	.	.	Uncertain significance|Likely pathogenic	Lynch_syndrome|Hereditary_cancer-predisposing_syndrome
rs63751328	rs63751328	1	FP	2	48032777	48032777	G	A	exonic	MSH6	nonsynonymous SNV	MSH6:NM_001281492:exon5:c.G3187A:p.E1063K,MSH6:NM_001281493:exon6:c.G2671A:p.E891K,MSH6:NM_000179:exon7:c.G3577A:p.E1193K,MSH6:NM_001281494:exon7:c.G2671A:p.E891K		2.108e-05	.	.	.	Uncertain significance|Likely pathogenic	Lynch_syndrome|Hereditary_cancer-predisposing_syndrome
Affx-89008809	Affx-89008809	2	FP	2	48033745	48033748	AAGC	-	exonic	MSH6	frameshift deletion	MSH6:NM_001281492:exon7:c.3566_3569del:p.K1189fs,MSH6:NM_001281493:exon8:c.3050_3053del:p.K1017fs,MSH6:NM_000179:exon9:c.3956_3959del:p.K1319fs,MSH6:NM_001281494:exon9:c.3050_3053del:p.K1017fs		3.953e-06	1.532e-05	.	9.071e-06	Pathogenic|Pathogenic|Pathogenic	Lynch_syndrome|Hereditary_cancer-predisposing_syndrome|Hereditary_nonpolyposis_colorectal_cancer_type_5
Affx-89025354	Affx-89025354	2	FP	2	48033769	48033769	-	TCAG	exonic	MSH6	frameshift insertion	MSH6:NM_001281492:exon7:c.3590_3591insTCAG:p.N1197fs,MSH6:NM_001281493:exon8:c.3074_3075insTCAG:p.N1025fs,MSH6:NM_000179:exon9:c.3980_3981insTCAG:p.N1327fs,MSH6:NM_001281494:exon9:c.3074_3075insTCAG:p.N1025fs		3.428e-05	4.69e-05	.	0	Pathogenic|Pathogenic|Pathogenic	Lynch_syndrome|Hereditary_cancer-predisposing_syndrome|not_provided
Affx-89005443	Affx-89005443	1	FP	2	48033790	48033790	G	A	exonic	MSH6	nonsynonymous SNV	MSH6:NM_001281492:exon7:c.G3611A:p.R1204Q,MSH6:NM_001281493:exon8:c.G3095A:p.R1032Q,MSH6:NM_000179:exon9:c.G4001A:p.R1334Q,MSH6:NM_001281494:exon9:c.G3095A:p.R1032Q		1.713e-05	.	.	.	Pathogenic|Likely pathogenic|Uncertain significance,Likely pathogenic	Lynch_syndrome|not_provided|not_specified,Hereditary_cancer-predisposing_syndrome
rs121912530	rs121912530	2	FP	2	48915062	48915062	A	T	exonic	LHCGR	nonsynonymous SNV	LHCGR:NM_000233:exon11:c.T1874A:p.I625K		5.939e-05	1.5e-05	.	.	Pathogenic	Leydig_cell_hypoplasia,_partial
rs121909660	rs121909660	3	Unclear	2	49190243	49190243	G	A	exonic	FSHR	nonsynonymous SNV	FSHR:NM_181446:exon9:c.C1639T:p.R547C,FSHR:NM_000145:exon10:c.C1717T:p.R573C		1.449e-05	4.504e-05	.	2.699e-05	Pathogenic	Ovarian_dysgenesis_1
rs121909658	rs121909658	1	FP	2	49210264	49210264	G	A	exonic	FSHR	nonsynonymous SNV	FSHR:NM_181446:exon6:c.C488T:p.A163V,FSHR:NM_000145:exon7:c.C566T:p.A189V		0	0.0002	0.0001	9.856e-05	Pathogenic	Ovarian_dysgenesis_1
rs146571352	rs146571352	5	TP	2	55874559	55874559	C	T	exonic	PNPT1	nonsynonymous SNV	PNPT1:NM_033109:exon19:c.G1525A:p.V509I		0.002823	0.0011	0.0019	0.0016	Likely pathogenic|Uncertain significance	Combined_oxidative_phosphorylation_deficiency_13|not_specified
Affx-52362521	Affx-52362521	5	TP	2	58386928	58386928	-	TAAT	exonic	FANCL	frameshift insertion	FANCL:NM_001114636:exon14:c.1114_1115insATTA:p.T372fs,FANCL:NM_018062:exon14:c.1099_1100insATTA:p.T367fs		0.004038	0.0035	0.0041	0.0035	Pathogenic|Uncertain significance	Fanconi_anemia,_complementation_group_L|Fanconi_anemia
Affx-52223913	Affx-52223913	1	FP	2	62066572	62066572	G	C	exonic	FAM161A	nonsynonymous SNV	FAM161A:NM_001201543:exon3:c.C1567G:p.R523G,FAM161A:NM_032180:exon3:c.C1567G:p.R523G		3.952e-06	8.993e-05	6.668e-05	0.0002	Pathogenic|Pathogenic	Retinitis_pigmentosa_28|not_provided
Affx-80269887	Affx-80269887	2	FP	2	62066783	62066784	TG	-	exonic	FAM161A	frameshift deletion	FAM161A:NM_001201543:exon3:c.1355_1356del:p.T452fs,FAM161A:NM_032180:exon3:c.1355_1356del:p.T452fs		3.425e-05	8.99e-05	0	2.687e-05	Pathogenic|Pathogenic	Retinitis_pigmentosa_28|not_provided
rs200691042	rs200691042	5	TP	2	62066830	62066830	T	A	exonic	FAM161A	stopgain	FAM161A:NM_001201543:exon3:c.A1309T:p.R437X,FAM161A:NM_032180:exon3:c.A1309T:p.R437X		0.0005111	0.0004	0.0004	0.0006	Pathogenic|Pathogenic	Retinitis_pigmentosa_28|not_provided
Affx-80217229	Affx-80217229	1	FP	2	69627594	69627594	C	A	exonic	NFU1	nonsynonymous SNV	NFU1:NM_001002756:exon6:c.G199T:p.G67C,NFU1:NM_001002755:exon7:c.G622T:p.G208C,NFU1:NM_015700:exon7:c.G550T:p.G184C		2.635e-06	7.492e-05	0	8.058e-05	Pathogenic|Pathogenic	Multiple_mitochondrial_dysfunctions_syndrome_1|not_provided
rs200837270	rs200837270	4	TP	2	71058878	71058878	A	G	exonic	CD207	nonsynonymous SNV	CD207:NM_015717:exon5:c.T790C:p.W264R		0.004641	0.0033	0.0025	0.0036	Pathogenic	Birbeck_granule_deficiency
Affx-89011675	Affx-89011675	3	Unclear	2	71188824	71188824	G	A	splicing	ATP6V1B1	.	.		9.222e-06	2.999e-05	.	3.582e-05	Pathogenic	Renal_tubular_acidosis_with_progressive_nerve_deafness
rs111033538	rs111033538	4	TP	2	71351575	71351575	G	A	exonic	MCEE	stopgain	MCEE:NM_032601:exon2:c.C139T:p.R47X		0.0005888	0.0004	0.0007	0.0004	Pathogenic	Methylmalonyl-CoA_epimerase_deficiency
rs34997054	rs34997054	4	TP	2	71738977	71738977	G	A	exonic	DYSF	nonsynonymous SNV	DYSF:NM_001130455:exon5:c.G386A:p.G129E,DYSF:NM_001130976:exon5:c.G383A:p.G128E,DYSF:NM_001130977:exon5:c.G383A:p.G128E,DYSF:NM_001130978:exon5:c.G383A:p.G128E,DYSF:NM_001130979:exon5:c.G383A:p.G128E,DYSF:NM_001130980:exon5:c.G383A:p.G128E,DYSF:NM_001130981:exon5:c.G383A:p.G128E,DYSF:NM_001130982:exon5:c.G386A:p.G129E,DYSF:NM_001130983:exon5:c.G386A:p.G129E,DYSF:NM_001130984:exon5:c.G386A:p.G129E…		0.002923	0.0183	0.0033	0.0048	other|Likely pathogenic	not_specified|Inborn_genetic_diseases
rs201869739	rs201869739	2	FP	2	71747339	71747339	G	A	splicing	DYSF	.	.		3.692e-05	0	0	0	Pathogenic|Pathogenic|Pathogenic|Pathogenic	not_provided|Limb-girdle_muscular_dystrophy,_type_2B|not_provided|Miyoshi_muscular_dystrophy_1
Affx-80291729	Affx-80291729	2	FP	2	71762435	71762435	-	A	exonic	DYSF	frameshift insertion	DYSF:NM_001130455:exon15:c.1395dupA:p.I465fs,DYSF:NM_001130976:exon15:c.1392dupA:p.I464fs,DYSF:NM_001130977:exon15:c.1392dupA:p.I464fs,DYSF:NM_001130978:exon15:c.1392dupA:p.I464fs,DYSF:NM_001130983:exon15:c.1395dupA:p.I465fs,DYSF:NM_001130984:exon15:c.1395dupA:p.I465fs,DYSF:NM_001130986:exon15:c.1395dupA:p.I465fs,DYSF:NM_003494:exon15:c.1392dupA:p.I464fs,DYSF:NM_001130979:exon16:c.1485dupA:p.I495…		6.595e-06	1.498e-05	.	8.951e-06	Pathogenic|Pathogenic|Pathogenic|Pathogenic	not_provided|Limb-girdle_muscular_dystrophy,_type_2B|not_provided|Miyoshi_muscular_dystrophy_1
rs201049092	rs201049092	1	FP	2	71780240	71780240	G	A	exonic	DYSF	nonsynonymous SNV	DYSF:NM_001130976:exon19:c.G1810A:p.G604R,DYSF:NM_001130977:exon19:c.G1810A:p.G604R,DYSF:NM_001130984:exon19:c.G1813A:p.G605R,DYSF:NM_001130986:exon19:c.G1813A:p.G605R,DYSF:NM_001130455:exon20:c.G1855A:p.G619R,DYSF:NM_001130978:exon20:c.G1852A:p.G618R,DYSF:NM_001130980:exon20:c.G1903A:p.G635R,DYSF:NM_001130981:exon20:c.G1903A:p.G635R,DYSF:NM_001130983:exon20:c.G1855A:p.G619R,DYSF:NM_001130985:exo…		1.318e-06	1.5e-05	.	8.953e-06	Uncertain significance,Likely pathogenic|Pathogenic	not_specified,Limb-girdle_muscular_dystrophy,_type_2B|not_provided
Affx-89025816	Affx-89025816	4	TP	2	71797809	71797809	C	T	exonic	DYSF	stopgain	DYSF:NM_001130976:exon28:c.C3070T:p.R1024X,DYSF:NM_001130977:exon28:c.C3070T:p.R1024X,DYSF:NM_001130984:exon28:c.C3073T:p.R1025X,DYSF:NM_001130986:exon28:c.C3073T:p.R1025X,DYSF:NM_001130455:exon29:c.C3115T:p.R1039X,DYSF:NM_001130978:exon29:c.C3112T:p.R1038X,DYSF:NM_001130980:exon29:c.C3163T:p.R1055X,DYSF:NM_001130981:exon29:c.C3163T:p.R1055X,DYSF:NM_001130983:exon29:c.C3115T:p.R1039X,DYSF:NM_0011…		6.454e-05	3.044e-05	.	3.589e-05	Pathogenic|Pathogenic	Limb-girdle_muscular_dystrophy,_type_2B|not_provided
rs150877497	rs150877497	3	Unclear	2	71797810	71797810	G	A	exonic	DYSF	nonsynonymous SNV	DYSF:NM_001130976:exon28:c.G3071A:p.R1024Q,DYSF:NM_001130977:exon28:c.G3071A:p.R1024Q,DYSF:NM_001130984:exon28:c.G3074A:p.R1025Q,DYSF:NM_001130986:exon28:c.G3074A:p.R1025Q,DYSF:NM_001130455:exon29:c.G3116A:p.R1039Q,DYSF:NM_001130978:exon29:c.G3113A:p.R1038Q,DYSF:NM_001130980:exon29:c.G3164A:p.R1055Q,DYSF:NM_001130981:exon29:c.G3164A:p.R1055Q,DYSF:NM_001130983:exon29:c.G3116A:p.R1039Q,DYSF:NM_0011…		5.008e-05	0.0002	.	9.867e-05	Likely pathogenic|Pathogenic	Limb-girdle_muscular_dystrophy,_type_2B|not_provided
rs28939700	rs28939700	2	FP	2	71797834	71797834	G	A	exonic	DYSF	nonsynonymous SNV	DYSF:NM_001130976:exon28:c.G3095A:p.R1032H,DYSF:NM_001130977:exon28:c.G3095A:p.R1032H,DYSF:NM_001130984:exon28:c.G3098A:p.R1033H,DYSF:NM_001130986:exon28:c.G3098A:p.R1033H,DYSF:NM_001130455:exon29:c.G3140A:p.R1047H,DYSF:NM_001130978:exon29:c.G3137A:p.R1046H,DYSF:NM_001130980:exon29:c.G3188A:p.R1063H,DYSF:NM_001130981:exon29:c.G3188A:p.R1063H,DYSF:NM_001130983:exon29:c.G3140A:p.R1047H,DYSF:NM_0011…		4.346e-05	0	0	0	Pathogenic|Pathogenic|Pathogenic|Pathogenic	Miyoshi_muscular_dystrophy_1|not_provided|Limb-girdle_muscular_dystrophy,_type_2B|not_provided
rs199870606	rs199870606	3	Unclear	2	71838613	71838613	C	T	exonic	DYSF	nonsynonymous SNV	DYSF:NM_001130976:exon37:c.C3982T:p.R1328W,DYSF:NM_001130977:exon37:c.C3982T:p.R1328W,DYSF:NM_001130984:exon37:c.C3985T:p.R1329W,DYSF:NM_001130986:exon37:c.C3985T:p.R1329W,DYSF:NM_001130455:exon38:c.C4027T:p.R1343W,DYSF:NM_001130978:exon38:c.C4024T:p.R1342W,DYSF:NM_001130980:exon38:c.C4075T:p.R1359W,DYSF:NM_001130981:exon38:c.C4075T:p.R1359W,DYSF:NM_001130983:exon38:c.C4027T:p.R1343W,DYSF:NM_0011…		0.0001001	0.0001	0.0002	0.0001	Uncertain significance|Pathogenic	not_specified|not_provided
Affx-89023459	Affx-89023459	2	FP	2	71901320	71901320	G	A	intronic	DYSF	.	.		1.844e-05	3.003e-05	.	1.791e-05	Pathogenic|Pathogenic|Pathogenic	not_provided|Limb-girdle_muscular_dystrophy,_type_2B|Miyoshi_muscular_dystrophy_1
rs121908959	rs121908959	3	Unclear	2	71901372	71901372	C	T	exonic	DYSF	stopgain	DYSF:NM_001130976:exon50:c.C5671T:p.R1891X,DYSF:NM_001130986:exon50:c.C5674T:p.R1892X,DYSF:NM_001130455:exon51:c.C5716T:p.R1906X,DYSF:NM_001130977:exon51:c.C5734T:p.R1912X,DYSF:NM_001130980:exon51:c.C5764T:p.R1922X,DYSF:NM_001130984:exon51:c.C5737T:p.R1913X,DYSF:NM_001130985:exon51:c.C5767T:p.R1923X,DYSF:NM_003494:exon51:c.C5713T:p.R1905X,DYSF:NM_001130978:exon52:c.C5776T:p.R1926X,DYSF:NM_0011309…		4.215e-05	2.997e-05	.	1.79e-05	Pathogenic|Pathogenic|Pathogenic|Pathogenic|Pathogenic	Miyoshi_muscular_dystrophy_1|Myopathy,_distal,_with_anterior_tibial_onset|Limb-girdle_muscular_dystrophy,_type_2B|not_provided|not_provided
Affx-89007466	Affx-89007466	4	TP	2	71908162	71908162	-	A	exonic	DYSF	frameshift insertion	DYSF:NM_001130976:exon52:c.5937dupA:p.A1979fs,DYSF:NM_001130986:exon52:c.5940dupA:p.A1980fs,DYSF:NM_001130455:exon53:c.5982dupA:p.A1994fs,DYSF:NM_001130977:exon53:c.6000dupA:p.A2000fs,DYSF:NM_001130980:exon53:c.6030dupA:p.A2010fs,DYSF:NM_001130984:exon53:c.6003dupA:p.A2001fs,DYSF:NM_001130985:exon53:c.6033dupA:p.A2011fs,DYSF:NM_003494:exon53:c.5979dupA:p.A1993fs,DYSF:NM_001130978:exon54:c.6042dup…		0.0001265	3.024e-05	6.665e-05	4.479e-05	Pathogenic|Pathogenic|Pathogenic|Pathogenic	not_provided|Limb-girdle_muscular_dystrophy,_type_2B|not_provided|Miyoshi_muscular_dystrophy_1
rs121908955	rs121908955	4	TP	2	71909727	71909727	C	T	exonic	DYSF	nonsynonymous SNV	DYSF:NM_001130976:exon53:c.C6082T:p.R2028C,DYSF:NM_001130986:exon53:c.C6085T:p.R2029C,DYSF:NM_001130455:exon54:c.C6127T:p.R2043C,DYSF:NM_001130977:exon54:c.C6145T:p.R2049C,DYSF:NM_001130980:exon54:c.C6175T:p.R2059C,DYSF:NM_001130984:exon54:c.C6148T:p.R2050C,DYSF:NM_001130985:exon54:c.C6178T:p.R2060C,DYSF:NM_003494:exon54:c.C6124T:p.R2042C,DYSF:NM_001130978:exon55:c.C6187T:p.R2063C,DYSF:NM_0011309…		4.611e-05	5.994e-05	.	6.266e-05	Pathogenic|Pathogenic|Pathogenic|Pathogenic	Miyoshi_muscular_dystrophy_1|Limb-girdle_muscular_dystrophy,_type_2B|not_provided|not_provided
Affx-89009163	Affx-89009163	1	FP	2	73115583	73115587	AACAG	-	exonic	SPR	frameshift deletion	SPR:NM_003124:exon2:c.445_449del:p.N149fs		5.268e-06	.	.	.	Pathogenic	Sepiapterin_reductase_deficiency
rs104893665	rs104893665	4	TP	2	73115586	73115586	A	G	exonic	SPR	nonsynonymous SNV	SPR:NM_003124:exon2:c.A448G:p.R150G		0.0001041	6.007e-05	6.672e-05	6.274e-05	Pathogenic	Sepiapterin_reductase_deficiency
rs143739249	rs143739249	5	TP	2	74058095	74058095	C	T	exonic	STAMBP	nonsynonymous SNV	STAMBP:NM_201647:exon2:c.C112T:p.R38C,STAMBP:NM_213622:exon2:c.C112T:p.R38C,STAMBP:NM_006463:exon3:c.C112T:p.R38C		0.0001199	7.493e-05	6.661e-05	0.0001	Pathogenic	Microcephaly-capillary_malformation_syndrome
Affx-89011790	Affx-89011790	2	FP	2	74154167	74154167	G	A	exonic	DGUOK	nonsynonymous SNV	DGUOK:NM_001318859:exon1:c.G130A:p.E44K,DGUOK:NM_080916:exon1:c.G130A:p.E44K,DGUOK:NM_080918:exon1:c.G130A:p.E44K		6.587e-06	3.12e-05	.	2.726e-05	Pathogenic	Progressive_external_ophthalmoplegia_with_mitochondrial_DNA_deletions,_autosomal_recessive_4
Affx-89007515	Affx-89007515	5	TP	2	74177859	74177859	G	A	exonic	DGUOK	synonymous SNV	DGUOK:NM_001318860:exon3:c.G300A:p.Q100Q,DGUOK:NM_001318863:exon3:c.G282A:p.Q94Q,DGUOK:NM_001318861:exon4:c.G300A:p.Q100Q,DGUOK:NM_001318862:exon4:c.G282A:p.Q94Q,DGUOK:NM_080916:exon4:c.G591A:p.Q197Q		0.0002187	7.492e-05	0.0002	8.953e-05	Pathogenic	not_provided
Affx-89005321	Affx-89005321	3	Unclear	2	84670472	84670472	C	G	exonic	SUCLG1	nonsynonymous SNV	SUCLG1:NM_003849:exon3:c.G254C:p.G85A		2.505e-05	0.0002	6.662e-05	0.0001	Pathogenic	Mitochondrial_DNA_depletion_syndrome_9_(encephalomyopathic_with_methylmalonic_aciduria)
rs143030960	rs143030960	5	TP	2	84670490	84670490	C	T	exonic	SUCLG1	nonsynonymous SNV	SUCLG1:NM_003849:exon3:c.G236A:p.G79D		0.001505	0.0023	0.0019	0.002	Likely pathogenic|Uncertain significance|Uncertain significance|Uncertain significance	not_provided|not_specified|Mitochondrial_DNA_depletion_syndrome|Mitochondrial_DNA_depletion_syndrome_9_(encephalomyopathic_with_methylmalonic_aciduria)
rs121909682	rs121909682	1	FP	2	85779551	85779551	C	T	exonic	GGCX	nonsynonymous SNV	GGCX:NM_001142269:exon9:c.G1256A:p.R419H,GGCX:NM_000821:exon10:c.G1427A:p.R476H		7.914e-06	1.498e-05	.	8.953e-06	Pathogenic	Pseudoxanthoma_elasticum-like_disorder_with_multiple_coagulation_factor_deficiency
rs121909684	rs121909684	4	TP	2	85780611	85780611	G	A	exonic	GGCX	nonsynonymous SNV	GGCX:NM_001142269:exon7:c.C728T:p.S243F,GGCX:NM_000821:exon8:c.C899T:p.S300F		3.029e-05	0	0	0	Pathogenic	Pseudoxanthoma_elasticum-like_disorder_with_multiple_coagulation_factor_deficiency
rs121909683	rs121909683	4	TP	2	85781392	85781392	C	T	exonic	GGCX	nonsynonymous SNV	GGCX:NM_001142269:exon6:c.G592A:p.V198M,GGCX:NM_000821:exon7:c.G763A:p.V255M		0.0002292	2.998e-05	6.667e-05	9.858e-05	Pathogenic	Pseudoxanthoma_elasticum-like_disorder_with_multiple_coagulation_factor_deficiency
rs104893668	rs104893668	2	FP	2	86071665	86071665	G	A	exonic	ST3GAL5	stopgain	ST3GAL5:NM_001042437:exon6:c.C793T:p.R265X,ST3GAL5:NM_003896:exon6:c.C862T:p.R288X		4.609e-05	1.499e-05	6.662e-05	5.379e-05	Pathogenic	Amish_infantile_epilepsy_syndrome
Affx-89023661	Affx-89023661	2	FP	2	86279984	86279984	-	G	exonic	POLR1A	frameshift insertion	POLR1A:NM_015425:exon16:c.2347dupC:p.R783fs		1.186e-05	.	.	.	.	.
Affx-80217569	Affx-80217569	5	TP	2	86444180	86444180	C	A	exonic	REEP1	synonymous SNV	REEP1:NM_001164732:exon5:c.G414T:p.S138S		0.0007118	0.0012	0.0019	0.0013	Pathogenic|Uncertain significance	Spastic_paraplegia_31,_autosomal_dominant|not_specified
Affx-88139823	Affx-88139823	4	TP	2	96953706	96953706	G	A	exonic	SNRNP200	nonsynonymous SNV	SNRNP200:NM_014014:exon25:c.C3260T:p.S1087L		9.222e-06	1.499e-05	.	8.954e-06	Pathogenic	Retinitis_pigmentosa_33
rs137853201	rs137853201	1	FP	2	98354040	98354040	G	A	exonic	ZAP70	nonsynonymous SNV	ZAP70:NM_207519:exon3:c.G473A:p.R158H,ZAP70:NM_001079:exon11:c.G1394A:p.R465H		1.187e-05	1.501e-05	.	8.962e-06	Pathogenic	Severe_combined_immunodeficiency,_atypical
rs104893620	rs104893620	4	TP	2	99012462	99012462	C	T	exonic	CNGA3	nonsynonymous SNV	CNGA3:NM_001079878:exon7:c.C775T:p.R259C,CNGA3:NM_001298:exon8:c.C829T:p.R277C		2.767e-05	0.0001	.	0.0002	Pathogenic	Achromatopsia_2
rs104893613	rs104893613	2	FP	2	99012480	99012480	C	T	exonic	CNGA3	nonsynonymous SNV	CNGA3:NM_001079878:exon7:c.C793T:p.R265W,CNGA3:NM_001298:exon8:c.C847T:p.R283W		7.115e-05	0.0002	.	0.0002	Pathogenic|Likely pathogenic	Achromatopsia_2|Monochromacy
rs104893614	rs104893614	4	TP	2	99012481	99012481	G	A	exonic	CNGA3	nonsynonymous SNV	CNGA3:NM_001079878:exon7:c.G794A:p.R265Q,CNGA3:NM_001298:exon8:c.G848A:p.R283Q		4.083e-05	6e-05	.	6.27e-05	Pathogenic	Achromatopsia_2
rs137852608	rs137852608	4	TP	2	99012861	99012861	C	T	exonic	CNGA3	nonsynonymous SNV	CNGA3:NM_001079878:exon7:c.C1174T:p.R392W,CNGA3:NM_001298:exon8:c.C1228T:p.R410W		6.06e-05	3.023e-05	.	4.513e-05	Pathogenic	Achromatopsia_2
rs104893621	rs104893621	4	TP	2	99012939	99012939	C	T	exonic	CNGA3	nonsynonymous SNV	CNGA3:NM_001079878:exon7:c.C1252T:p.R418W,CNGA3:NM_001298:exon8:c.C1306T:p.R436W		5.798e-05	4.527e-05	.	4.499e-05	Pathogenic	Achromatopsia_2
rs104893619	rs104893619	3	Unclear	2	99013218	99013218	G	A	exonic	CNGA3	nonsynonymous SNV	CNGA3:NM_001079878:exon7:c.G1531A:p.V511M,CNGA3:NM_001298:exon8:c.G1585A:p.V529M		2.373e-05	1.5e-05	6.667e-05	3.591e-05	Pathogenic|Pathogenic	Achromatopsia_2|not_provided
Affx-89025791	Affx-89025791	2	FP	2	99013274	99013274	C	A	exonic	CNGA3	nonsynonymous SNV	CNGA3:NM_001079878:exon7:c.C1587A:p.F529L,CNGA3:NM_001298:exon8:c.C1641A:p.F547L		3.161e-05	8.997e-05	0.0003	9.859e-05	Pathogenic|Likely pathogenic	Achromatopsia_2|Monochromacy
rs104893615	rs104893615	4	TP	2	99013302	99013302	G	A	exonic	CNGA3	nonsynonymous SNV	CNGA3:NM_001079878:exon7:c.G1615A:p.G539R,CNGA3:NM_001298:exon8:c.G1669A:p.G557R		1.054e-05	0.0001	0	6.274e-05	Pathogenic|Uncertain significance	Achromatopsia_2|not_specified
rs137891647	rs137891647	3	Unclear	2	99779295	99779295	C	G	exonic	LIPT1	stopgain	LIPT1:NM_145199:exon2:c.C875G:p.S292X,LIPT1:NM_001204830:exon3:c.C875G:p.S292X,LIPT1:NM_015929:exon3:c.C875G:p.S292X,LIPT1:NM_145197:exon4:c.C875G:p.S292X,LIPT1:NM_145198:exon4:c.C875G:p.S292X		0.001234	0.0005	0.0006	0.0005	Pathogenic	Lipoyltransferase_1_deficiency
Affx-80217776	Affx-80217776	2	FP	2	100210339	100210339	G	C	exonic	AFF3	stopgain	AFF3:NM_001025108:exon14:c.C1859G:p.S620X,AFF3:NM_002285:exon14:c.C1784G:p.S595X		1.186e-05	.	.	.	.	.
rs121908450	rs121908450	2	FP	2	109545744	109545744	C	T	exonic	EDAR	nonsynonymous SNV	EDAR:NM_022336:exon4:c.G266A:p.R89H		3.424e-05	0	.	0	Pathogenic|Pathogenic	Autosomal_recessive_hypohidrotic_ectodermal_dysplasia_syndrome|Ectodermal_dysplasia_10a,_hypohidrotic/hair/tooth_type,_autosomal_dominant
rs119489105	rs119489105	4	TP	2	112766043	112766043	C	T	exonic	MERTK	stopgain	MERTK:NM_006343:exon14:c.C1951T:p.R651X		7.379e-05	7.496e-05	.	0.0001	Pathogenic	Retinitis_pigmentosa_38
Affx-80217912	Affx-80217912	3	Unclear	2	112777100	112777100	G	T	splicing	MERTK	.	.		3.557e-05	1.498e-05	6.663e-05	4.478e-05	Pathogenic	Retinitis_pigmentosa_38
Affx-89015734	Affx-89015734	1	FP	2	112779132	112779132	C	T	exonic	MERTK	stopgain	MERTK:NM_006343:exon17:c.C2323T:p.R775X		2.247e-05	0	.	0	Pathogenic	Retinitis_pigmentosa_38
Affx-80270212	Affx-80270212	1	FP	2	113514393	113514394	TT	-	exonic	CKAP2L	frameshift deletion	CKAP2L:NM_001304361:exon4:c.59_60del:p.K20fs,CKAP2L:NM_152515:exon4:c.554_555del:p.K185fs		3.99e-06	4.548e-05	0.0001	2.786e-05	Pathogenic	Filippi_syndrome
rs187015338	rs187015338	4	TP	2	113818503	113818503	A	G	exonic	IL36RN	nonsynonymous SNV	IL36RN:NM_012275:exon3:c.A104G:p.K35R,IL36RN:NM_173170:exon3:c.A104G:p.K35R		6.986e-05	0.0005	0.0001	0.0003	Pathogenic	Pustular_psoriasis,_generalized
rs151325121	rs151325121	4	TP	2	113819727	113819727	C	T	exonic	IL36RN	nonsynonymous SNV	IL36RN:NM_012275:exon4:c.C142T:p.R48W,IL36RN:NM_173170:exon4:c.C142T:p.R48W		9.482e-05	0.0006	0.0002	0.0004	Pathogenic	Pustular_psoriasis,_generalized
rs144478519	rs144478519	4	TP	2	113820124	113820124	C	T	exonic	IL36RN	nonsynonymous SNV	IL36RN:NM_012275:exon5:c.C338T:p.S113L,IL36RN:NM_173170:exon5:c.C338T:p.S113L		0.003851	0.0047	0.0036	0.0045	Pathogenic	Pustular_psoriasis,_generalized
rs121913161	rs121913161	1	FP	2	113888645	113888645	G	T	exonic	IL1RN	stopgain	IL1RN:NM_173842:exon3:c.G229T:p.E77X,IL1RN:NM_000577:exon4:c.G175T:p.E59X,IL1RN:NM_173841:exon5:c.G238T:p.E80X,IL1RN:NM_173843:exon5:c.G127T:p.E43X,IL1RN:NM_001318914:exon6:c.G127T:p.E43X		7.906e-06	2.997e-05	.	6.267e-05	Pathogenic|not provided	Osteomyelitis,_sterile_multifocal,_with_periostitis_and_pustulosis|not_provided
rs121913048	rs121913048	2	FP	2	128036846	128036846	G	A	exonic	ERCC3	stopgain	ERCC3:NM_000122:exon10:c.C1633T:p.Q545X,ERCC3:NM_001303416:exon10:c.C1441T:p.Q481X,ERCC3:NM_001303418:exon10:c.C1441T:p.Q481X		3.029e-05	1.499e-05	.	8.953e-06	Pathogenic	Xeroderma_pigmentosum,_complementation_group_b
rs121913047	rs121913047	2	FP	2	128044348	128044348	G	A	exonic	ERCC3	stopgain	ERCC3:NM_000122:exon8:c.C1273T:p.R425X,ERCC3:NM_001303416:exon8:c.C1081T:p.R361X,ERCC3:NM_001303418:exon8:c.C1081T:p.R361X		3.557e-05	2.997e-05	.	1.792e-05	Pathogenic	Xeroderma_pigmentosum,_complementation_group_b
rs34295337	rs34295337	5	TP	2	128050332	128050332	G	A	exonic	ERCC3	stopgain	ERCC3:NM_000122:exon3:c.C325T:p.R109X,ERCC3:NM_001303416:exon3:c.C133T:p.R45X,ERCC3:NM_001303418:exon3:c.C133T:p.R45X		0.0002135	0.0008	0	0.0003	Likely pathogenic	not_provided
Affx-80218072	Affx-80218072	2	FP	2	128178913	128178913	G	A	exonic	PROC	nonsynonymous SNV	PROC:NM_000312:exon3:c.G125A:p.R42H		1.844e-05	1.506e-05	.	1.795e-05	Likely pathogenic	Thrombophilia,_hereditary,_due_to_protein_C_deficiency,_autosomal_dominant
Affx-89021656	Affx-89021656	2	FP	2	128178957	128178957	C	T	exonic	PROC	nonsynonymous SNV	PROC:NM_000312:exon3:c.C169T:p.R57W		1.715e-05	4.521e-05	0.0001	4.483e-05	Pathogenic	Thrombophilia,_hereditary,_due_to_protein_C_deficiency,_autosomal_dominant
rs121918149	rs121918149	4	TP	2	128179014	128179014	G	A	exonic	PROC	nonsynonymous SNV	PROC:NM_000312:exon3:c.G226A:p.V76M		0.000194	0.0001	6.668e-05	9.874e-05	Pathogenic	Thrombophilia,_hereditary,_due_to_protein_C_deficiency,_autosomal_recessive
rs121918154	rs121918154	2	FP	2	128185950	128185950	C	T	exonic	PROC	nonsynonymous SNV	PROC:NM_000312:exon9:c.C814T:p.R272C		2.24e-05	3.057e-05	6.672e-05	3.588e-05	Pathogenic	Thrombophilia,_hereditary,_due_to_protein_C_deficiency,_autosomal_dominant
rs199538589	rs199538589	4	TP	2	129025828	129025828	G	A	exonic	HS6ST1	nonsynonymous SNV	HS6ST1:NM_004807:exon2:c.C1144T:p.R382W		0.0005269	0.0005	0.0005	0.0005	Likely pathogenic	Hypogonadotrophic_hypogonadism
Affx-80267737	Affx-80267737	2	FP	2	136552321	136552324	CTCA	-	exonic	LCT	frameshift deletion	LCT:NM_002299:exon14:c.4998_5001del:p.S1666fs		4.743e-05	0	.	0	Likely pathogenic	Congenital_lactase_deficiency
Affx-80270318	Affx-80270318	2	FP	2	145187367	145187369	GTT	-	exonic	ZEB2	nonframeshift deletion	ZEB2:NM_001171653:exon3:c.298_300del:p.100_100del,ZEB2:NM_014795:exon3:c.298_300del:p.100_100del		2.636e-06	0	.	0	Pathogenic	Hirschsprung_disease-mental_retardation_syndrome,_late_infantile
Affx-89021197	Affx-89021197	1	FP	2	148710009	148710009	T	C	exonic	ORC4	nonsynonymous SNV	ORC4:NM_001190881:exon5:c.A269G:p.Y90C,ORC4:NM_001190882:exon7:c.A299G:p.Y100C,ORC4:NM_002552:exon8:c.A521G:p.Y174C,ORC4:NM_181741:exon8:c.A521G:p.Y174C,ORC4:NM_181742:exon8:c.A521G:p.Y174C,ORC4:NM_001190879:exon9:c.A521G:p.Y174C		3.952e-06	1.501e-05	6.665e-05	1.793e-05	other|Pathogenic	Meier-Gorlin_syndrome_2|not_provided
Affx-80270330	Affx-80270330	3	Unclear	2	152350726	152350727	AG	-	exonic	NEB	frameshift deletion	NEB:NM_004543:exon141:c.18923_18924del:p.P6308fs,NEB:NM_001164507:exon174:c.24527_24528del:p.P8176fs,NEB:NM_001164508:exon174:c.24527_24528del:p.P8176fs,NEB:NM_001271208:exon175:c.24632_24633del:p.P8211fs		7.774e-05	.	.	9.361e-06	Pathogenic	not_provided
Affx-89009180	Affx-89009180	2	FP	2	165956896	165956896	G	T	exonic	SCN3A	stopgain	SCN3A:NM_001081676:exon22:c.C3735A:p.Y1245X,SCN3A:NM_001081677:exon22:c.C3735A:p.Y1245X,SCN3A:NM_006922:exon22:c.C3882A:p.Y1294X		2.636e-05	.	.	.	.	.
rs121917748	rs121917748	3	Unclear	2	166165261	166165261	C	T	exonic	SCN2A	nonsynonymous SNV	SCN2A:NM_001040143:exon4:c.C562T:p.R188W,SCN2A:NM_001040142:exon5:c.C562T:p.R188W,SCN2A:NM_021007:exon5:c.C562T:p.R188W		9.09e-05	4.503e-05	0	4.485e-05	Pathogenic	Benign_familial_neonatal-infantile_seizures
Affx-89015510	Affx-89015510	2	FP	2	166611441	166611441	C	T	splicing	GALNT3	.	.		1.582e-05	1.503e-05	.	8.967e-06	Pathogenic	Tumoral_calcinosis,_familial,_hyperphosphatemic
rs149925563	rs149925563	2	FP	2	166797556	166797556	T	A	exonic	TTC21B	nonsynonymous SNV	TTC21B:NM_024753:exon6:c.A691T:p.T231S		0.001183	0.0015	0.0008	0.0015	Uncertain significance|Pathogenic	not_specified|Nephronophthisis_12
rs140511594	rs140511594	1	FP	2	166797621	166797621	G	A	exonic	TTC21B	nonsynonymous SNV	TTC21B:NM_024753:exon6:c.C626T:p.P209L		7.902e-06	7.497e-05	0	8.976e-05	Pathogenic	Nephronophthisis_12
rs78391141	rs78391141	3	FP	2	166904221	166904221	G	T	exonic	SCN1A	stopgain	SCN1A:NM_001165963:exon8:c.C1086A:p.Y362X,SCN1A:NM_001165964:exon8:c.C1086A:p.Y362X,SCN1A:NM_006920:exon8:c.C1086A:p.Y362X,SCN1A:NM_001202435:exon10:c.C1086A:p.Y362X		1.317e-06	0.0076	.	0.0163	.	.
rs121908910	rs121908910	3	Unclear	2	167129241	167129241	G	A	exonic	SCN9A	nonsynonymous SNV	SCN9A:NM_002977:exon17:c.C2986T:p.R996C		1.845e-05	1.579e-05	.	9.615e-06	Pathogenic	Paroxysmal_extreme_pain_disorder
rs12478318	rs12478318	5	TP	2	167133540	167133540	T	G	exonic	SCN9A	nonsynonymous SNV	SCN9A:NM_002977:exon16:c.A2794C:p.M932L		0.002197	0.0024	0.0035	0.0027	Pathogenic|other|Benign	Small_fiber_neuropathy|not_specified|Congenital_Indifference_to_Pain
rs121908919	rs121908919	5	TP	2	167138296	167138296	T	C	exonic	SCN9A	nonsynonymous SNV	SCN9A:NM_002977:exon13:c.A1964G:p.K655R		0.002876	0.0029	0.0019	0.003	Pathogenic|Likely benign|Likely benign|Likely benign|Likely benign|Uncertain significance|Uncertain significance|Uncertain significance	Generalized_epilepsy_with_febrile_seizures_plus,_type_7|not_specified|Generalized_epilepsy_with_febrile_seizures_plus,_type_7|Hereditary_sensory_and_autonomic_neuropathy_type_IIA|Generalized_epilepsy_with_febrile_seizures_plus|Global_developmental_delay|Hypoglycemia|Seizures
rs121908920	rs121908920	1	FP	2	167168083	167168083	T	C	exonic	SCN9A	nonsynonymous SNV	SCN9A:NM_002977:exon2:c.A184G:p.I62V		3.958e-06	1.499e-05	.	1.791e-05	Pathogenic|Uncertain significance	Febrile_seizures,_familial,_3b|not_specified
Affx-80218601	Affx-80218601	1	FP	2	169781240	169781240	C	T	exonic	ABCB11	nonsynonymous SNV	ABCB11:NM_003742:exon27:c.G3692A:p.R1231Q		3.954e-06	0	.	8.953e-06	Pathogenic|Pathogenic	Progressive_familial_intrahepatic_cholestasis_2|Benign_recurrent_intrahepatic_cholestasis_2
rs188824058	rs188824058	3	Unclear	2	169828535	169828535	C	T	exonic	ABCB11	nonsynonymous SNV	ABCB11:NM_003742:exon14:c.G1460A:p.R487H		5.271e-05	0.0002	0.0003	0.0002	Likely pathogenic	Progressive_familial_intrahepatic_cholestasis_2
rs147649016	rs147649016	1	FP	2	169847310	169847310	C	T	splicing	ABCB11	.	.		1.449e-05	3.002e-05	0	1.796e-05	Pathogenic|Pathogenic	Progressive_familial_intrahepatic_cholestasis_2|Benign_recurrent_intrahepatic_cholestasis_2
rs11568372	rs11568372	3	Unclear	2	169847329	169847329	T	C	exonic	ABCB11	nonsynonymous SNV	ABCB11:NM_003742:exon9:c.A890G:p.E297G		0.0003215	0.0005	6.669e-05	0.0005	Pathogenic|Pathogenic|Pathogenic	Progressive_familial_intrahepatic_cholestasis_2|Benign_recurrent_intrahepatic_cholestasis_2|Familial_Intrahepatic_Cholestasis
rs121918345	rs121918345	1	FP	2	171675136	171675136	C	G	exonic	GAD1	nonsynonymous SNV	GAD1:NM_000817:exon2:c.C35G:p.S12C,GAD1:NM_013445:exon2:c.C35G:p.S12C		9.222e-06	1.504e-05	.	8.962e-06	Pathogenic	Cerebral_palsy,_spastic_quadriplegic,_1
rs121434396	rs121434396	2	FP	2	172644147	172644147	T	C	exonic	SLC25A12	nonsynonymous SNV	SLC25A12:NM_003705:exon17:c.A1769G:p.Q590R		8.829e-05	2.997e-05	.	1.792e-05	Pathogenic	Hypomyelination,_global_cerebral
rs137852799	rs137852799	1	FP	2	175618961	175618961	C	T	exonic	CHRNA1	nonsynonymous SNV	CHRNA1:NM_000079:exon5:c.G526A:p.V176M,CHRNA1:NM_001039523:exon6:c.G601A:p.V201M		1.712e-05	2.997e-05	6.666e-05	8.962e-06	Pathogenic	Myasthenic_syndrome,_slow-channel_congenital
rs200750564	rs200750564	3	Unclear	2	176959246	176959246	C	T	exonic	HOXD13	stopgain	HOXD13:NM_000523:exon2:c.C820T:p.R274X		3.034e-05	.	.	1.79e-05	Pathogenic|Pathogenic|Pathogenic|Pathogenic|Pathogenic|Pathogenic	Hypospadias|Male_infertility|Mesoaxial_hand_polydactyly|Oligospermia|Polydactyly|Syndactyly
rs76308115	rs76308115	5	TP	2	178879181	178879181	G	A	exonic	PDE11A	stopgain	PDE11A:NM_016953:exon2:c.C919T:p.R307X,PDE11A:NM_001077197:exon3:c.C169T:p.R57X		0.005502	0.0045	0.0055	0.0047	Pathogenic	Pigmented_nodular_adrenocortical_disease,_primary,_2
rs118203989	rs118203989	5	TP	2	179320828	179320828	C	T	exonic	DFNB59	stopgain	DFNB59:NM_001042702:exon4:c.C499T:p.R167X		0.0001304	0.0001	0.0002	0.0001	Pathogenic|Pathogenic	Deafness,_autosomal_recessive_59|Non-syndromic_genetic_deafness
Affx-89017605	Affx-89017605	1	FP	2	179391875	179391875	A	T	exonic	TTN	nonsynonymous SNV	TTN:NM_003319:exon191:c.T80645A:p.I26882N,TTN:NM_133432:exon192:c.T81020A:p.I27007N,TTN:NM_133437:exon192:c.T81221A:p.I27074N,TTN:NM_133378:exon312:c.T100136A:p.I33379N,TTN:NM_001256850:exon313:c.T102917A:p.I34306N,TTN:NM_001267550:exon363:c.T107840A:p.I35947N		1.581e-05	1.501e-05	.	8.955e-06	Likely pathogenic,Pathogenic	Distal_myopathy_Markesbery-Griggs_type,Distal_myopathy_Markesbery-Griggs_type
Affx-89020348	Affx-89020348	2	FP	2	179391878	179391878	T	G	exonic	TTN	nonsynonymous SNV	TTN:NM_003319:exon191:c.A80642C:p.H26881P,TTN:NM_133432:exon192:c.A81017C:p.H27006P,TTN:NM_133437:exon192:c.A81218C:p.H27073P,TTN:NM_133378:exon312:c.A100133C:p.H33378P,TTN:NM_001256850:exon313:c.A102914C:p.H34305P,TTN:NM_001267550:exon363:c.A107837C:p.H35946P		5.269e-06	.	.	.	Pathogenic	Distal_myopathy_Markesbery-Griggs_type
Affx-89009912	Affx-89009912	2	FP	2	179393810	179393810	T	-	exonic	TTN	frameshift deletion	TTN:NM_003319:exon188:c.79473delA:p.K26491fs,TTN:NM_133432:exon189:c.79848delA:p.K26616fs,TTN:NM_133437:exon189:c.80049delA:p.K26683fs,TTN:NM_133378:exon309:c.98964delA:p.K32988fs,TTN:NM_001256850:exon310:c.101745delA:p.K33915fs,TTN:NM_001267550:exon360:c.106668delA:p.K35556fs		1.449e-05	.	.	.	Pathogenic	Myopathy,_early-onset,_with_fatal_cardiomyopathy
Affx-89007885	Affx-89007885	4	TP	2	179410768	179410768	G	A	exonic	TTN	nonsynonymous SNV	TTN:NM_003319:exon171:c.C68000T:p.P22667L,TTN:NM_133432:exon172:c.C68375T:p.P22792L,TTN:NM_133437:exon172:c.C68576T:p.P22859L,TTN:NM_133378:exon292:c.C87491T:p.P29164L,TTN:NM_001256850:exon293:c.C90272T:p.P30091L,TTN:NM_001267550:exon343:c.C95195T:p.P31732L		2.504e-05	1.503e-05	.	1.805e-05	Pathogenic	Hereditary_myopathy_with_early_respiratory_failure
rs202094100	rs202094100	4	TP	2	179478597	179478597	C	A	exonic	TTN	nonsynonymous SNV	TTN:NM_003319:exon91:c.G22218T:p.W7406C,TTN:NM_133432:exon92:c.G22593T:p.W7531C,TTN:NM_133437:exon92:c.G22794T:p.W7598C,TTN:NM_133378:exon212:c.G41709T:p.W13903C,TTN:NM_001256850:exon213:c.G44490T:p.W14830C,TTN:NM_001267550:exon263:c.G49413T:p.W16471C		0.0007653	0.0006	0.0011	0.0006	Uncertain significance|Uncertain significance|Uncertain significance|Uncertain significance|Uncertain significance|Uncertain significance|Uncertain significance|Uncertain significance|Uncertain significance,Pathogenic	not_specified|not_provided|Cardiovascular_phenotype|Hypertrophic_cardiomyopathy|Distal_myopathy_Markesbery-Griggs_type|Dilated_Cardiomyopathy,_Dominant|Limb-Girdle_Muscular_Dystrophy,_Recessive|Myopathy,_early-onset,_with_fatal_cardiomyopathy|Hereditary_myopathy_with_early_respiratory_failure,not_provided
rs147879266	rs147879266	3	Unclear	2	179602841	179602841	C	T	exonic	TTN	nonsynonymous SNV	TTN:NM_003319:exon46:c.G13250A:p.S4417N,TTN:NM_133378:exon46:c.G10607A:p.S3536N,TTN:NM_001256850:exon47:c.G13388A:p.S4463N,TTN:NM_133432:exon47:c.G13625A:p.S4542N,TTN:NM_133437:exon47:c.G13826A:p.S4609N,TTN:NM_001267550:exon49:c.G14339A:p.S4780N		1.054e-05	0	0	0	Pathogenic	Dilated_cardiomyopathy_1G
Affx-89010161	Affx-89010161	2	FP	2	179604852	179604852	G	A	exonic	TTN	stopgain	TTN:NM_003319:exon45:c.C12019T:p.Q4007X,TTN:NM_001256850:exon46:c.C12157T:p.Q4053X,TTN:NM_133432:exon46:c.C12394T:p.Q4132X,TTN:NM_133437:exon46:c.C12595T:p.Q4199X,TTN:NM_001267550:exon48:c.C13108T:p.Q4370X		2.767e-05	.	.	.	Pathogenic	Dilated_cardiomyopathy_1G
Affx-86889788	Affx-86889788	1	FP	2	179647707	179647707	A	G	exonic	TTN	nonsynonymous SNV	TTN:NM_003319:exon17:c.T2788C:p.W930R,TTN:NM_133432:exon17:c.T2788C:p.W930R,TTN:NM_133437:exon17:c.T2788C:p.W930R,TTN:NM_001256850:exon18:c.T2926C:p.W976R,TTN:NM_001267550:exon18:c.T2926C:p.W976R,TTN:NM_133378:exon18:c.T2926C:p.W976R,TTN:NM_133379:exon18:c.T2926C:p.W976R		7.909e-06	.	.	.	Pathogenic|Pathogenic	Dilated_cardiomyopathy_1G|Primary_dilated_cardiomyopathy
Affx-86889789	Affx-86889789	1	FP	2	179650717	179650717	G	A	exonic	TTN	nonsynonymous SNV	TTN:NM_003319:exon13:c.C2090T:p.A697V,TTN:NM_133432:exon13:c.C2090T:p.A697V,TTN:NM_133437:exon13:c.C2090T:p.A697V,TTN:NM_001256850:exon14:c.C2228T:p.A743V,TTN:NM_001267550:exon14:c.C2228T:p.A743V,TTN:NM_133378:exon14:c.C2228T:p.A743V,TTN:NM_133379:exon14:c.C2228T:p.A743V		5.27e-06	.	.	0	Pathogenic	Dilated_cardiomyopathy_1G
rs28933405	rs28933405	1	FP	2	179650726	179650726	C	A	exonic	TTN	nonsynonymous SNV	TTN:NM_003319:exon13:c.G2081T:p.R694L,TTN:NM_133432:exon13:c.G2081T:p.R694L,TTN:NM_133437:exon13:c.G2081T:p.R694L,TTN:NM_001256850:exon14:c.G2219T:p.R740L,TTN:NM_001267550:exon14:c.G2219T:p.R740L,TTN:NM_133378:exon14:c.G2219T:p.R740L,TTN:NM_133379:exon14:c.G2219T:p.R740L		1.317e-05	.	.	.	Pathogenic	Familial_hypertrophic_cardiomyopathy_9
rs139517732	rs139517732	3	Unclear	2	179667000	179667000	C	T	exonic	TTN	nonsynonymous SNV	TTN:NM_001256850:exon3:c.G160A:p.V54M,TTN:NM_001267550:exon3:c.G160A:p.V54M,TTN:NM_003319:exon3:c.G160A:p.V54M,TTN:NM_133378:exon3:c.G160A:p.V54M,TTN:NM_133379:exon3:c.G160A:p.V54M,TTN:NM_133432:exon3:c.G160A:p.V54M,TTN:NM_133437:exon3:c.G160A:p.V54M		1.186e-05	0	0	0	Pathogenic	Dilated_cardiomyopathy_1G
Affx-52217035	Affx-52217035	5	TP	2	182423344	182423344	G	A	exonic	CERKL	stopgain	CERKL:NM_001160277:exon5:c.C715T:p.R239X,CERKL:NM_201548:exon5:c.C769T:p.R257X,CERKL:NM_001030311:exon6:c.C847T:p.R283X		0.0008086	0.0005	0.0005	0.0005	Pathogenic|Pathogenic|Pathogenic	Retinitis_pigmentosa_26|Retinitis_pigmentosa_26|Retinitis_Pigmentosa,_Recessive
rs121912930	rs121912930	1	FP	2	189907903	189907903	C	G	exonic	COL5A2	nonsynonymous SNV	COL5A2:NM_000393:exon48:c.G3445C:p.G1149R		3.426e-05	1.569e-05	.	8.972e-06	Pathogenic	Ehlers-Danlos_syndrome,_classic_type
Affx-89021028	Affx-89021028	1	FP	2	197081813	197081813	G	T	exonic	HECW2	stopgain	HECW2:NM_001304840:exon25:c.C3345A:p.Y1115X,HECW2:NM_001348768:exon27:c.C4413A:p.Y1471X,HECW2:NM_020760:exon27:c.C4413A:p.Y1471X		1.186e-05	.	.	0	.	.
Affx-80292056	Affx-80292056	1	FP	2	202490841	202490841	-	G	exonic	TMEM237	frameshift insertion	TMEM237:NM_001044385:exon11:c.1066dupC:p.Q356fs,TMEM237:NM_152388:exon11:c.1042dupC:p.Q348fs		2.636e-06	6.023e-05	.	3.657e-05	Pathogenic	Joubert_syndrome_14
Affx-80219251	Affx-80219251	4	TP	2	203383720	203383720	G	C	exonic	BMPR2	nonsynonymous SNV	BMPR2:NM_001204:exon6:c.G797C:p.R266T		9.886e-05	7.518e-05	.	9.862e-05	Pathogenic	not_provided
Affx-88139803	Affx-88139803	2	FP	2	203421084	203421084	G	C	exonic	BMPR2	nonsynonymous SNV	BMPR2:NM_001204:exon12:c.G2696C:p.R899P		1.449e-05	0	0	0	Pathogenic	Primary_pulmonary_hypertension
Affx-80219297	Affx-80219297	4	TP	2	206994851	206994851	G	A	exonic	NDUFS1	stopgain	NDUFS1:NM_001199982:exon12:c.C1336T:p.R446X,NDUFS1:NM_001199981:exon14:c.C1561T:p.R521X,NDUFS1:NM_001199983:exon14:c.C1498T:p.R500X,NDUFS1:NM_001199984:exon15:c.C1711T:p.R571X,NDUFS1:NM_005006:exon15:c.C1669T:p.R557X		7.377e-05	1.499e-05	.	2.686e-05	Pathogenic	Mitochondrial_complex_I_deficiency
rs149271416	rs149271416	2	FP	2	207006705	207006705	G	A	exonic	NDUFS1	nonsynonymous SNV	NDUFS1:NM_001199982:exon9:c.C889T:p.R297C,NDUFS1:NM_001199981:exon11:c.C1114T:p.R372C,NDUFS1:NM_001199983:exon11:c.C1051T:p.R351C,NDUFS1:NM_001199984:exon12:c.C1264T:p.R422C,NDUFS1:NM_005006:exon12:c.C1222T:p.R408C		1.317e-05	1.499e-05	0	1.79e-05	Pathogenic	Mitochondrial_complex_I_deficiency
rs201344613	rs201344613	2	FP	2	208633326	208633326	G	T	exonic	FZD5	stopgain	FZD5:NM_003468:exon2:c.C138A:p.Y46X		4.874e-05	0.0049	.	0.0029	.	.
rs202233735	rs202233735	1	FP	2	208988920	208988920	G	C	exonic	CRYGD	stopgain	CRYGD:NM_006891:exon2:c.C168G:p.Y56X		1.317e-06	0.0027	0.0034	0.0027	Likely benign|Pathogenic	Cataract|Cataract_4
Affx-80292074	Affx-80292074	2	FP	2	208993176	208993176	-	A	exonic	CRYGC	frameshift insertion	CRYGC:NM_020989:exon3:c.275dupT:p.L92fs		2.897e-05	0.0001	6.662e-05	4.494e-05	.	.
Affx-89025327	Affx-89025327	1	FP	2	208994337	208994337	-	G	exonic	CRYGC	frameshift insertion	CRYGC:NM_020989:exon2:c.79dupC:p.Q27fs		6.587e-06	.	.	.	.	.
Affx-80219415	Affx-80219415	2	FP	2	211471621	211471621	T	A	exonic	CPS1	nonsynonymous SNV	CPS1:NM_001122634:exon8:c.T795A:p.N265K,CPS1:NM_001875:exon18:c.T2148A:p.N716K,CPS1:NM_001122633:exon19:c.T2166A:p.N722K		1.319e-05	3.009e-05	.	4.506e-05	Pathogenic	not_provided
Affx-86894021	Affx-86894021	1	FP	2	211473231	211473231	G	A	exonic	CPS1	nonsynonymous SNV	CPS1:NM_001122634:exon9:c.G986A:p.R329H,CPS1:NM_001875:exon19:c.G2339A:p.R780H,CPS1:NM_001122633:exon20:c.G2357A:p.R786H		1.976e-05	4.504e-05	.	2.696e-05	Likely pathogenic	not_provided
Affx-89015122	Affx-89015122	2	FP	2	215593433	215593434	CA	-	exonic	BARD1	frameshift deletion	BARD1:NM_001282549:exon5:c.761_762del:p.V254fs,BARD1:NM_001282548:exon6:c.890_891del:p.V297fs,BARD1:NM_001282545:exon7:c.947_948del:p.V316fs,BARD1:NM_001282543:exon10:c.2243_2244del:p.V748fs,BARD1:NM_000465:exon11:c.2300_2301del:p.V767fs		3.03e-05	9.016e-05	6.671e-05	5.383e-05	Likely pathogenic|Uncertain significance	Hereditary_cancer-predisposing_syndrome|not_specified
Affx-80270765	Affx-80270765	1	FP	2	215646058	215646059	AT	-	exonic	BARD1	frameshift deletion	BARD1:NM_001282543:exon3:c.482_483del:p.Y161fs,BARD1:NM_000465:exon4:c.539_540del:p.Y180fs		2.637e-06	0	0.0001	0	Pathogenic	Hereditary_cancer-predisposing_syndrome
Affx-80219439	Affx-80219439	1	FP	2	215657051	215657051	G	A	exonic	BARD1	stopgain	BARD1:NM_001282543:exon2:c.C277T:p.R93X,BARD1:NM_000465:exon3:c.C334T:p.R112X,BARD1:NM_001282549:exon3:c.C334T:p.R112X		2.371e-05	0	.	8.97e-06	Pathogenic|Pathogenic|Pathogenic	Hereditary_cancer-predisposing_syndrome|Familial_cancer_of_breast|not_provided
rs28940269	rs28940269	3	Unclear	2	215851290	215851290	T	C	exonic	ABCA12	nonsynonymous SNV	ABCA12:NM_015657:exon20:c.A3185G:p.N1062S,ABCA12:NM_173076:exon28:c.A4139G:p.N1380S		4.877e-05	0.0001	0.0001	5.375e-05	Pathogenic|Pathogenic	Autosomal_recessive_congenital_ichthyosis_4A|not_provided
rs121434478	rs121434478	4	TP	2	216209551	216209551	A	G	exonic	ATIC	nonsynonymous SNV	ATIC:NM_004044:exon13:c.A1277G:p.K426R		2.503e-05	2.999e-05	0	2.686e-05	Pathogenic	AICAR_transformylase/IMP_cyclohydrolase_deficiency
Affx-89013842	Affx-89013842	2	FP	2	216240375	216240375	G	-	exonic	FN1	frameshift deletion	FN1:NM_001306131:exon35:c.5411delC:p.P1804fs,FN1:NM_001306132:exon35:c.5411delC:p.P1804fs,FN1:NM_212474:exon35:c.5411delC:p.P1804fs,FN1:NM_212476:exon35:c.5411delC:p.P1804fs,FN1:NM_001306130:exon36:c.5684delC:p.P1895fs,FN1:NM_002026:exon36:c.5681delC:p.P1894fs,FN1:NM_212478:exon36:c.5681delC:p.P1894fs,FN1:NM_001306129:exon37:c.5954delC:p.P1985fs,FN1:NM_212482:exon37:c.5954delC:p.P1985fs		9.231e-06	.	.	.	.	.
Affx-89020010	Affx-89020010	2	FP	2	216251587	216251587	G	T	exonic	FN1	stopgain	FN1:NM_001306131:exon27:c.C4164A:p.Y1388X,FN1:NM_001306132:exon27:c.C4164A:p.Y1388X,FN1:NM_002026:exon27:c.C4164A:p.Y1388X,FN1:NM_212474:exon27:c.C4164A:p.Y1388X,FN1:NM_212476:exon27:c.C4164A:p.Y1388X,FN1:NM_212478:exon27:c.C4164A:p.Y1388X,FN1:NM_001306129:exon28:c.C4437A:p.Y1479X,FN1:NM_001306130:exon28:c.C4437A:p.Y1479X,FN1:NM_212482:exon28:c.C4437A:p.Y1479X		1.582e-05	.	.	.	.	.
rs121434513	rs121434513	3	Unclear	2	219136133	219136133	G	C	exonic	PNKD	nonsynonymous SNV	PNKD:NM_001077399:exon2:c.G97C:p.A33P,PNKD:NM_015488:exon2:c.G97C:p.A33P		5.27e-06	3e-05	0	4.477e-05	Pathogenic	Paroxysmal_choreoathetosis
rs121908576	rs121908576	4	TP	2	219525876	219525876	C	T	exonic	BCS1L	stopgain	BCS1L:NM_001079866:exon2:c.C166T:p.R56X,BCS1L:NM_001257344:exon2:c.C166T:p.R56X,BCS1L:NM_001257342:exon3:c.C166T:p.R56X,BCS1L:NM_001257343:exon3:c.C166T:p.R56X,BCS1L:NM_001320717:exon3:c.C166T:p.R56X,BCS1L:NM_004328:exon3:c.C166T:p.R56X		0.0001924	0.0002	0.0003	0.0002	Pathogenic|Pathogenic|Pathogenic	Mitochondrial_complex_III_deficiency|not_provided|BCS1L-Related_Disorders
rs28937590	rs28937590	5	TP	2	219525942	219525942	A	G	exonic	BCS1L	nonsynonymous SNV	BCS1L:NM_001079866:exon2:c.A232G:p.S78G,BCS1L:NM_001257344:exon2:c.A232G:p.S78G,BCS1L:NM_001257342:exon3:c.A232G:p.S78G,BCS1L:NM_001257343:exon3:c.A232G:p.S78G,BCS1L:NM_001320717:exon3:c.A232G:p.S78G,BCS1L:NM_004328:exon3:c.A232G:p.S78G		0.0001106	0.0003	0.0002	0.0002	Pathogenic	GRACILE_syndrome
Affx-89009131	Affx-89009131	2	FP	2	219526031	219526031	G	T	splicing	BCS1L	.	.		5.666e-05	4.495e-05	.	1.79e-05	Likely pathogenic	GRACILE_syndrome
rs121908578	rs121908578	4	TP	2	219526571	219526571	C	T	exonic	BCS1L	nonsynonymous SNV	BCS1L:NM_001318836:exon3:c.C190T:p.R64C,BCS1L:NM_001079866:exon4:c.C550T:p.R184C,BCS1L:NM_001257344:exon4:c.C550T:p.R184C,BCS1L:NM_001257342:exon5:c.C550T:p.R184C,BCS1L:NM_001257343:exon5:c.C550T:p.R184C,BCS1L:NM_001320717:exon5:c.C550T:p.R184C,BCS1L:NM_004328:exon5:c.C550T:p.R184C		3.162e-05	0.0002	0	0	Pathogenic|Pathogenic|Pathogenic	Bjornstad_syndrome_with_mild_mitochondrial_complex_III_deficiency|Mitochondrial_complex_III_deficiency|not_provided
Affx-86894051	Affx-86894051	2	FP	2	219674454	219674454	G	A	exonic	CYP27A1	nonsynonymous SNV	CYP27A1:NM_000784:exon2:c.G410A:p.R137Q		7.907e-06	0	0	1.796e-05	Pathogenic	Cholestanol_storage_disease
Affx-89008401	Affx-89008401	4	TP	2	219677646	219677646	G	A	splicing	CYP27A1	.	.		1.054e-05	0.0001	.	3.583e-05	Pathogenic	Cholestanol_storage_disease
Affx-52219194	Affx-52219194	5	TP	2	219678909	219678909	C	T	exonic	CYP27A1	nonsynonymous SNV	CYP27A1:NM_000784:exon6:c.C1183T:p.R395C		0.0005667	0.0002	0.0004	0.0004	Pathogenic,Pathogenic|Pathogenic	Cholestanol_storage_disease,Cholestanol_storage_disease|not_provided
Affx-89013772	Affx-89013772	4	TP	2	219678911	219678911	G	A	splicing	CYP27A1	.	.		3.82e-05	9.003e-05	0.0004	0.0002	Pathogenic|Pathogenic	Cholestanol_storage_disease|not_provided
Affx-86894059	Affx-86894059	2	FP	2	219679131	219679131	C	T	exonic	CYP27A1	nonsynonymous SNV	CYP27A1:NM_000784:exon7:c.C1213T:p.R405W		3.161e-05	1.499e-05	.	8.952e-06	Pathogenic	Cholestanol_storage_disease
rs121908099	rs121908099	1	FP	2	219679132	219679132	G	A	exonic	CYP27A1	nonsynonymous SNV	CYP27A1:NM_000784:exon7:c.G1214A:p.R405Q		2.635e-06	2.998e-05	.	8.952e-06	Pathogenic	Cholestanol_storage_disease
Affx-80219555	Affx-80219555	4	TP	2	219679182	219679182	G	A	splicing	CYP27A1	.	.		0.0001054	5.993e-05	6.669e-05	4.476e-05	Pathogenic	Cholestanol_storage_disease
Affx-89017039	Affx-89017039	1	FP	2	219679186	219679186	G	T	intronic	CYP27A1	.	.		2.37e-05	1.498e-05	6.668e-05	8.952e-06	Pathogenic	Cholestanol_storage_disease
rs121908098	rs121908098	1	FP	2	219679424	219679424	C	T	exonic	CYP27A1	nonsynonymous SNV	CYP27A1:NM_000784:exon8:c.C1420T:p.R474W		1.055e-05	1.51e-05	.	1.796e-05	Pathogenic	Cholestanol_storage_disease
rs121908097	rs121908097	1	FP	2	219679425	219679425	G	A	exonic	CYP27A1	nonsynonymous SNV	CYP27A1:NM_000784:exon8:c.G1421A:p.R474Q		5.272e-06	1.51e-05	.	1.795e-05	Pathogenic	Cholestanol_storage_disease
rs138130157	rs138130157	4	TP	2	219693284	219693284	G	A	exonic	PRKAG3	nonsynonymous SNV	PRKAG3:NM_017431:exon5:c.C673T:p.R225W		0.0001081	0.0001	0.0001	8.994e-05	Pathogenic	Glycogen_content_in_skeletal_muscle,_increased
rs121908119	rs121908119	5	TP	2	219747090	219747090	C	A	exonic	WNT10A	stopgain	WNT10A:NM_025216:exon2:c.C321A:p.C107X		0.002081	0.001	0.0015	0.0013	Pathogenic|Pathogenic|Pathogenic|Pathogenic|Pathogenic	Odontoonychodermal_dysplasia|Schopf-Schulz-Passarge_syndrome|Tooth_agenesis,_selective,_4|Inborn_genetic_diseases|not_provided
rs121908121	rs121908121	4	TP	2	219754712	219754712	G	A	exonic	WNT10A	nonsynonymous SNV	WNT10A:NM_025216:exon3:c.G383A:p.R128Q		7.246e-05	1.499e-05	0.0001	0.0001	Pathogenic|Pathogenic|not provided	Odontoonychodermal_dysplasia|Tooth_agenesis,_selective,_4|not_provided
Affx-80219568	Affx-80219568	3	Unclear	2	219754720	219754720	G	A	exonic	WNT10A	nonsynonymous SNV	WNT10A:NM_025216:exon3:c.G391A:p.A131T		4.215e-05	5.998e-05	0.0002	8.061e-05	Likely pathogenic	not_provided
rs146902156	rs146902156	2	FP	2	219754978	219754978	G	A	exonic	WNT10A	nonsynonymous SNV	WNT10A:NM_025216:exon3:c.G649A:p.D217N		0.0002015	0.0008	0.0009	0.0007	Pathogenic|not provided|Likely benign|Likely benign|Likely benign	Tooth_agenesis,_selective,_4|not_provided|Schopf-Schulz-Passarge_syndrome|Odontoonychodermal_dysplasia|Selective_tooth_agenesis
rs148211042	rs148211042	5	TP	2	220075521	220075521	C	T	exonic	ABCB6	nonsynonymous SNV	ABCB6:NM_001349828:exon15:c.G2030A:p.R677Q,ABCB6:NM_005689:exon16:c.G2168A:p.R723Q		0.001318	0.0012	0.0013	0.0013	Pathogenic	Pseudohyperkalemia,_familial,_2,_due_to_red_cell_leak
Affx-80219625	Affx-80219625	3	Unclear	2	220083227	220083227	C	T	exonic	ABCB6	nonsynonymous SNV	ABCB6:NM_001349828:exon1:c.G169A:p.A57T,ABCB6:NM_005689:exon1:c.G169A:p.A57T		0.00017	0	.	0	Pathogenic	Microphthalmia,_isolated,_with_coloboma_7
Affx-80219647	Affx-80219647	2	FP	2	220146659	220146659	A	G	splicing	DNAJB2	.	.		2.239e-05	9.013e-05	0.0005	0.0001	Likely pathogenic	not_provided
Affx-89016725	Affx-89016725	1	FP	2	220283219	220283219	C	T	exonic	DES	nonsynonymous SNV	DES:NM_001927:exon1:c.C35T:p.S12F		5.271e-06	.	.	.	not provided|Likely pathogenic|Likely pathogenic	not_provided|Myofibrillar_myopathy_1|not_provided
rs62636495	rs62636495	1	FP	2	220283222	220283222	C	T	exonic	DES	nonsynonymous SNV	DES:NM_001927:exon1:c.C38T:p.S13F		6.587e-06	.	.	.	Pathogenic|Pathogenic|Pathogenic	Primary_dilated_cardiomyopathy|not_provided|Myofibrillar_myopathy_1
rs60798368	rs60798368	1	FP	2	220283230	220283230	C	T	exonic	DES	nonsynonymous SNV	DES:NM_001927:exon1:c.C46T:p.R16C		3.953e-06	.	.	1.003e-05	not provided|Pathogenic	not_provided|Myofibrillar_myopathy
Affx-89020681	Affx-89020681	1	FP	2	220283321	220283321	C	T	exonic	DES	nonsynonymous SNV	DES:NM_001927:exon1:c.C137T:p.S46F		3.293e-05	.	.	.	Likely pathogenic,not provided	not_provided,not_provided
Affx-86894064	Affx-86894064	1	FP	2	220283531	220283531	A	G	exonic	DES	nonsynonymous SNV	DES:NM_001927:exon1:c.A347G:p.N116S		0	.	.	.	not provided|Likely pathogenic,Uncertain significance	not_provided|Myofibrillar_myopathy_1,not_specified
rs62636491	rs62636491	4	TP	2	220285374	220285374	C	T	exonic	DES	nonsynonymous SNV	DES:NM_001927:exon4:c.C893T:p.S298L		0.0002557	0.0001	6.683e-05	0.0001	Likely pathogenic|Likely pathogenic|Uncertain significance	not_provided|Dilated_cardiomyopathy|not_specified
Affx-89006184	Affx-89006184	1	FP	2	220286062	220286062	A	G	exonic	DES	nonsynonymous SNV	DES:NM_001927:exon6:c.A1024G:p.N342D		7.906e-06	.	.	.	not provided|Pathogenic	not_provided|Myofibrillar_myopathy_1
rs57639980	rs57639980	1	FP	2	220286072	220286072	T	C	exonic	DES	nonsynonymous SNV	DES:NM_001927:exon6:c.T1034C:p.L345P		1.317e-06	.	.	.	Pathogenic|not provided	Myofibrillar_myopathy_1|not_provided
rs62636492	rs62636492	2	FP	2	220286086	220286086	C	T	exonic	DES	nonsynonymous SNV	DES:NM_001927:exon6:c.C1048T:p.R350W		4.088e-05	1.502e-05	.	2.686e-05	Uncertain significance|not provided|Likely pathogenic	not_specified|not_provided|Primary_dilated_cardiomyopathy
rs57955682	rs57955682	1	FP	2	220286192	220286192	T	C	exonic	DES	nonsynonymous SNV	DES:NM_001927:exon6:c.T1154C:p.L385P		1.317e-06	.	.	.	Pathogenic|not provided	Myofibrillar_myopathy_1|not_provided
rs28930075	rs28930075	1	FP	2	220286204	220286204	A	C	exonic	DES	nonsynonymous SNV	DES:NM_001927:exon6:c.A1166C:p.Q389P		1.054e-05	.	.	.	Pathogenic|not provided	Myofibrillar_myopathy_1|not_provided
rs121913001	rs121913001	2	FP	2	220286216	220286216	A	T	exonic	DES	nonsynonymous SNV	DES:NM_001927:exon6:c.A1178T:p.N393I		1.976e-05	.	.	.	Pathogenic|not provided	Myofibrillar_myopathy_1|not_provided
rs57694264	rs57694264	2	FP	2	220286239	220286239	G	A	exonic	DES	nonsynonymous SNV	DES:NM_001927:exon6:c.G1201A:p.E401K		2.371e-05	.	.	.	Pathogenic	not_provided
rs61726465	rs61726465	1	FP	2	220286254	220286254	C	T	exonic	DES	nonsynonymous SNV	DES:NM_001927:exon6:c.C1216T:p.R406W		3.955e-06	.	.	.	other|Pathogenic	Myofibrillar_myopathy_1|not_provided
rs121913005	rs121913005	4	TP	2	220290421	220290421	C	T	exonic	DES	nonsynonymous SNV	DES:NM_001927:exon8:c.C1325T:p.T442I		8.969e-05	.	.	.	Pathogenic|not provided	Myofibrillar_myopathy_1|not_provided
Affx-89016112	Affx-89016112	2	FP	2	220290429	220290429	A	G	exonic	DES	nonsynonymous SNV	DES:NM_001927:exon8:c.A1333G:p.T445A		7.907e-06	.	6.692e-05	.	Pathogenic	not_provided
Affx-86894066	Affx-86894066	5	TP	2	220290449	220290449	C	G	exonic	DES	nonsynonymous SNV	DES:NM_001927:exon8:c.C1353G:p.I451M		5.271e-05	0.0002	.	0.0001	Pathogenic|not provided|Uncertain significance,other|Likely benign	Dilated_cardiomyopathy_1I|not_provided|not_specified,not_specified|Cardiovascular_phenotype
Affx-80292127	Affx-80292127	5	TP	2	220432785	220432785	-	T	exonic	OBSL1	frameshift insertion	OBSL1:NM_001173408:exon2:c.1273dupA:p.T425fs,OBSL1:NM_001173431:exon2:c.1273dupA:p.T425fs,OBSL1:NM_015311:exon2:c.1273dupA:p.T425fs		0.0004847	0.0002	0.0003	0.0003	Pathogenic	Three_M_syndrome_2
Affx-80219714	Affx-80219714	5	TP	2	223096921	223096921	C	T	exonic	PAX3	nonsynonymous SNV	PAX3:NM_001127366:exon5:c.G665A:p.R222Q,PAX3:NM_181457:exon5:c.G668A:p.R223Q,PAX3:NM_181458:exon5:c.G668A:p.R223Q,PAX3:NM_181459:exon5:c.G668A:p.R223Q,PAX3:NM_181460:exon5:c.G668A:p.R223Q,PAX3:NM_181461:exon5:c.G668A:p.R223Q		7.905e-06	.	.	0	Pathogenic	Waardenburg_syndrome
Affx-52219764	Affx-52219764	4	TP	2	224824538	224824538	T	G	exonic	MRPL44	nonsynonymous SNV	MRPL44:NM_022915:exon2:c.T467G:p.L156R		0.0005759	0.0005	0.0003	0.0005	other|Pathogenic	Combined_oxidative_phosphorylation_deficiency_16|not_provided
Affx-89020884	Affx-89020884	2	FP	2	225368365	225368370	TTACCT	-	exonic	CUL3	frameshift deletion	CUL3:NM_001257197:exon8:c.1178_1179del:p.K393fs,CUL3:NM_001257198:exon9:c.1394_1395del:p.K465fs,CUL3:NM_003590:exon9:c.1376_1377del:p.K459fs		1.581e-05	.	.	.	Pathogenic	Pseudohypoaldosteronism,_type_2
Affx-89009204	Affx-89009204	1	FP	2	225368368	225368368	C	G	splicing	CUL3	.	.		5.315e-06	.	.	.	Pathogenic	Pseudohypoaldosteronism,_type_2
Affx-89013214	Affx-89013214	1	FP	2	225368508	225368508	T	C	exonic	CUL3	nonsynonymous SNV	CUL3:NM_001257197:exon8:c.A1040G:p.D347G,CUL3:NM_001257198:exon9:c.A1256G:p.D419G,CUL3:NM_003590:exon9:c.A1238G:p.D413G		4.217e-05	.	.	.	Pathogenic|Pathogenic	Pseudohypoaldosteronism_type_2E|Pseudohypoaldosteronism,_type_2
Affx-89007081	Affx-89007081	1	FP	2	225368510	225368510	C	T	exonic	CUL3	synonymous SNV	CUL3:NM_001257197:exon8:c.G1038A:p.L346L,CUL3:NM_001257198:exon9:c.G1254A:p.L418L,CUL3:NM_003590:exon9:c.G1236A:p.L412L		5.271e-06	.	.	.	Pathogenic	Pseudohypoaldosteronism,_type_2
Affx-89010632	Affx-89010632	1	FP	2	225368540	225368540	C	T	splicing	CUL3	.	.		2.636e-06	.	.	.	Pathogenic	Pseudohypoaldosteronism,_type_2
Affx-89023688	Affx-89023688	1	FP	2	225368551	225368551	A	C	intronic	CUL3	.	.		1.318e-06	.	.	.	Pathogenic	Pseudohypoaldosteronism,_type_2
Affx-89009803	Affx-89009803	1	FP	2	225368567	225368567	A	C	intronic	CUL3	.	.		0	.	.	.	Pathogenic	Pseudohypoaldosteronism,_type_2
rs104893642	rs104893642	1	FP	2	227661632	227661632	G	C	exonic	IRS1	nonsynonymous SNV	IRS1:NM_005544:exon1:c.C1823G:p.T608R		3.296e-05	0	.	0	Pathogenic	Diabetes_mellitus_type_2
rs121912863	rs121912863	4	TP	2	227872828	227872828	G	A	exonic	COL4A4	nonsynonymous SNV	COL4A4:NM_000092:exon47:c.C4715T:p.P1572L		4.479e-05	0	6.667e-05	0	Pathogenic	Alport_syndrome,_autosomal_recessive
rs200672668	rs200672668	2	FP	2	228137824	228137824	G	A	exonic	COL4A3	nonsynonymous SNV	COL4A3:NM_000091:exon26:c.G1918A:p.G640R		2.239e-05	1.522e-05	.	1.846e-05	Likely pathogenic	Alport_syndrome,_autosomal_recessive
Affx-80270894	Affx-80270894	4	TP	2	228148946	228148956	AGTAAAGGGCC	-	exonic	COL4A3	frameshift deletion	COL4A3:NM_000091:exon34:c.2766_2776del:p.G922fs		0.0001897	3.017e-05	.	5.377e-05	.	.
Affx-80270895	Affx-80270895	4	Unclear	2	228154759	228154759	G	-	exonic	COL4A3	frameshift deletion	COL4A3:NM_000091:exon36:c.3025delG:p.G1009fs		1.054e-05	1.499e-05	.	8.954e-06	.	.
Affx-80209594	Affx-80209594	3	FP	2	228173638	228173638	C	T	exonic	COL4A3	stopgain	COL4A3:NM_000091:exon49:c.C4486T:p.R1496X		4.61e-05	2.998e-05	.	2.69e-05	.	.
rs201697532	rs201697532	4	TP	2	228176554	228176554	C	T	exonic	COL4A3	nonsynonymous SNV	COL4A3:NM_000091:exon52:c.C4981T:p.R1661C		0.000786	0.0005	0.0007	0.0006	Likely pathogenic	Alport_syndrome,_autosomal_recessive
rs121909505	rs121909505	1	FP	2	233392146	233392146	G	A	exonic	CHRND	stopgain	CHRND:NM_000751:exon3:c.G234A:p.W78X		2.634e-06	3.005e-05	.	2.689e-05	Pathogenic	Lethal_multiple_pterygium_syndrome
rs121912670	rs121912670	4	TP	2	233407702	233407702	C	T	exonic	CHRNG	nonsynonymous SNV	CHRNG:NM_005199:exon7:c.C715T:p.R239C		4.48e-05	1.498e-05	.	2.685e-05	Pathogenic|Pathogenic	Multiple_pterygium_syndrome_Escobar_type|Lethal_multiple_pterygium_syndrome
rs201153410	rs201153410	5	TP	2	234237188	234237188	C	T	exonic	SAG	stopgain	SAG:NM_000541:exon8:c.C577T:p.R193X		0.0001831	0.0001	0.0005	0.0001	Pathogenic	Oguchi's_disease
rs4148323	rs4148323	5	TP	2	234669144	234669144	G	A	exonic	UGT1A1	nonsynonymous SNV	UGT1A1:NM_000463:exon1:c.G211A:p.G71R		0.0003438	0.0036	0.0023	0.002	other|Pathogenic|other|other|Likely pathogenic|drug response|drug response	Gilbert's_syndrome|Hyperbilirubinemia_transient_familial_neonatal|Bilirubin,_serum_level_of,_quantitative_trait_locus_1|not_specified|Hyperbilirubinemia|irinotecan_response_-_Other|SN-38_response_-_Other
Affx-89007041	Affx-89007041	3	Unclear	2	234669649	234669650	AG	-	exonic	UGT1A1	frameshift deletion	UGT1A1:NM_000463:exon1:c.716_717del:p.Q239fs		4.881e-05	2.997e-05	.	8.977e-06	Pathogenic	Hyperbilirubinemia
rs34946978	rs34946978	4	TP	2	234676872	234676872	C	T	exonic	UGT1A1;UGT1A10;UGT1A3;UGT1A4;UGT1A5;UGT1A6;UGT1A7;UGT1A8;UGT1A9	nonsynonymous SNV	UGT1A1:NM_000463:exon4:c.C1091T:p.P364L,UGT1A6:NM_001072:exon4:c.C1088T:p.P363L,UGT1A4:NM_007120:exon4:c.C1094T:p.P365L,UGT1A10:NM_019075:exon4:c.C1082T:p.P361L,UGT1A8:NM_019076:exon4:c.C1082T:p.P361L,UGT1A7:NM_019077:exon4:c.C1082T:p.P361L,UGT1A5:NM_019078:exon4:c.C1094T:p.P365L,UGT1A3:NM_019093:exon4:c.C1094T:p.P365L,UGT1A9:NM_021027:exon4:c.C1082T:p.P361L,UGT1A6:NM_205862:exon5:c.C287T:p.P96L		3.954e-06	7.492e-05	0	6.406e-05	Likely pathogenic|other	Hyperbilirubinemia|not_provided
rs111033540	rs111033540	1	FP	2	234676979	234676979	A	G	exonic	UGT1A1;UGT1A10;UGT1A3;UGT1A4;UGT1A5;UGT1A6;UGT1A7;UGT1A8;UGT1A9	nonsynonymous SNV	UGT1A1:NM_000463:exon4:c.A1198G:p.N400D,UGT1A6:NM_001072:exon4:c.A1195G:p.N399D,UGT1A4:NM_007120:exon4:c.A1201G:p.N401D,UGT1A10:NM_019075:exon4:c.A1189G:p.N397D,UGT1A8:NM_019076:exon4:c.A1189G:p.N397D,UGT1A7:NM_019077:exon4:c.A1189G:p.N397D,UGT1A5:NM_019078:exon4:c.A1201G:p.N401D,UGT1A3:NM_019093:exon4:c.A1201G:p.N401D,UGT1A9:NM_021027:exon4:c.A1189G:p.N397D,UGT1A6:NM_205862:exon5:c.A394G:p.N132D		1.332e-06	7.492e-05	0	5.491e-05	Pathogenic|other	Crigler-Najjar_syndrome,_type_II|Gilbert's_syndrome
Affx-19507322	Affx-19507322	1	FP	2	234681059	234681059	T	G	exonic	UGT1A1;UGT1A10;UGT1A3;UGT1A4;UGT1A5;UGT1A6;UGT1A7;UGT1A8;UGT1A9	nonsynonymous SNV	UGT1A1:NM_000463:exon5:c.T1456G:p.Y486D,UGT1A6:NM_001072:exon5:c.T1453G:p.Y485D,UGT1A4:NM_007120:exon5:c.T1459G:p.Y487D,UGT1A10:NM_019075:exon5:c.T1447G:p.Y483D,UGT1A8:NM_019076:exon5:c.T1447G:p.Y483D,UGT1A7:NM_019077:exon5:c.T1447G:p.Y483D,UGT1A5:NM_019078:exon5:c.T1459G:p.Y487D,UGT1A3:NM_019093:exon5:c.T1459G:p.Y487D,UGT1A9:NM_021027:exon5:c.T1447G:p.Y483D,UGT1A6:NM_205862:exon6:c.T652G:p.Y218D		1.317e-06	1.498e-05	0.0001	3.59e-05	Pathogenic|Pathogenic|Pathogenic	Lucey-Driscoll_syndrome|Crigler-Najjar_syndrome,_type_II|Hyperbilirubinemia
rs139260335	rs139260335	4	TP	2	238253214	238253214	T	C	exonic	COL6A3	nonsynonymous SNV	COL6A3:NM_057166:exon33:c.A5626G:p.K1876E,COL6A3:NM_057167:exon35:c.A6829G:p.K2277E,COL6A3:NM_004369:exon36:c.A7447G:p.K2483E		0.0008899	0.0009	0.0008	0.0011	Uncertain significance|Pathogenic	not_provided|Bethlem_myopathy_1
rs146092501	rs146092501	5	TP	2	238280504	238280504	C	T	exonic	COL6A3	nonsynonymous SNV	COL6A3:NM_057166:exon6:c.G2335A:p.E779K,COL6A3:NM_057164:exon7:c.G2935A:p.E979K,COL6A3:NM_057165:exon8:c.G3538A:p.E1180K,COL6A3:NM_057167:exon8:c.G3538A:p.E1180K,COL6A3:NM_004369:exon9:c.G4156A:p.E1386K		0.00426	0.0075	0.0119	0.006	Likely pathogenic|other|Likely benign|Likely benign	Ullrich_congenital_muscular_dystrophy_1|not_specified|not_provided|Collagen_VI-related_myopathy
rs180177262	rs180177262	1	FP	2	241808356	241808356	T	G	exonic	AGXT	nonsynonymous SNV	AGXT:NM_000030:exon1:c.T74G:p.L25R		1.054e-05	1.537e-05	.	9.151e-06	Pathogenic	Primary_hyperoxaluria,_type_I
Affx-52221218	Affx-52221218	5	TP	2	241810850	241810850	G	A	exonic	AGXT	nonsynonymous SNV	AGXT:NM_000030:exon4:c.G508A:p.G170R		0.001245	0.0019	0.0009	0.0011	Pathogenic	Primary_hyperoxaluria,_type_I
rs180177246	rs180177246	1	FP	2	241813402	241813402	C	A	exonic	AGXT	nonsynonymous SNV	AGXT:NM_000030:exon6:c.C603A:p.D201E		2.503e-05	1.506e-05	.	8.964e-06	Pathogenic	Primary_hyperoxaluria,_type_I
rs180177255	rs180177255	1	FP	2	241813478	241813481	AAGT	-	exonic	AGXT	frameshift deletion	AGXT:NM_000030:exon6:c.679_680del:p.K227fs		2.379e-05	0	.	0	Pathogenic	Primary_hyperoxaluria,_type_I
Affx-88139808	Affx-88139808	5	TP	2	241814543	241814543	G	A	exonic	AGXT	nonsynonymous SNV	AGXT:NM_000030:exon7:c.G698A:p.R233H		1.318e-05	1.5e-05	0	1.791e-05	other,Pathogenic	Primary_hyperoxaluria,_type_I,Primary_hyperoxaluria,_type_I
Affx-89017970	Affx-89017970	2	FP	2	242690786	242690786	G	T	exonic	D2HGDH	nonsynonymous SNV	D2HGDH:NM_001287249:exon7:c.G721T:p.D241Y,D2HGDH:NM_152783:exon8:c.G1123T:p.D375Y		5.137e-05	0	0	0	Pathogenic	D-2-hydroxyglutaric_aciduria_1
rs137852846	rs137852846	2	FP	3	4403908	4403908	G	A	exonic	SUMF1	nonsynonymous SNV	SUMF1:NM_001164674:exon8:c.C970T:p.R324W,SUMF1:NM_001164675:exon8:c.C985T:p.R329W,SUMF1:NM_182760:exon9:c.C1045T:p.R349W		1.088e-05	1.5e-05	.	9.152e-06	Pathogenic	Multiple_sulfatase_deficiency
rs137852849	rs137852849	4	TP	3	4458816	4458816	G	A	exonic	SUMF1	nonsynonymous SNV	SUMF1:NM_001164674:exon5:c.C761T:p.A254V,SUMF1:NM_001164675:exon6:c.C836T:p.A279V,SUMF1:NM_182760:exon6:c.C836T:p.A279V		0.0002345	7.493e-05	0.0003	0.0002	other|Pathogenic	Multiple_sulfatase_deficiency|not_provided
Affx-89022705	Affx-89022705	2	FP	3	4490942	4490945	TTAC	-	intronic	SUMF1	.	.		1.977e-05	1.498e-05	.	8.952e-06	Pathogenic	Multiple_sulfatase_deficiency
Affx-80292231	Affx-80292231	1	FP	3	4725459	4725459	-	A	exonic	ITPR1	frameshift insertion	ITPR1:NM_001168272:exon27:c.3431dupA:p.E1144fs,ITPR1:NM_002222:exon27:c.3404dupA:p.E1135fs,ITPR1:NM_001099952:exon28:c.3449dupA:p.E1150fs		1.844e-05	3.105e-05	.	1.796e-05	.	.
rs116840782	rs116840782	2	FP	3	8775646	8775646	C	A	exonic	CAV3	nonsynonymous SNV	CAV3:NM_001234:exon1:c.C84A:p.D28E,CAV3:NM_033337:exon1:c.C84A:p.D28E		2.108e-05	.	.	.	Pathogenic|Pathogenic|not provided	Rippling_muscle_disease_2|Limb-girdle_muscular_dystrophy,_type_1C|not_provided
Affx-88139944	Affx-88139944	2	FP	3	8787234	8787234	C	T	exonic	CAV3	nonsynonymous SNV	CAV3:NM_001234:exon2:c.C137T:p.A46V,CAV3:NM_033337:exon2:c.C137T:p.A46V		1.054e-05	.	.	.	not provided,Pathogenic|not provided|Likely pathogenic|Likely pathogenic	not_provided,Rippling_muscle_disease_2|not_provided|Distal_myopathy,_Tateyama_type|not_provided
rs116840793	rs116840793	1	FP	3	8787236	8787236	G	A	exonic	CAV3	nonsynonymous SNV	CAV3:NM_001234:exon2:c.G139A:p.E47K,CAV3:NM_033337:exon2:c.G139A:p.E47K		2.635e-06	.	.	.	Pathogenic|not provided	Rippling_muscle_disease_2|not_provided
rs72546667	rs72546667	4	TP	3	8787263	8787263	G	A	exonic	CAV3	nonsynonymous SNV	CAV3:NM_001234:exon2:c.G166A:p.G56S,CAV3:NM_033337:exon2:c.G166A:p.G56S		0.0002442	0.0003	0.0004	0.0004	Pathogenic|other|not provided|Benign|Benign|Likely benign	Limb-girdle_muscular_dystrophy,_type_1C|not_specified|not_provided|Limb-girdle_muscular_dystrophy|Cardiovascular_phenotype|Limb-Girdle_Muscular_Dystrophy,_Dominant
rs116840800	rs116840800	2	FP	3	8787283	8787291	CACCACCTT	-	exonic	CAV3	nonframeshift deletion	CAV3:NM_001234:exon2:c.186_194del:p.62_65del,CAV3:NM_033337:exon2:c.186_194del:p.62_65del		3.951e-06	.	.	.	Pathogenic|not provided	Limb-girdle_muscular_dystrophy,_type_1C|not_provided
rs121909280	rs121909280	1	FP	3	8787288	8787288	C	G	exonic	CAV3	nonsynonymous SNV	CAV3:NM_001234:exon2:c.C191G:p.T64S,CAV3:NM_033337:exon2:c.C191G:p.T64S		1.714e-05	.	.	.	Pathogenic|not provided	Primary_familial_hypertrophic_cardiomyopathy|not_provided
rs116840776	rs116840776	5	TP	3	8787313	8787313	C	G	exonic	CAV3	nonsynonymous SNV	CAV3:NM_001234:exon2:c.C216G:p.C72W,CAV3:NM_033337:exon2:c.C216G:p.C72W		0.002864	0.0012	0.0014	0.0017	Pathogenic|not provided|other|Likely benign|Likely benign|Likely benign	Limb-girdle_muscular_dystrophy,_type_1C|not_provided|not_specified|Limb-girdle_muscular_dystrophy|Long_QT_syndrome|Cardiovascular_phenotype
rs121909282	rs121909282	1	FP	3	8787333	8787333	T	G	exonic	CAV3	nonsynonymous SNV	CAV3:NM_001234:exon2:c.T236G:p.L79R,CAV3:NM_033337:exon2:c.T236G:p.L79R		1.054e-05	.	0	.	Pathogenic|not provided	Long_QT_syndrome_9|not_provided
rs28936685	rs28936685	4	TP	3	8787357	8787357	T	C	exonic	CAV3	nonsynonymous SNV	CAV3:NM_001234:exon2:c.T260C:p.L87P,CAV3:NM_033337:exon2:c.T260C:p.L87P		5.797e-05	1.502e-05	6.67e-05	8.962e-06	Pathogenic|not provided|Pathogenic	Rippling_muscle_disease_2|not_provided|Cardiomyopathy
Affx-22896819	Affx-22896819	3	Unclear	3	8787374	8787374	G	A	exonic	CAV3	nonsynonymous SNV	CAV3:NM_001234:exon2:c.G277A:p.A93T,CAV3:NM_033337:exon2:c.G277A:p.A93T		0.0001488	0.0002	0.0001	0.0002	Pathogenic|Pathogenic|Likely pathogenic,Likely pathogenic	Rippling_muscle_disease_2,_autosomal_recessive|not_provided|Long_QT_syndrome,not_provided
rs199476337	rs199476337	1	FP	3	8787398	8787398	T	C	exonic	CAV3	nonsynonymous SNV	CAV3:NM_001234:exon2:c.T301C:p.W101R,CAV3:NM_033337:exon2:c.T301C:p.W101R		1.581e-05	.	.	.	not provided|Pathogenic	not_provided|not_provided
rs104893713	rs104893713	2	FP	3	8787520	8787520	C	G	exonic	CAV3	nonsynonymous SNV	CAV3:NM_001234:exon2:c.C423G:p.S141R,CAV3:NM_033337:exon2:c.C423G:p.S141R		3.031e-05	.	.	.	Pathogenic|not provided	Long_QT_syndrome_9|not_provided
Affx-52365349	Affx-52365349	2	FP	3	9517688	9517689	CC	-	exonic	SETD5	frameshift deletion	SETD5:NM_001080517:exon23:c.4242_4243del:p.Y1414fs,SETD5:NM_001292043:exon25:c.3948_3949del:p.Y1316fs,SETD5:NM_001349451:exon26:c.3948_3949del:p.Y1316fs		1.186e-05	0	0	0	.	.
Affx-80271097	Affx-80271097	1	FP	3	9786078	9786078	C	-	exonic	BRPF1	frameshift deletion	BRPF1:NM_001003694:exon9:c.2806delC:p.P936fs,BRPF1:NM_001319050:exon9:c.2785delC:p.P929fs,BRPF1:NM_004634:exon9:c.2788delC:p.P930fs		2.239e-05	0.0002	.	6.739e-05	.	.
rs104893751	rs104893751	5	TP	3	9792107	9792107	G	A	exonic	OGG1	nonsynonymous SNV	OGG1:NM_002542:exon1:c.G137A:p.R46Q,OGG1:NM_016819:exon1:c.G137A:p.R46Q,OGG1:NM_016820:exon1:c.G137A:p.R46Q,OGG1:NM_016821:exon1:c.G137A:p.R46Q,OGG1:NM_016826:exon1:c.G137A:p.R46Q,OGG1:NM_016827:exon1:c.G137A:p.R46Q,OGG1:NM_016828:exon1:c.G137A:p.R46Q,OGG1:NM_016829:exon1:c.G137A:p.R46Q		0.00435	0.0032	0.0031	0.0038	Pathogenic	Clear_cell_carcinoma_of_kidney
rs28941780	rs28941780	4	TP	3	9979308	9979308	G	A	exonic	CRELD1	nonsynonymous SNV	CRELD1:NM_015513:exon3:c.G320A:p.R107H,CRELD1:NM_001031717:exon4:c.G320A:p.R107H,CRELD1:NM_001077415:exon4:c.G320A:p.R107H		1.977e-05	3.525e-05	0	2.752e-05	Pathogenic|Uncertain significance	Atrioventricular_septal_defect,_partial,_with_heterotaxy_syndrome|not_specified
Affx-80271116	Affx-80271116	5	TP	3	9985110	9985110	A	-	exonic	CRELD1	frameshift deletion	CRELD1:NM_015513:exon9:c.959delA:p.Q320fs,CRELD1:NM_001031717:exon10:c.959delA:p.Q320fs,CRELD1:NM_001077415:exon10:c.959delA:p.Q320fs		0.0005309	0.0006	0.0005	0.0006	.	.
rs121917787	rs121917787	1	FP	3	10084749	10084749	C	T	exonic	FANCD2	nonsynonymous SNV	FANCD2:NM_001018115:exon12:c.C904T:p.R302W,FANCD2:NM_001319984:exon12:c.C904T:p.R302W,FANCD2:NM_033084:exon12:c.C904T:p.R302W		2.373e-05	3.002e-05	.	1.793e-05	Pathogenic	Fanconi_anemia,_complementation_group_D2
Affx-89018404	Affx-89018404	2	FP	3	10108951	10108951	G	A	exonic	FANCD2	nonsynonymous SNV	FANCD2:NM_001018115:exon26:c.G2444A:p.R815Q,FANCD2:NM_001319984:exon26:c.G2444A:p.R815Q,FANCD2:NM_033084:exon26:c.G2444A:p.R815Q		5.533e-05	6.249e-05	.	8.963e-05	Pathogenic	Fanconi_anemia
Affx-80220307	Affx-80220307	4	TP	3	10183685	10183685	G	A	exonic	VHL	nonsynonymous SNV	VHL:NM_000551:exon1:c.G154A:p.E52K,VHL:NM_198156:exon1:c.G154A:p.E52K		5.269e-06	0	0	0	Uncertain significance|Uncertain significance|Uncertain significance|Uncertain significance,Pathogenic	Von_Hippel-Lindau_syndrome|Erythrocytosis,_familial,_2|Von_Hippel-Lindau_syndrome|not_specified,not_provided
rs5030824	rs5030824	3	Unclear	3	10191569	10191569	C	G	exonic	VHL	nonsynonymous SNV	VHL:NM_198156:exon2:c.C439G:p.L147V,VHL:NM_000551:exon3:c.C562G:p.L188V		3.033e-05	3.004e-05	6.665e-05	5.371e-05	Pathogenic|Pathogenic|Pathogenic|Pathogenic|Pathogenic|Pathogenic	Von_Hippel-Lindau_syndrome|Erythrocytosis,_familial,_2|Pheochromocytoma|Hereditary_cancer-predisposing_syndrome|Erythrocytosis,_familial,_2|Von_Hippel-Lindau_syndrome
rs28940298	rs28940298	4	TP	3	10191605	10191605	C	T	exonic	VHL	nonsynonymous SNV	VHL:NM_198156:exon2:c.C475T:p.R159W,VHL:NM_000551:exon3:c.C598T:p.R200W		0.0002976	0.0003	0.0003	0.0003	Pathogenic|Uncertain significance|Likely benign|Pathogenic	Erythrocytosis,_familial,_2|not_specified|Von_Hippel-Lindau_syndrome|not_provided
Affx-80220400	Affx-80220400	2	FP	3	11067143	11067143	C	A	exonic	SLC6A1	stopgain	SLC6A1:NM_001348252:exon7:c.C189A:p.Y63X,SLC6A1:NM_001348253:exon7:c.C189A:p.Y63X,SLC6A1:NM_001348250:exon8:c.C723A:p.Y241X,SLC6A1:NM_001348251:exon8:c.C363A:p.Y121X,SLC6A1:NM_003042:exon8:c.C723A:p.Y241X		9.221e-06	.	.	0	.	.
rs121909245	rs121909245	1	FP	3	12434200	12434200	T	A	exonic	PPARG	nonsynonymous SNV	PPARG:NM_001330615:exon4:c.T484A:p.C162S,PPARG:NM_005037:exon4:c.T484A:p.C162S,PPARG:NM_015869:exon4:c.T568A:p.C190S,PPARG:NM_138711:exon5:c.T484A:p.C162S,PPARG:NM_138712:exon5:c.T484A:p.C162S		2.504e-05	.	.	.	Pathogenic	Familial_partial_lipodystrophy_3
rs121909246	rs121909246	2	FP	3	12434212	12434212	C	T	exonic	PPARG	nonsynonymous SNV	PPARG:NM_001330615:exon4:c.C496T:p.R166W,PPARG:NM_005037:exon4:c.C496T:p.R166W,PPARG:NM_015869:exon4:c.C580T:p.R194W,PPARG:NM_138711:exon5:c.C496T:p.R166W,PPARG:NM_138712:exon5:c.C496T:p.R166W		2.766e-05	.	.	8.981e-06	Pathogenic	Familial_partial_lipodystrophy_3
rs113994149	rs113994149	2	FP	3	12558126	12558126	A	G	exonic	TSEN2	nonsynonymous SNV	TSEN2:NM_001145393:exon6:c.A848G:p.Y283C,TSEN2:NM_001321279:exon6:c.A848G:p.Y283C,TSEN2:NM_001145392:exon7:c.A926G:p.Y309C,TSEN2:NM_001321277:exon7:c.A926G:p.Y309C,TSEN2:NM_001321278:exon7:c.A926G:p.Y309C,TSEN2:NM_025265:exon7:c.A926G:p.Y309C,TSEN2:NM_001145394:exon8:c.A749G:p.Y250C		8.825e-05	7.499e-05	6.672e-05	1.792e-05	Pathogenic	Pontocerebellar_hypoplasia_type_2B
rs121965088	rs121965088	1	FP	3	14199648	14199648	G	A	exonic	XPC	stopgain	XPC:NM_004628:exon9:c.C1735T:p.R579X		5.275e-06	1.498e-05	.	8.952e-06	Pathogenic	Xeroderma_pigmentosum,_group_C
Affx-21278735	Affx-21278735	4	TP	3	14200382	14200382	G	T	exonic	XPC	nonsynonymous SNV	XPC:NM_004628:exon9:c.C1001A:p.P334H		0.0001557	0.0008	0.0001	0.0003	Pathogenic|not provided	Xeroderma_pigmentosum,_group_C|not_specified
Affx-89012160	Affx-89012160	1	FP	3	14208723	14208724	AT	-	exonic	XPC	frameshift deletion	XPC:NM_004628:exon5:c.566_567del:p.Y189fs		1.317e-06	7.89e-05	.	0	Pathogenic	Xeroderma_pigmentosum,_group_C
rs119103232	rs119103232	4	TP	3	15676986	15676986	G	A	exonic	BTD	nonsynonymous SNV	BTD:NM_000060:exon2:c.G100A:p.G34S,BTD:NM_001281723:exon2:c.G106A:p.G36S,BTD:NM_001281725:exon2:c.G40A:p.G14S,BTD:NM_001281726:exon2:c.G100A:p.G34S,BTD:NM_001323582:exon3:c.G40A:p.G14S,BTD:NM_001281724:exon4:c.G106A:p.G36S		5.928e-05	5.994e-05	.	4.48e-05	Pathogenic	Biotinidase_deficiency
rs146011150	rs146011150	4	TP	3	15677014	15677014	A	G	exonic	BTD	nonsynonymous SNV	BTD:NM_000060:exon2:c.A128G:p.H43R,BTD:NM_001281723:exon2:c.A134G:p.H45R,BTD:NM_001281725:exon2:c.A68G:p.H23R,BTD:NM_001281726:exon2:c.A128G:p.H43R,BTD:NM_001323582:exon3:c.A68G:p.H23R,BTD:NM_001281724:exon4:c.A134G:p.H45R		0.0008642	0.0005	0.0014	0.0006	Pathogenic	Biotinidase_deficiency
rs151071780	rs151071780	5	TP	3	15677148	15677148	C	G	exonic	BTD	nonsynonymous SNV	BTD:NM_000060:exon2:c.C262G:p.Q88E,BTD:NM_001281723:exon2:c.C268G:p.Q90E,BTD:NM_001281725:exon2:c.C202G:p.Q68E,BTD:NM_001281726:exon2:c.C262G:p.Q88E,BTD:NM_001323582:exon3:c.C202G:p.Q68E,BTD:NM_001281724:exon4:c.C268G:p.Q90E		0.002239	0.0022	0.0021	0.002	Pathogenic	Biotinidase_deficiency
Affx-89022770	Affx-89022770	2	FP	3	15683446	15683446	G	T	exonic	BTD	nonsynonymous SNV	BTD:NM_000060:exon3:c.G341T:p.G114V,BTD:NM_001281723:exon3:c.G347T:p.G116V,BTD:NM_001281725:exon3:c.G281T:p.G94V,BTD:NM_001281726:exon3:c.G341T:p.G114V,BTD:NM_001323582:exon4:c.G281T:p.G94V,BTD:NM_001281724:exon5:c.G347T:p.G116V		2.766e-05	0	.	8.983e-06	Pathogenic	Biotinidase_deficiency
Affx-80220539	Affx-80220539	4	TP	3	15683548	15683548	G	A	exonic	BTD	nonsynonymous SNV	BTD:NM_000060:exon3:c.G443A:p.R148H,BTD:NM_001281723:exon3:c.G449A:p.R150H,BTD:NM_001281725:exon3:c.G383A:p.R128H,BTD:NM_001281726:exon3:c.G443A:p.R148H,BTD:NM_001323582:exon4:c.G383A:p.R128H,BTD:NM_001281724:exon5:c.G449A:p.R150H		0.0001317	4.544e-05	6.66e-05	7.167e-05	Pathogenic	Biotinidase_deficiency
rs146015592	rs146015592	1	FP	3	15685833	15685833	G	A	exonic	BTD	nonsynonymous SNV	BTD:NM_000060:exon4:c.G470A:p.R157H,BTD:NM_001281723:exon4:c.G476A:p.R159H,BTD:NM_001281725:exon4:c.G410A:p.R137H,BTD:NM_001323582:exon5:c.G410A:p.R137H,BTD:NM_001281724:exon6:c.G476A:p.R159H		3.031e-05	0.0002	0.0001	0.0002	Pathogenic|Pathogenic|Pathogenic|Pathogenic	Biotinidase_deficiency|Biotinidase_deficiency|Biotinidase_deficiency|not_provided
rs13073139	rs13073139	5	TP	3	15685874	15685874	G	A	exonic	BTD	nonsynonymous SNV	BTD:NM_000060:exon4:c.G511A:p.A171T,BTD:NM_001281723:exon4:c.G517A:p.A173T,BTD:NM_001281725:exon4:c.G451A:p.A151T,BTD:NM_001323582:exon5:c.G451A:p.A151T,BTD:NM_001281724:exon6:c.G517A:p.A173T		0.0007389	0.0007	0.0001	0.0007	Pathogenic|Pathogenic|Pathogenic	Biotinidase_deficiency|Biotinidase_deficiency|not_provided
Affx-86885578	Affx-86885578	4	TP	3	15686004	15686004	A	G	exonic	BTD	nonsynonymous SNV	BTD:NM_000060:exon4:c.A641G:p.N214S,BTD:NM_001281723:exon4:c.A647G:p.N216S,BTD:NM_001281725:exon4:c.A581G:p.N194S,BTD:NM_001323582:exon5:c.A581G:p.N194S,BTD:NM_001281724:exon6:c.A647G:p.N216S		0.0001397	8.99e-05	0	0.0001	Pathogenic|Pathogenic	Biotinidase_deficiency|Biotinidase_deficiency
rs28934601	rs28934601	4	TP	3	15686118	15686118	A	G	exonic	BTD	nonsynonymous SNV	BTD:NM_000060:exon4:c.A755G:p.D252G,BTD:NM_001281723:exon4:c.A761G:p.D254G,BTD:NM_001281725:exon4:c.A695G:p.D232G,BTD:NM_001323582:exon5:c.A695G:p.D232G,BTD:NM_001281724:exon6:c.A761G:p.D254G		0.0001621	2.997e-05	0.0003	6.268e-05	Pathogenic	Biotinidase_deficiency
Affx-89009498	Affx-89009498	1	FP	3	15686296	15686296	T	-	exonic	BTD	frameshift deletion	BTD:NM_000060:exon4:c.933delT:p.S311fs,BTD:NM_001281723:exon4:c.939delT:p.S313fs,BTD:NM_001281725:exon4:c.873delT:p.S291fs,BTD:NM_001323582:exon5:c.873delT:p.S291fs,BTD:NM_001281724:exon6:c.939delT:p.S313fs		2.635e-06	.	6.663e-05	1.792e-05	other|Pathogenic	Biotinidase_deficiency|not_provided
Affx-80220542	Affx-80220542	1	FP	3	15686298	15686298	G	A	exonic	BTD	nonsynonymous SNV	BTD:NM_000060:exon4:c.G935A:p.G312D,BTD:NM_001281723:exon4:c.G941A:p.G314D,BTD:NM_001281725:exon4:c.G875A:p.G292D,BTD:NM_001323582:exon5:c.G875A:p.G292D,BTD:NM_001281724:exon6:c.G941A:p.G314D		1.846e-05	.	.	.	Pathogenic	Biotinidase_deficiency
rs201023772	rs201023772	4	TP	3	15686568	15686568	A	G	exonic	BTD	nonsynonymous SNV	BTD:NM_000060:exon4:c.A1205G:p.N402S,BTD:NM_001281723:exon4:c.A1211G:p.N404S,BTD:NM_001281725:exon4:c.A1145G:p.N382S,BTD:NM_001323582:exon5:c.A1145G:p.N382S,BTD:NM_001281724:exon6:c.A1211G:p.N404S		0.0005155	0.0003	0.0003	0.0003	Pathogenic|Uncertain significance	Biotinidase_deficiency|not_specified
Affx-86885596	Affx-86885596	2	FP	3	15686577	15686577	T	C	exonic	BTD	nonsynonymous SNV	BTD:NM_000060:exon4:c.T1214C:p.L405P,BTD:NM_001281723:exon4:c.T1220C:p.L407P,BTD:NM_001281725:exon4:c.T1154C:p.L385P,BTD:NM_001323582:exon5:c.T1154C:p.L385P,BTD:NM_001281724:exon6:c.T1220C:p.L407P		1.449e-05	2.997e-05	.	1.792e-05	Pathogenic	Biotinidase_deficiency
Affx-86885597	Affx-86885597	4	TP	3	15686612	15686612	G	T	exonic	BTD	nonsynonymous SNV	BTD:NM_000060:exon4:c.G1249T:p.V417F,BTD:NM_001281723:exon4:c.G1255T:p.V419F,BTD:NM_001281725:exon4:c.G1189T:p.V397F,BTD:NM_001323582:exon5:c.G1189T:p.V397F,BTD:NM_001281724:exon6:c.G1255T:p.V419F		3.427e-05	1.499e-05	.	8.962e-06	Pathogenic	Biotinidase_deficiency
rs104893688	rs104893688	4	TP	3	15686958	15686958	C	T	exonic	BTD	nonsynonymous SNV	BTD:NM_000060:exon4:c.C1595T:p.T532M,BTD:NM_001281723:exon4:c.C1601T:p.T534M,BTD:NM_001281725:exon4:c.C1535T:p.T512M,BTD:NM_001323582:exon5:c.C1535T:p.T512M,BTD:NM_001281724:exon6:c.C1601T:p.T534M		0.0001239	7.876e-05	0.0003	0.0001	Pathogenic|Pathogenic	Biotinidase_deficiency|not_provided
rs80338686	rs80338686	5	TP	3	15686975	15686975	C	T	exonic	BTD	nonsynonymous SNV	BTD:NM_000060:exon4:c.C1612T:p.R538C,BTD:NM_001281723:exon4:c.C1618T:p.R540C,BTD:NM_001281725:exon4:c.C1552T:p.R518C,BTD:NM_001323582:exon5:c.C1552T:p.R518C,BTD:NM_001281724:exon6:c.C1618T:p.R540C		0.0002437	6.39e-05	6.669e-05	0.0001	Pathogenic|Likely pathogenic,Pathogenic|Pathogenic	not_provided|Biotinidase_deficiency,Biotinidase_deficiency|not_provided
Affx-86885613	Affx-86885613	2	FP	3	15686976	15686976	G	A	exonic	BTD	nonsynonymous SNV	BTD:NM_000060:exon4:c.G1613A:p.R538H,BTD:NM_001281723:exon4:c.G1619A:p.R540H,BTD:NM_001281725:exon4:c.G1553A:p.R518H,BTD:NM_001323582:exon5:c.G1553A:p.R518H,BTD:NM_001281724:exon6:c.G1619A:p.R540H		9.219e-06	1.599e-05	.	9.399e-06	Pathogenic	Biotinidase_deficiency
rs201337954	rs201337954	4	TP	3	25775422	25775422	T	A	exonic	NGLY1	stopgain	NGLY1:NM_001145293:exon8:c.A1147T:p.R383X,NGLY1:NM_001145294:exon8:c.A1075T:p.R359X,NGLY1:NM_001145295:exon8:c.A1201T:p.R401X,NGLY1:NM_018297:exon8:c.A1201T:p.R401X		0.0006402	0.0003	0.0005	0.0004	Pathogenic|Pathogenic	Congenital_disorder_of_deglycosylation|not_provided
rs28934568	rs28934568	2	FP	3	30713598	30713598	T	C	exonic	TGFBR2	nonsynonymous SNV	TGFBR2:NM_003242:exon4:c.T923C:p.L308P,TGFBR2:NM_001024847:exon5:c.T998C:p.L333P		6.587e-06	.	.	.	Pathogenic	Loeys-Dietz_syndrome_2
rs104893812	rs104893812	2	FP	3	30713681	30713681	T	A	exonic	TGFBR2	nonsynonymous SNV	TGFBR2:NM_003242:exon4:c.T1006A:p.Y336N,TGFBR2:NM_001024847:exon5:c.T1081A:p.Y361N		1.581e-05	.	.	.	Pathogenic	Loeys-Dietz_syndrome_2
Affx-89016736	Affx-89016736	2	FP	3	30713727	30713727	G	A	exonic	TGFBR2	nonsynonymous SNV	TGFBR2:NM_003242:exon4:c.G1052A:p.G351D,TGFBR2:NM_001024847:exon5:c.G1127A:p.G376D		1.976e-05	.	.	.	Likely pathogenic	Loeys-Dietz_syndrome
rs104893813	rs104893813	2	FP	3	30713738	30713738	G	C	exonic	TGFBR2	nonsynonymous SNV	TGFBR2:NM_003242:exon4:c.G1063C:p.A355P,TGFBR2:NM_001024847:exon5:c.G1138C:p.A380P		1.713e-05	.	.	.	Pathogenic	Loeys-Dietz_syndrome_2
rs193922660	rs193922660	1	FP	3	30713826	30713826	A	G	exonic	TGFBR2	nonsynonymous SNV	TGFBR2:NM_003242:exon4:c.A1151G:p.N384S,TGFBR2:NM_001024847:exon5:c.A1226G:p.N409S		1.318e-06	.	.	.	Likely pathogenic	Loeys-Dietz_syndrome
Affx-89017224	Affx-89017224	1	FP	3	30715618	30715618	G	A	exonic	TGFBR2	nonsynonymous SNV	TGFBR2:NM_003242:exon5:c.G1276A:p.A426T,TGFBR2:NM_001024847:exon6:c.G1351A:p.A451T		5.269e-06	.	.	.	Pathogenic	not_provided
Affx-89024297	Affx-89024297	1	FP	3	30715621	30715621	C	T	exonic	TGFBR2	nonsynonymous SNV	TGFBR2:NM_003242:exon5:c.C1279T:p.P427S,TGFBR2:NM_001024847:exon6:c.C1354T:p.P452S		7.904e-06	.	.	.	Pathogenic	not_provided
rs104893807	rs104893807	2	FP	3	30715688	30715688	C	T	exonic	TGFBR2	nonsynonymous SNV	TGFBR2:NM_003242:exon5:c.C1346T:p.S449F,TGFBR2:NM_001024847:exon6:c.C1421T:p.S474F		1.186e-05	.	.	.	Pathogenic	Loeys-Dietz_syndrome_2
rs104893811	rs104893811	2	FP	3	30715720	30715720	C	T	exonic	TGFBR2	nonsynonymous SNV	TGFBR2:NM_003242:exon5:c.C1378T:p.R460C,TGFBR2:NM_001024847:exon6:c.C1453T:p.R485C		2.897e-05	.	.	.	Pathogenic|Pathogenic|Pathogenic	Loeys-Dietz_syndrome_2|not_provided|Thoracic_aortic_aneurysm_and_aortic_dissection
rs104893816	rs104893816	3	Unclear	3	30715721	30715721	G	A	exonic	TGFBR2	nonsynonymous SNV	TGFBR2:NM_003242:exon5:c.G1379A:p.R460H,TGFBR2:NM_001024847:exon6:c.G1454A:p.R485H		1.054e-05	.	.	0	Pathogenic|Pathogenic	Loeys-Dietz_syndrome_2|not_provided
Affx-89009509	Affx-89009509	3	FP	3	30715724	30715724	G	A	exonic	TGFBR2	nonsynonymous SNV	TGFBR2:NM_003242:exon5:c.G1382A:p.C461Y,TGFBR2:NM_001024847:exon6:c.G1457A:p.C486Y		1.976e-05	.	.	.	Likely pathogenic	Loeys-Dietz_syndrome
Affx-89011211	Affx-89011211	1	FP	3	30729968	30729968	C	T	exonic	TGFBR2	stopgain	TGFBR2:NM_003242:exon6:c.C1489T:p.R497X,TGFBR2:NM_001024847:exon7:c.C1564T:p.R522X		1.318e-06	.	.	.	Pathogenic|Pathogenic	not_provided|Thoracic_aortic_aneurysm_and_aortic_dissection
Affx-89014375	Affx-89014375	3	FP	3	30729980	30729980	C	-	exonic	TGFBR2	frameshift deletion	TGFBR2:NM_003242:exon6:c.1501delC:p.P501fs,TGFBR2:NM_001024847:exon7:c.1576delC:p.P526fs		1.054e-05	.	.	.	.	.
Affx-89010692	Affx-89010692	2	FP	3	30729990	30729990	G	A	exonic	TGFBR2	stopgain	TGFBR2:NM_003242:exon6:c.G1511A:p.W504X,TGFBR2:NM_001024847:exon7:c.G1586A:p.W529X		1.845e-05	.	.	.	.	.
Affx-89012905	Affx-89012905	2	FP	3	30732913	30732913	G	T	exonic	TGFBR2	nonsynonymous SNV	TGFBR2:NM_003242:exon7:c.G1526T:p.G509V,TGFBR2:NM_001024847:exon8:c.G1601T:p.G534V		2.899e-05	.	.	.	Pathogenic	not_provided
Affx-89017125	Affx-89017125	2	FP	3	30732918	30732918	C	T	exonic	TGFBR2	stopgain	TGFBR2:NM_003242:exon7:c.C1531T:p.Q511X,TGFBR2:NM_001024847:exon8:c.C1606T:p.Q536X		3.163e-05	.	.	.	.	.
Affx-89023012	Affx-89023012	2	FP	3	30732949	30732949	G	A	exonic	TGFBR2	stopgain	TGFBR2:NM_003242:exon7:c.G1562A:p.W521X,TGFBR2:NM_001024847:exon8:c.G1637A:p.W546X		1.055e-05	.	.	.	.	.
Affx-89016516	Affx-89016516	1	FP	3	30732951	30732951	G	A	exonic	TGFBR2	nonsynonymous SNV	TGFBR2:NM_003242:exon7:c.G1564A:p.D522N,TGFBR2:NM_001024847:exon8:c.G1639A:p.D547N		7.904e-06	.	.	.	Pathogenic	not_provided
rs104893810	rs104893810	2	FP	3	30732969	30732969	C	T	exonic	TGFBR2	nonsynonymous SNV	TGFBR2:NM_003242:exon7:c.C1582T:p.R528C,TGFBR2:NM_001024847:exon8:c.C1657T:p.R553C		2.636e-05	.	.	.	Pathogenic|Pathogenic	Loeys-Dietz_syndrome_2|not_provided
rs104893815	rs104893815	1	FP	3	30732970	30732970	G	A	exonic	TGFBR2	nonsynonymous SNV	TGFBR2:NM_003242:exon7:c.G1583A:p.R528H,TGFBR2:NM_001024847:exon8:c.G1658A:p.R553H		1.58e-05	.	.	.	Pathogenic|Pathogenic|Pathogenic|Pathogenic	Loeys-Dietz_syndrome_2|Hereditary_nonpolyposis_colorectal_cancer_type_6|not_provided|Loeys-Dietz_syndrome
rs72552292	rs72552292	4	TP	3	32180100	32180100	G	A	exonic	GPD1L	nonsynonymous SNV	GPD1L:NM_015141:exon3:c.G247A:p.E83K		0.0001766	0.0003	0.0002	0.0003	Pathogenic	Brugada_syndrome_2
rs72552293	rs72552293	4	TP	3	32181723	32181723	A	G	exonic	GPD1L	nonsynonymous SNV	GPD1L:NM_015141:exon4:c.A370G:p.I124V		0.0006342	0.0024	0.0075	0.0021	Pathogenic|other|Likely benign|Likely benign|Uncertain significance|Benign	Brugada_syndrome_2|SUDDEN_INFANT_DEATH_SYNDROME|Long_QT_syndrome|Primary_familial_hypertrophic_cardiomyopathy|not_specified|Brugada_syndrome
rs72552294	rs72552294	2	FP	3	32200566	32200566	C	T	exonic	GPD1L	nonsynonymous SNV	GPD1L:NM_015141:exon6:c.C817T:p.R273C		0.0001252	7.666e-05	.	0.0001	Pathogenic|Uncertain significance	Brugada_syndrome_2|not_specified
rs72552291	rs72552291	3	Unclear	3	32200588	32200588	C	T	exonic	GPD1L	nonsynonymous SNV	GPD1L:NM_015141:exon6:c.C839T:p.A280V		5.006e-05	0.0001	6.67e-05	0.0002	Pathogenic|Pathogenic|Pathogenic|Likely pathogenic	Brugada_syndrome_2|not_provided|Death_in_infancy|Cardiovascular_phenotype
rs28934886	rs28934886	1	FP	3	33058310	33058310	C	T	exonic	GLB1	nonsynonymous SNV	GLB1:NM_001135602:exon11:c.G977A:p.R326Q,GLB1:NM_000404:exon14:c.G1370A:p.R457Q,GLB1:NM_001079811:exon14:c.G1280A:p.R427Q,GLB1:NM_001317040:exon15:c.G1514A:p.R505Q		9.221e-06	.	.	1.791e-05	Pathogenic	Gangliosidosis_GM1_type_3
rs72555359	rs72555359	1	FP	3	33058311	33058311	G	A	exonic	GLB1	stopgain	GLB1:NM_001135602:exon11:c.C976T:p.R326X,GLB1:NM_000404:exon14:c.C1369T:p.R457X,GLB1:NM_001079811:exon14:c.C1279T:p.R427X,GLB1:NM_001317040:exon15:c.C1513T:p.R505X		2.635e-06	1.499e-05	.	1.791e-05	Pathogenic	Infantile_GM1_gangliosidosis
rs202237232	rs202237232	3	Unclear	3	33059977	33059977	T	C	exonic	GLB1	nonsynonymous SNV	GLB1:NM_001135602:exon10:c.A917G:p.N306S,GLB1:NM_000404:exon13:c.A1310G:p.N437S,GLB1:NM_001079811:exon13:c.A1220G:p.N407S,GLB1:NM_001317040:exon14:c.A1454G:p.N485S		0.0001107	0.0001	6.68e-05	0.0001	Likely pathogenic|Likely pathogenic|Likely pathogenic|Likely pathogenic|Likely pathogenic	not_provided|Mucopolysaccharidosis,_MPS-IV-B|Gangliosidosis_GM1_type_3|GM1_gangliosidosis_type_2|Infantile_GM1_gangliosidosis
rs72555362	rs72555362	1	FP	3	33093471	33093471	C	A	exonic	GLB1	nonsynonymous SNV	GLB1:NM_001135602:exon5:c.G425T:p.W142L,GLB1:NM_000404:exon8:c.G818T:p.W273L,GLB1:NM_001079811:exon8:c.G728T:p.W243L,GLB1:NM_001317040:exon9:c.G962T:p.W321L		1.329e-06	2.998e-05	.	4.479e-05	Pathogenic	Mucopolysaccharidosis,_MPS-IV-B
Affx-80220671	Affx-80220671	1	FP	3	33093481	33093481	A	C	exonic	GLB1	nonsynonymous SNV	GLB1:NM_001135602:exon5:c.T415G:p.Y139D,GLB1:NM_000404:exon8:c.T808G:p.Y270D,GLB1:NM_001079811:exon8:c.T718G:p.Y240D,GLB1:NM_001317040:exon9:c.T952G:p.Y318D		3.167e-05	4.498e-05	0.0001	3.584e-05	Pathogenic|Pathogenic	Infantile_GM1_gangliosidosis|Mucopolysaccharidosis,_MPS-IV-B
rs72555360	rs72555360	2	FP	3	33099713	33099713	G	A	exonic	GLB1	nonsynonymous SNV	GLB1:NM_000404:exon6:c.C601T:p.R201C,GLB1:NM_001079811:exon6:c.C511T:p.R171C,GLB1:NM_001317040:exon7:c.C745T:p.R249C		4.346e-05	4.538e-05	.	8.99e-05	Pathogenic|Pathogenic|Likely pathogenic|Uncertain significance|Pathogenic|Pathogenic|Pathogenic	GM1_gangliosidosis_type_2|not_provided|GM1_gangliosidosis|Mucopolysaccharidosis,_Type_IV|Gangliosidosis_GM1_type_3|Infantile_GM1_gangliosidosis|Mucopolysaccharidosis,_MPS-IV-B
rs28934274	rs28934274	1	FP	3	33110341	33110341	C	T	exonic	GLB1	nonsynonymous SNV	GLB1:NM_000404:exon3:c.G367A:p.G123R,GLB1:NM_001079811:exon3:c.G277A:p.G93R,GLB1:NM_001317040:exon4:c.G511A:p.G171R		9.225e-06	.	.	8.958e-06	Pathogenic|Pathogenic	Infantile_GM1_gangliosidosis|Infantile_GM1_gangliosidosis
rs118203930	rs118203930	1	FP	3	33114036	33114036	G	A	exonic	GLB1	nonsynonymous SNV	GLB1:NM_000404:exon2:c.C245T:p.T82M,GLB1:NM_001079811:exon2:c.C155T:p.T52M,GLB1:NM_001135602:exon2:c.C245T:p.T82I,GLB1:NM_001317040:exon3:c.C389T:p.T130M		1.976e-05	0.0001	.	8.973e-05	Pathogenic|Pathogenic	Gangliosidosis_GM1_type_3|Infantile_GM1_gangliosidosis
rs72555370	rs72555370	2	FP	3	33114079	33114079	G	A	exonic	GLB1	nonsynonymous SNV	GLB1:NM_000404:exon2:c.C202T:p.R68W,GLB1:NM_001079811:exon2:c.C112T:p.R38W,GLB1:NM_001135602:exon2:c.C202T:p.R68W,GLB1:NM_001317040:exon3:c.C346T:p.R116W		3.425e-05	1.498e-05	6.661e-05	1.792e-05	Pathogenic	GM1_gangliosidosis_type_2
rs72555392	rs72555392	1	FP	3	33114105	33114105	C	T	exonic	GLB1	nonsynonymous SNV	GLB1:NM_000404:exon2:c.G176A:p.R59H,GLB1:NM_001079811:exon2:c.G86A:p.R29H,GLB1:NM_001135602:exon2:c.G176A:p.R59H,GLB1:NM_001317040:exon3:c.G320A:p.R107H		3.169e-05	4.495e-05	.	3.584e-05	Pathogenic|Pathogenic|Pathogenic|Pathogenic|Pathogenic|Pathogenic	GM1-gangliosidosis,_type_I,_with_cardiac_involvement|Infantile_GM1_gangliosidosis|GM1_gangliosidosis_type_2|not_provided|Mucopolysaccharidosis,_MPS-IV-B|Gangliosidosis_GM1_type_3
Affx-89008644	Affx-89008644	2	FP	3	33138500	33138500	-	A	intronic	GLB1	.	.		0.000174	4.868e-05	0.0003	0.0001	Pathogenic|Pathogenic	Infantile_GM1_gangliosidosis|not_provided
rs137853943	rs137853943	4	TP	3	33156042	33156042	C	A	splicing	CRTAP	.	.		0.000232	0.0002	6.668e-05	0.0001	Pathogenic|Pathogenic,Likely pathogenic	Osteogenesis_imperfecta_type_7|not_provided,Osteogenesis_imperfecta_type_7
Affx-89022144	Affx-89022144	2	FP	3	37035041	37035041	G	A	exonic	MLH1	nonsynonymous SNV	MLH1:NM_000249:exon1:c.G3A:p.M1I,MLH1:NM_001258271:exon1:c.G3A:p.M1I		1.449e-05	.	.	.	Uncertain significance|Pathogenic	Lynch_syndrome|Hereditary_cancer-predisposing_syndrome
rs63750792	rs63750792	1	FP	3	37035121	37035121	C	T	exonic	MLH1	nonsynonymous SNV	MLH1:NM_000249:exon1:c.C83T:p.P28L,MLH1:NM_001258271:exon1:c.C83T:p.P28L		6.587e-06	.	.	.	Pathogenic|Pathogenic	Lynch_syndrome|Hereditary_cancer-predisposing_syndrome
Affx-86885765	Affx-86885765	2	FP	3	37035147	37035147	G	A	exonic	MLH1	nonsynonymous SNV	MLH1:NM_000249:exon1:c.G109A:p.E37K,MLH1:NM_001258271:exon1:c.G109A:p.E37K		3.556e-05	.	.	.	Uncertain significance,Uncertain significance,Pathogenic	Lynch_syndrome,Hereditary_cancer-predisposing_syndrome,Lynch_syndrome
Affx-86885769	Affx-86885769	1	FP	3	37035154	37035154	G	A	exonic	MLH1	nonsynonymous SNV	MLH1:NM_000249:exon1:c.G116A:p.C39Y,MLH1:NM_001258271:exon1:c.G116A:p.C39Y		7.902e-06	.	.	.	Likely pathogenic|Pathogenic,Likely pathogenic	Lynch_syndrome|not_provided,Lynch_syndrome
Affx-89018397	Affx-89018397	2	FP	3	37038114	37038114	G	C	exonic;splicing	MLH1;MLH1	nonsynonymous SNV	MLH1:NM_000249:exon2:c.G121C:p.D41H,MLH1:NM_001258271:exon2:c.G121C:p.D41H		2.904e-05	.	.	.	Likely pathogenic|Pathogenic	Lynch_syndrome|not_provided
Affx-86885770	Affx-86885770	1	FP	3	37038115	37038115	A	G	exonic	MLH1	nonsynonymous SNV	MLH1:NM_000249:exon2:c.A122G:p.D41G,MLH1:NM_001258271:exon2:c.A122G:p.D41G		1.317e-06	.	.	.	Pathogenic	Lynch_syndrome
rs63751109	rs63751109	1	FP	3	37038124	37038124	C	T	exonic	MLH1	nonsynonymous SNV	MLH1:NM_000249:exon2:c.C131T:p.S44F,MLH1:NM_001258271:exon2:c.C131T:p.S44F		2.766e-05	.	.	.	Pathogenic|Pathogenic	Lynch_syndrome_II|Lynch_syndrome
Affx-86885772	Affx-86885772	2	FP	3	37038177	37038177	C	A	exonic	MLH1	nonsynonymous SNV	MLH1:NM_000249:exon2:c.C184A:p.Q62K,MLH1:NM_001258271:exon2:c.C184A:p.Q62K		2.371e-05	.	.	.	Uncertain significance,Pathogenic|Pathogenic|Pathogenic	Lynch_syndrome,Lynch_syndrome|Hereditary_cancer-predisposing_syndrome|not_provided
rs63750850	rs63750850	1	FP	3	37038180	37038180	G	A	exonic	MLH1	nonsynonymous SNV	MLH1:NM_000249:exon2:c.G187A:p.D63N,MLH1:NM_001258271:exon2:c.G187A:p.D63N		6.586e-06	.	.	.	Uncertain significance|Likely pathogenic|Likely pathogenic	Lynch_syndrome|Hereditary_cancer-predisposing_syndrome|not_provided
rs63750952	rs63750952	2	FP	3	37038184	37038184	A	G	exonic	MLH1	nonsynonymous SNV	MLH1:NM_000249:exon2:c.A191G:p.N64S,MLH1:NM_001258271:exon2:c.A191G:p.N64S		1.732e-05	9.016e-05	0	7.164e-05	Likely pathogenic|Uncertain significance|Likely pathogenic|Likely pathogenic	Lynch_syndrome|not_specified|Hereditary_cancer-predisposing_syndrome|Lynch_syndrome_II
rs121912966	rs121912966	1	FP	3	37038193	37038193	G	A	exonic	MLH1	nonsynonymous SNV	MLH1:NM_000249:exon2:c.G200A:p.G67E,MLH1:NM_001258271:exon2:c.G200A:p.G67E		6.59e-06	.	.	.	Pathogenic|Pathogenic|Pathogenic|Pathogenic	Lynch_syndrome_II|Lynch_syndrome|Hereditary_cancer-predisposing_syndrome|not_provided
Affx-86885775	Affx-86885775	1	FP	3	37038196	37038196	T	A	exonic	MLH1	nonsynonymous SNV	MLH1:NM_000249:exon2:c.T203A:p.I68N,MLH1:NM_001258271:exon2:c.T203A:p.I68N		1.713e-05	.	.	.	Likely pathogenic	Lynch_syndrome
rs63749990	rs63749990	1	FP	3	37042476	37042476	T	G	exonic	MLH1	nonsynonymous SNV	MLH1:NM_000249:exon3:c.T238G:p.F80V,MLH1:NM_001258271:exon3:c.T238G:p.F80V		3.954e-06	.	.	.	Pathogenic	Lynch_syndrome
rs63750005	rs63750005	1	FP	3	37042483	37042483	C	T	exonic	MLH1	nonsynonymous SNV	MLH1:NM_000249:exon3:c.C245T:p.T82I,MLH1:NM_001258271:exon3:c.C245T:p.T82I		1.32e-05	.	.	.	Pathogenic|Pathogenic	Lynch_syndrome|Hereditary_cancer-predisposing_syndrome
rs63750641	rs63750641	1	FP	3	37042488	37042488	A	G	exonic	MLH1	nonsynonymous SNV	MLH1:NM_000249:exon3:c.A250G:p.K84E,MLH1:NM_001258271:exon3:c.A250G:p.K84E		9.227e-06	.	.	.	Likely pathogenic	Lynch_syndrome
rs63750507	rs63750507	1	FP	3	37045905	37045905	T	G	exonic	MLH1	nonsynonymous SNV	MLH1:NM_000249:exon4:c.T320G:p.I107R,MLH1:NM_001167617:exon4:c.T26G:p.I9R,MLH1:NM_001258271:exon4:c.T320G:p.I107R		1.317e-06	.	.	0	Pathogenic|Pathogenic	Lynch_syndrome|not_provided
Affx-89023992	Affx-89023992	2	FP	3	37045965	37045965	G	A	exonic	MLH1	nonsynonymous SNV	MLH1:NM_000249:exon4:c.G380A:p.R127K,MLH1:NM_001167617:exon4:c.G86A:p.R29K,MLH1:NM_001258271:exon4:c.G380A:p.R127K		2.109e-05	.	.	.	Likely pathogenic|Likely pathogenic,Likely pathogenic	Lynch_syndrome|Hereditary_cancer-predisposing_syndrome,not_provided
Affx-86885789	Affx-86885789	1	FP	3	37050395	37050395	A	G	exonic	MLH1	nonsynonymous SNV	MLH1:NM_000249:exon6:c.A544G:p.R182G,MLH1:NM_001167617:exon6:c.A250G:p.R84G,MLH1:NM_001258271:exon6:c.A544G:p.R182G		2.635e-06	.	.	.	Pathogenic	Lynch_syndrome
Affx-84079154	Affx-84079154	1	FP	3	37053319	37053319	T	G	exonic	MLH1	nonsynonymous SNV	MLH1:NM_000249:exon7:c.T554G:p.V185G,MLH1:NM_001167617:exon7:c.T260G:p.V87G,MLH1:NM_001258271:exon7:c.T554G:p.V185G		5.308e-06	.	.	.	Uncertain significance,Pathogenic|Likely pathogenic	Hereditary_cancer-predisposing_syndrome,Lynch_syndrome|not_provided
rs63750948	rs63750948	1	FP	3	37055984	37055984	T	C	exonic	MLH1	nonsynonymous SNV	MLH1:NM_001167619:exon8:c.T16C:p.S6P,MLH1:NM_001258273:exon8:c.T16C:p.S6P,MLH1:NM_000249:exon9:c.T739C:p.S247P,MLH1:NM_001167617:exon9:c.T445C:p.S149P,MLH1:NM_001167618:exon9:c.T16C:p.S6P,MLH1:NM_001258271:exon9:c.T739C:p.S247P,MLH1:NM_001258274:exon10:c.T16C:p.S6P		7.908e-06	.	.	.	Pathogenic,not provided	Lynch_syndrome,not_provided
rs63750193	rs63750193	1	FP	3	37081767	37081767	T	C	exonic	MLH1	nonsynonymous SNV	MLH1:NM_001167619:exon13:c.T926C:p.L309P,MLH1:NM_001258273:exon13:c.T926C:p.L309P,MLH1:NM_000249:exon14:c.T1649C:p.L550P,MLH1:NM_001167617:exon14:c.T1355C:p.L452P,MLH1:NM_001167618:exon14:c.T926C:p.L309P,MLH1:NM_001258271:exon14:c.T1649C:p.L550P,MLH1:NM_001258274:exon15:c.T926C:p.L309P		0	.	.	.	Likely pathogenic	Lynch_syndrome
rs63750016	rs63750016	1	FP	3	37089044	37089044	C	A	exonic	MLH1	nonsynonymous SNV	MLH1:NM_001167619:exon15:c.C1043A:p.A348D,MLH1:NM_001258273:exon15:c.C1043A:p.A348D,MLH1:NM_000249:exon16:c.C1766A:p.A589D,MLH1:NM_001167617:exon16:c.C1472A:p.A491D,MLH1:NM_001167618:exon16:c.C1043A:p.A348D,MLH1:NM_001258271:exon16:c.C1766A:p.A589D,MLH1:NM_001258274:exon17:c.C1043A:p.A348D		3.951e-06	.	.	.	Likely pathogenic,Uncertain significance	Lynch_syndrome,Hereditary_cancer-predisposing_syndrome
rs63750610	rs63750610	1	FP	3	37090054	37090054	C	T	exonic	MLH1	nonsynonymous SNV	MLH1:NM_001167619:exon16:c.C1220T:p.P407L,MLH1:NM_001258273:exon16:c.C1220T:p.P407L,MLH1:NM_000249:exon17:c.C1943T:p.P648L,MLH1:NM_001167617:exon17:c.C1649T:p.P550L,MLH1:NM_001167618:exon17:c.C1220T:p.P407L,MLH1:NM_001258274:exon18:c.C1220T:p.P407L		5.271e-06	.	.	.	Pathogenic|Pathogenic	Lynch_syndrome|Hereditary_cancer-predisposing_syndrome
rs63751275	rs63751275	1	FP	3	37090464	37090464	C	T	exonic	MLH1	nonsynonymous SNV	MLH1:NM_001167619:exon17:c.C1336T:p.R446W,MLH1:NM_001258273:exon17:c.C1336T:p.R446W,MLH1:NM_000249:exon18:c.C2059T:p.R687W,MLH1:NM_001167617:exon18:c.C1765T:p.R589W,MLH1:NM_001167618:exon18:c.C1336T:p.R446W,MLH1:NM_001258274:exon19:c.C1336T:p.R446W		3.953e-06	1.502e-05	.	8.972e-06	Pathogenic|Pathogenic|Pathogenic	Lynch_syndrome|Hereditary_cancer-predisposing_syndrome|Lynch_syndrome_II
Affx-80220773	Affx-80220773	4	TP	3	38050599	38050599	C	T	exonic	PLCD1	nonsynonymous SNV	PLCD1:NM_001130964:exon11:c.G1720A:p.A574T,PLCD1:NM_006225:exon11:c.G1657A:p.A553T		6.876e-05	0.0002	6.672e-05	0.0001	Pathogenic	Leukonychia_totalis
rs121434437	rs121434437	5	TP	3	38518844	38518844	G	A	exonic	ACVR2B	nonsynonymous SNV	ACVR2B:NM_001106:exon2:c.G119A:p.R40H		0.0002064	0.0001	0.0001	0.0002	Pathogenic|Likely benign|Likely benign	Heterotaxy,_visceral,_4,_autosomal|not_specified|Heterotaxy_syndrome
rs121434438	rs121434438	1	FP	3	38524764	38524764	G	A	exonic	ACVR2B	nonsynonymous SNV	ACVR2B:NM_001106:exon11:c.G1480A:p.V494I		2.634e-06	4.495e-05	.	2.685e-05	Pathogenic	Heterotaxy,_visceral,_4,_autosomal
Affx-80220830	Affx-80220830	2	FP	3	38591902	38591902	G	T	exonic	SCN5A	nonsynonymous SNV	SCN5A:NM_001099405:exon27:c.C5907A:p.N1969K,SCN5A:NM_001160161:exon27:c.C5799A:p.N1933K,SCN5A:NM_000335:exon28:c.C5958A:p.N1986K,SCN5A:NM_001099404:exon28:c.C5961A:p.N1987K,SCN5A:NM_001160160:exon28:c.C5862A:p.N1954K,SCN5A:NM_198056:exon28:c.C5961A:p.N1987K		3.688e-05	1.562e-05	6.667e-05	1.961e-05	Pathogenic|not provided|Uncertain significance|Uncertain significance	Atrial_fibrillation,_familial,_10|Atrial_fibrillation|Atrial_fibrillation|not_specified
Affx-80220833	Affx-80220833	3	Unclear	3	38591991	38591991	G	A	exonic	SCN5A	stopgain	SCN5A:NM_001099405:exon27:c.C5818T:p.R1940X,SCN5A:NM_001160161:exon27:c.C5710T:p.R1904X,SCN5A:NM_000335:exon28:c.C5869T:p.R1957X,SCN5A:NM_001099404:exon28:c.C5872T:p.R1958X,SCN5A:NM_001160160:exon28:c.C5773T:p.R1925X,SCN5A:NM_198056:exon28:c.C5872T:p.R1958X		2.504e-05	3.124e-05	0	9.117e-06	Likely pathogenic	not_provided
rs137854603	rs137854603	1	FP	3	38592093	38592093	C	T	exonic	SCN5A	nonsynonymous SNV	SCN5A:NM_001099405:exon27:c.G5716A:p.A1906T,SCN5A:NM_001160161:exon27:c.G5608A:p.A1870T,SCN5A:NM_000335:exon28:c.G5767A:p.A1923T,SCN5A:NM_001099404:exon28:c.G5770A:p.A1924T,SCN5A:NM_001160160:exon28:c.G5671A:p.A1891T,SCN5A:NM_198056:exon28:c.G5770A:p.A1924T		1.317e-05	7.502e-05	0	1.791e-05	Pathogenic|not provided	Brugada_syndrome_1|Brugada_syndrome
rs150264233	rs150264233	2	FP	3	38592152	38592152	G	A	exonic	SCN5A	nonsynonymous SNV	SCN5A:NM_001099405:exon27:c.C5657T:p.S1886L,SCN5A:NM_001160161:exon27:c.C5549T:p.S1850L,SCN5A:NM_000335:exon28:c.C5708T:p.S1903L,SCN5A:NM_001099404:exon28:c.C5711T:p.S1904L,SCN5A:NM_001160160:exon28:c.C5612T:p.S1871L,SCN5A:NM_198056:exon28:c.C5711T:p.S1904L		3.951e-06	1.498e-05	6.669e-05	1.79e-05	Uncertain significance|not provided|Likely benign|Pathogenic	not_specified|not_provided|Long_QT_syndrome|Death_in_infancy
Affx-89005274	Affx-89005274	1	FP	3	38592239	38592239	A	G	exonic	SCN5A	nonsynonymous SNV	SCN5A:NM_001099405:exon27:c.T5570C:p.M1857T,SCN5A:NM_001160161:exon27:c.T5462C:p.M1821T,SCN5A:NM_000335:exon28:c.T5621C:p.M1874T,SCN5A:NM_001099404:exon28:c.T5624C:p.M1875T,SCN5A:NM_001160160:exon28:c.T5525C:p.M1842T,SCN5A:NM_198056:exon28:c.T5624C:p.M1875T		3.952e-06	.	.	.	not provided|Likely pathogenic	Atrial_fibrillation|not_provided
rs45563942	rs45563942	4	TP	3	38592356	38592356	A	G	exonic	SCN5A	nonsynonymous SNV	SCN5A:NM_001099405:exon27:c.T5453C:p.I1818T,SCN5A:NM_001160161:exon27:c.T5345C:p.I1782T,SCN5A:NM_000335:exon28:c.T5504C:p.I1835T,SCN5A:NM_001099404:exon28:c.T5507C:p.I1836T,SCN5A:NM_001160160:exon28:c.T5408C:p.I1803T,SCN5A:NM_198056:exon28:c.T5507C:p.I1836T		1.318e-06	0	0	0	Pathogenic|not provided|Uncertain significance|Uncertain significance	Dilated_cardiomyopathy_1E|not_provided|Primary_dilated_cardiomyopathy|not_specified
rs137854610	rs137854610	4	TP	3	38592386	38592386	C	T	exonic	SCN5A	nonsynonymous SNV	SCN5A:NM_001099405:exon27:c.G5423A:p.R1808H,SCN5A:NM_001160161:exon27:c.G5315A:p.R1772H,SCN5A:NM_000335:exon28:c.G5474A:p.R1825H,SCN5A:NM_001099404:exon28:c.G5477A:p.R1826H,SCN5A:NM_001160160:exon28:c.G5378A:p.R1793H,SCN5A:NM_198056:exon28:c.G5477A:p.R1826H		6.327e-05	2.997e-05	0	1.79e-05	Pathogenic|not provided|Uncertain significance|Uncertain significance|Likely pathogenic	Long_QT_syndrome_3|Congenital_long_QT_syndrome|SUDDEN_INFANT_DEATH_SYNDROME|not_specified|not_provided
Affx-89012744	Affx-89012744	2	FP	3	38592396	38592399	CAGA	-	exonic	SCN5A	frameshift deletion	SCN5A:NM_001099405:exon27:c.5410_5413del:p.S1804fs,SCN5A:NM_001160161:exon27:c.5302_5305del:p.S1768fs,SCN5A:NM_000335:exon28:c.5461_5464del:p.S1821fs,SCN5A:NM_001099404:exon28:c.5464_5467del:p.S1822fs,SCN5A:NM_001160160:exon28:c.5365_5368del:p.S1789fs,SCN5A:NM_198056:exon28:c.5464_5467del:p.S1822fs		4.48e-05	.	.	0	Likely pathogenic|Likely pathogenic	not_provided|Cardiovascular_phenotype
rs137854619	rs137854619	4	TP	3	38592408	38592408	C	T	exonic	SCN5A	nonsynonymous SNV	SCN5A:NM_001099405:exon27:c.G5401A:p.D1801N,SCN5A:NM_001160161:exon27:c.G5293A:p.D1765N,SCN5A:NM_000335:exon28:c.G5452A:p.D1818N,SCN5A:NM_001099404:exon28:c.G5455A:p.D1819N,SCN5A:NM_001160160:exon28:c.G5356A:p.D1786N,SCN5A:NM_198056:exon28:c.G5455A:p.D1819N		3.821e-05	5.995e-05	0.0002	6.267e-05	Pathogenic|not provided|Uncertain significance|Uncertain significance|Likely benign	Long_QT_syndrome_2/3,_digenic|Congenital_long_QT_syndrome|Long_QT_syndrome|not_specified|Brugada_syndrome
Affx-89018082	Affx-89018082	1	FP	3	38592475	38592475	-	TCA	exonic	SCN5A	nonframeshift insertion	SCN5A:NM_001099405:exon27:c.5333_5334insTGA:p.E1778delinsDE,SCN5A:NM_001160161:exon27:c.5225_5226insTGA:p.E1742delinsDE,SCN5A:NM_000335:exon28:c.5384_5385insTGA:p.E1795delinsDE,SCN5A:NM_001099404:exon28:c.5387_5388insTGA:p.E1796delinsDE,SCN5A:NM_001160160:exon28:c.5288_5289insTGA:p.E1763delinsDE,SCN5A:NM_198056:exon28:c.5387_5388insTGA:p.E1796delinsDE		1.318e-05	.	.	.	Pathogenic|Pathogenic	Long_QT_syndrome_3|Brugada_syndrome_1
rs137854614	rs137854614	1	FP	3	38592479	38592479	T	C	exonic	SCN5A	nonsynonymous SNV	SCN5A:NM_001099405:exon27:c.A5330G:p.Y1777C,SCN5A:NM_001160161:exon27:c.A5222G:p.Y1741C,SCN5A:NM_000335:exon28:c.A5381G:p.Y1794C,SCN5A:NM_001099404:exon28:c.A5384G:p.Y1795C,SCN5A:NM_001160160:exon28:c.A5285G:p.Y1762C,SCN5A:NM_198056:exon28:c.A5384G:p.Y1795C		3.954e-06	.	.	.	Pathogenic|not provided	Long_QT_syndrome_3|Congenital_long_QT_syndrome
Affx-80220839	Affx-80220839	4	TP	3	38592527	38592527	G	A	exonic	SCN5A	nonsynonymous SNV	SCN5A:NM_001099405:exon27:c.C5282T:p.T1761M,SCN5A:NM_001160161:exon27:c.C5174T:p.T1725M,SCN5A:NM_000335:exon28:c.C5333T:p.T1778M,SCN5A:NM_001099404:exon28:c.C5336T:p.T1779M,SCN5A:NM_001160160:exon28:c.C5237T:p.T1746M,SCN5A:NM_198056:exon28:c.C5336T:p.T1779M		5.276e-05	4.495e-05	6.674e-05	5.371e-05	not provided|Uncertain significance|Pathogenic	Congenital_long_QT_syndrome|Long_QT_syndrome|not_provided
Affx-80220840	Affx-80220840	4	TP	3	38592534	38592534	C	T	exonic	SCN5A	nonsynonymous SNV	SCN5A:NM_001099405:exon27:c.G5275A:p.V1759M,SCN5A:NM_001160161:exon27:c.G5167A:p.V1723M,SCN5A:NM_000335:exon28:c.G5326A:p.V1776M,SCN5A:NM_001099404:exon28:c.G5329A:p.V1777M,SCN5A:NM_001160160:exon28:c.G5230A:p.V1744M,SCN5A:NM_198056:exon28:c.G5329A:p.V1777M		3.293e-05	1.498e-05	6.67e-05	8.951e-06	not provided|Likely pathogenic	Congenital_long_QT_syndrome|not_provided
Affx-89025204	Affx-89025204	2	FP	3	38592576	38592576	C	T	exonic	SCN5A	nonsynonymous SNV	SCN5A:NM_001099405:exon27:c.G5233A:p.V1745M,SCN5A:NM_001160161:exon27:c.G5125A:p.V1709M,SCN5A:NM_000335:exon28:c.G5284A:p.V1762M,SCN5A:NM_001099404:exon28:c.G5287A:p.V1763M,SCN5A:NM_001160160:exon28:c.G5188A:p.V1730M,SCN5A:NM_198056:exon28:c.G5287A:p.V1763M		1.187e-05	.	.	.	not provided|Pathogenic	Congenital_long_QT_syndrome|not_provided
Affx-89010400	Affx-89010400	2	FP	3	38592695	38592695	G	T	exonic	SCN5A	nonsynonymous SNV	SCN5A:NM_001099405:exon27:c.C5114A:p.T1705N,SCN5A:NM_001160161:exon27:c.C5006A:p.T1669N,SCN5A:NM_000335:exon28:c.C5165A:p.T1722N,SCN5A:NM_001099404:exon28:c.C5168A:p.T1723N,SCN5A:NM_001160160:exon28:c.C5069A:p.T1690N,SCN5A:NM_198056:exon28:c.C5168A:p.T1723N		2.371e-05	.	6.676e-05	.	not provided|Pathogenic	Congenital_long_QT_syndrome|not_provided
Affx-89012013	Affx-89012013	2	FP	3	38592929	38592929	G	A	exonic	SCN5A	nonsynonymous SNV	SCN5A:NM_001099405:exon27:c.C4880T:p.T1627M,SCN5A:NM_001160161:exon27:c.C4772T:p.T1591M,SCN5A:NM_000335:exon28:c.C4931T:p.T1644M,SCN5A:NM_001099404:exon28:c.C4934T:p.T1645M,SCN5A:NM_001160160:exon28:c.C4835T:p.T1612M,SCN5A:NM_198056:exon28:c.C4934T:p.T1645M		1.318e-05	2.997e-05	.	2.685e-05	not provided|Pathogenic	Congenital_long_QT_syndrome|not_provided
rs28937316	rs28937316	2	FP	3	38592932	38592932	C	T	exonic	SCN5A	nonsynonymous SNV	SCN5A:NM_001099405:exon27:c.G4877A:p.R1626H,SCN5A:NM_001160161:exon27:c.G4769A:p.R1590H,SCN5A:NM_000335:exon28:c.G4928A:p.R1643H,SCN5A:NM_001099404:exon28:c.G4931A:p.R1644H,SCN5A:NM_001160160:exon28:c.G4832A:p.R1611H,SCN5A:NM_198056:exon28:c.G4931A:p.R1644H		1.055e-05	.	.	.	Pathogenic|not provided|Pathogenic|Pathogenic	Long_QT_syndrome_3|Congenital_long_QT_syndrome|not_provided|Cardiovascular_phenotype
rs137854613	rs137854613	1	FP	3	38592996	38592996	G	A	exonic	SCN5A	stopgain	SCN5A:NM_001099405:exon27:c.C4813T:p.R1605X,SCN5A:NM_001160161:exon27:c.C4705T:p.R1569X,SCN5A:NM_000335:exon28:c.C4864T:p.R1622X,SCN5A:NM_001099404:exon28:c.C4867T:p.R1623X,SCN5A:NM_001160160:exon28:c.C4768T:p.R1590X,SCN5A:NM_198056:exon28:c.C4867T:p.R1623X		4.215e-05	.	.	0	Pathogenic|Pathogenic	Sick_sinus_syndrome_1,_autosomal_recessive|not_provided
Affx-88139909	Affx-88139909	2	FP	3	38593004	38593004	G	A	exonic	SCN5A	nonsynonymous SNV	SCN5A:NM_001099405:exon27:c.C4805T:p.T1602M,SCN5A:NM_001160161:exon27:c.C4697T:p.T1566M,SCN5A:NM_000335:exon28:c.C4856T:p.T1619M,SCN5A:NM_001099404:exon28:c.C4859T:p.T1620M,SCN5A:NM_001160160:exon28:c.C4760T:p.T1587M,SCN5A:NM_198056:exon28:c.C4859T:p.T1620M		2.503e-05	1.502e-05	.	8.96e-06	Pathogenic|not provided|Pathogenic,not provided	Brugada_syndrome_1|Brugada_syndrome|Brugada_syndrome_1,Cardiac_conduction_defect,_nonspecific
Affx-89006836	Affx-89006836	1	FP	3	38595763	38595763	-	ACCC	intronic	SCN5A	.	.		1.054e-05	.	.	.	Likely pathogenic	Brugada_syndrome_1
Affx-89024223	Affx-89024223	4	TP	3	38595835	38595835	C	T	exonic	SCN5A	nonsynonymous SNV	SCN5A:NM_001099405:exon26:c.G4694A:p.R1565H,SCN5A:NM_001160161:exon26:c.G4586A:p.R1529H,SCN5A:NM_000335:exon27:c.G4745A:p.R1582H,SCN5A:NM_001099404:exon27:c.G4748A:p.R1583H,SCN5A:NM_198056:exon27:c.G4748A:p.R1583H		1.186e-05	1.499e-05	0	1.792e-05	not provided|Likely pathogenic	Brugada_syndrome|not_provided
Affx-89014132	Affx-89014132	1	FP	3	38595864	38595864	G	A	exonic;splicing	SCN5A;SCN5A	synonymous SNV	SCN5A:NM_001099405:exon26:c.C4665T:p.G1555G,SCN5A:NM_001160161:exon26:c.C4557T:p.G1519G,SCN5A:NM_000335:exon27:c.C4716T:p.G1572G,SCN5A:NM_001099404:exon27:c.C4719T:p.G1573G,SCN5A:NM_198056:exon27:c.C4719T:p.G1573G		5.269e-06	1.498e-05	6.665e-05	8.952e-06	Likely pathogenic	Cardiovascular_phenotype
Affx-89011045	Affx-89011045	1	FP	3	38597196	38597196	A	G	exonic	SCN5A	nonsynonymous SNV	SCN5A:NM_001099405:exon25:c.T4439C:p.M1480T,SCN5A:NM_001160161:exon25:c.T4331C:p.M1444T,SCN5A:NM_000335:exon26:c.T4490C:p.M1497T,SCN5A:NM_001099404:exon26:c.T4493C:p.M1498T,SCN5A:NM_001160160:exon26:c.T4490C:p.M1497T,SCN5A:NM_198056:exon26:c.T4493C:p.M1498T		2.635e-06	.	.	.	not provided|Likely pathogenic	Congenital_long_QT_syndrome|not_provided
rs199473260	rs199473260	1	FP	3	38597211	38597211	T	C	exonic	SCN5A	nonsynonymous SNV	SCN5A:NM_001099405:exon25:c.A4424G:p.K1475R,SCN5A:NM_001160161:exon25:c.A4316G:p.K1439R,SCN5A:NM_000335:exon26:c.A4475G:p.K1492R,SCN5A:NM_001099404:exon26:c.A4478G:p.K1493R,SCN5A:NM_001160160:exon26:c.A4475G:p.K1492R,SCN5A:NM_198056:exon26:c.A4478G:p.K1493R		6.588e-06	4.496e-05	6.685e-05	1.79e-05	not provided|Likely pathogenic	Congenital_long_QT_syndrome|Atrial_fibrillation
Affx-89009575	Affx-89009575	2	FP	3	38597996	38597996	G	T	exonic	SCN5A	nonsynonymous SNV	SCN5A:NM_001099405:exon24:c.C4319A:p.S1440Y,SCN5A:NM_001160161:exon24:c.C4211A:p.S1404Y,SCN5A:NM_000335:exon25:c.C4370A:p.S1457Y,SCN5A:NM_001099404:exon25:c.C4373A:p.S1458Y,SCN5A:NM_001160160:exon25:c.C4370A:p.S1457Y,SCN5A:NM_198056:exon25:c.C4373A:p.S1458Y		2.372e-05	.	.	.	not provided|Pathogenic	Congenital_long_QT_syndrome|not_provided
Affx-89010273	Affx-89010273	2	FP	3	38598725	38598725	C	G	exonic	SCN5A	nonsynonymous SNV	SCN5A:NM_001160161:exon23:c.G4134C:p.R1378S,SCN5A:NM_000335:exon24:c.G4293C:p.R1431S,SCN5A:NM_001099404:exon24:c.G4296C:p.R1432S,SCN5A:NM_001160160:exon24:c.G4293C:p.R1431S,SCN5A:NM_198056:exon24:c.G4296C:p.R1432S		1.317e-05	.	.	.	not provided|Likely pathogenic	Congenital_long_QT_syndrome|not_provided
rs137854620	rs137854620	1	FP	3	38598759	38598759	C	T	exonic	SCN5A	stopgain	SCN5A:NM_001160161:exon23:c.G4100A:p.W1367X,SCN5A:NM_000335:exon24:c.G4259A:p.W1420X,SCN5A:NM_001099404:exon24:c.G4262A:p.W1421X,SCN5A:NM_001160160:exon24:c.G4259A:p.W1420X,SCN5A:NM_198056:exon24:c.G4262A:p.W1421X		2.635e-06	.	.	.	Pathogenic	Brugada_syndrome_1
Affx-89018227	Affx-89018227	1	FP	3	38601693	38601693	T	-	exonic	SCN5A	frameshift deletion	SCN5A:NM_001160161:exon22:c.4028delA:p.K1343fs,SCN5A:NM_000335:exon23:c.4187delA:p.K1396fs,SCN5A:NM_001099404:exon23:c.4190delA:p.K1397fs,SCN5A:NM_001099405:exon23:c.4190delA:p.K1397fs,SCN5A:NM_001160160:exon23:c.4187delA:p.K1396fs,SCN5A:NM_198056:exon23:c.4190delA:p.K1397fs		2.635e-06	.	.	.	Pathogenic	Brugada_syndrome_1
Affx-86890164	Affx-86890164	1	FP	3	38601701	38601701	G	C	exonic	SCN5A	stopgain	SCN5A:NM_001160161:exon22:c.C4020G:p.Y1340X,SCN5A:NM_000335:exon23:c.C4179G:p.Y1393X,SCN5A:NM_001099404:exon23:c.C4182G:p.Y1394X,SCN5A:NM_001099405:exon23:c.C4182G:p.Y1394X,SCN5A:NM_001160160:exon23:c.C4179G:p.Y1393X,SCN5A:NM_198056:exon23:c.C4182G:p.Y1394X		2.636e-06	.	.	.	Pathogenic	Brugada_syndrome
Affx-89024369	Affx-89024369	2	FP	3	38601751	38601751	C	T	exonic	SCN5A	nonsynonymous SNV	SCN5A:NM_001160161:exon22:c.G3970A:p.V1324M,SCN5A:NM_000335:exon23:c.G4129A:p.V1377M,SCN5A:NM_001099404:exon23:c.G4132A:p.V1378M,SCN5A:NM_001099405:exon23:c.G4132A:p.V1378M,SCN5A:NM_001160160:exon23:c.G4129A:p.V1377M,SCN5A:NM_198056:exon23:c.G4132A:p.V1378M		2.108e-05	0	.	0	Likely pathogenic	Brugada_syndrome
Affx-89017723	Affx-89017723	3	Unclear	3	38601826	38601826	C	T	exonic	SCN5A	nonsynonymous SNV	SCN5A:NM_001160161:exon22:c.G3895A:p.V1299M,SCN5A:NM_000335:exon23:c.G4054A:p.V1352M,SCN5A:NM_001099404:exon23:c.G4057A:p.V1353M,SCN5A:NM_001099405:exon23:c.G4057A:p.V1353M,SCN5A:NM_001160160:exon23:c.G4054A:p.V1352M,SCN5A:NM_198056:exon23:c.G4057A:p.V1353M		1.318e-05	5.995e-05	.	3.581e-05	not provided|Pathogenic	Brugada_syndrome|not_provided
Affx-89006122	Affx-89006122	1	FP	3	38601848	38601848	C	A	exonic	SCN5A	nonsynonymous SNV	SCN5A:NM_001160161:exon22:c.G3873T:p.W1291C,SCN5A:NM_000335:exon23:c.G4032T:p.W1344C,SCN5A:NM_001099404:exon23:c.G4035T:p.W1345C,SCN5A:NM_001099405:exon23:c.G4035T:p.W1345C,SCN5A:NM_001160160:exon23:c.G4032T:p.W1344C,SCN5A:NM_198056:exon23:c.G4035T:p.W1345C		1.449e-05	.	.	.	not provided,Pathogenic	Brugada_syndrome,not_provided
Affx-89006955	Affx-89006955	1	FP	3	38601888	38601888	G	A	exonic	SCN5A	nonsynonymous SNV	SCN5A:NM_001160161:exon22:c.C3833T:p.P1278L,SCN5A:NM_000335:exon23:c.C3992T:p.P1331L,SCN5A:NM_001099404:exon23:c.C3995T:p.P1332L,SCN5A:NM_001099405:exon23:c.C3995T:p.P1332L,SCN5A:NM_001160160:exon23:c.C3992T:p.P1331L,SCN5A:NM_198056:exon23:c.C3995T:p.P1332L		2.634e-06	.	.	.	not provided|Pathogenic,Likely pathogenic	Brugada_syndrome|not_provided,not_provided
Affx-89025402	Affx-89025402	1	FP	3	38601907	38601907	C	A	exonic	SCN5A	nonsynonymous SNV	SCN5A:NM_001160161:exon22:c.G3814T:p.A1272S,SCN5A:NM_000335:exon23:c.G3973T:p.A1325S,SCN5A:NM_001099404:exon23:c.G3976T:p.A1326S,SCN5A:NM_001099405:exon23:c.G3976T:p.A1326S,SCN5A:NM_001160160:exon23:c.G3973T:p.A1325S,SCN5A:NM_198056:exon23:c.G3976T:p.A1326S		9.223e-06	.	.	.	not provided|Pathogenic	Congenital_long_QT_syndrome|not_provided
Affx-89007366	Affx-89007366	1	FP	3	38603904	38603904	A	G	splicing	SCN5A	.	.		1.581e-05	.	.	.	Pathogenic	Progressive_familial_heart_block_type_1A
Affx-80220847	Affx-80220847	4	TP	3	38603913	38603913	C	A	exonic	SCN5A	nonsynonymous SNV	SCN5A:NM_001160161:exon21:c.G3794T:p.G1265V,SCN5A:NM_000335:exon22:c.G3953T:p.G1318V,SCN5A:NM_001099404:exon22:c.G3956T:p.G1319V,SCN5A:NM_001099405:exon22:c.G3956T:p.G1319V,SCN5A:NM_001160160:exon22:c.G3953T:p.G1318V,SCN5A:NM_198056:exon22:c.G3956T:p.G1319V		5.27e-05	2.444e-05	6.677e-05	7.485e-05	Likely pathogenic|Likely pathogenic	Brugada_syndrome|Cardiovascular_phenotype
rs41313031	rs41313031	4	TP	3	38603947	38603947	G	A	exonic	SCN5A	nonsynonymous SNV	SCN5A:NM_001160161:exon21:c.C3760T:p.L1254F,SCN5A:NM_000335:exon22:c.C3919T:p.L1307F,SCN5A:NM_001099404:exon22:c.C3922T:p.L1308F,SCN5A:NM_001099405:exon22:c.C3922T:p.L1308F,SCN5A:NM_001160160:exon22:c.C3919T:p.L1307F,SCN5A:NM_198056:exon22:c.C3922T:p.L1308F		7.902e-06	0	0	0	Pathogenic|not provided|Likely benign|Benign|Benign	Brugada_syndrome_1|not_provided|Brugada_syndrome,_lidocaine-induced|not_specified|Cardiovascular_phenotype
rs199473603	rs199473603	3	Unclear	3	38603958	38603958	G	A	exonic	SCN5A	nonsynonymous SNV	SCN5A:NM_001160161:exon21:c.C3749T:p.T1250M,SCN5A:NM_000335:exon22:c.C3908T:p.T1303M,SCN5A:NM_001099404:exon22:c.C3911T:p.T1304M,SCN5A:NM_001099405:exon22:c.C3911T:p.T1304M,SCN5A:NM_001160160:exon22:c.C3908T:p.T1303M,SCN5A:NM_198056:exon22:c.C3911T:p.T1304M		0.0005495	0.0003	6.678e-05	0.0003	not provided|Likely pathogenic|Likely pathogenic|Uncertain significance	Congenital_long_QT_syndrome|Long_QT_syndrome|not_provided|not_specified
rs28937319	rs28937319	3	Unclear	3	38603976	38603976	G	A	exonic	SCN5A	nonsynonymous SNV	SCN5A:NM_001160161:exon21:c.C3731T:p.P1244L,SCN5A:NM_000335:exon22:c.C3890T:p.P1297L,SCN5A:NM_001099404:exon22:c.C3893T:p.P1298L,SCN5A:NM_001099405:exon22:c.C3893T:p.P1298L,SCN5A:NM_001160160:exon22:c.C3890T:p.P1297L,SCN5A:NM_198056:exon22:c.C3893T:p.P1298L		3.162e-05	.	.	.	Pathogenic|not provided	Sick_sinus_syndrome_1,_autosomal_recessive|Sick_sinus_syndrome
Affx-89020432	Affx-89020432	2	FP	3	38603986	38603986	C	T	exonic	SCN5A	nonsynonymous SNV	SCN5A:NM_001160161:exon21:c.G3721A:p.E1241K,SCN5A:NM_000335:exon22:c.G3880A:p.E1294K,SCN5A:NM_001099404:exon22:c.G3883A:p.E1295K,SCN5A:NM_001099405:exon22:c.G3883A:p.E1295K,SCN5A:NM_001160160:exon22:c.G3880A:p.E1294K,SCN5A:NM_198056:exon22:c.G3883A:p.E1295K		5.007e-05	.	.	.	not provided|Pathogenic	Congenital_long_QT_syndrome|not_provided
rs137854618	rs137854618	1	FP	3	38607917	38607917	C	T	exonic	SCN5A	nonsynonymous SNV	SCN5A:NM_001160161:exon20:c.G3661A:p.D1221N,SCN5A:NM_000335:exon21:c.G3820A:p.D1274N,SCN5A:NM_001099404:exon21:c.G3823A:p.D1275N,SCN5A:NM_001099405:exon21:c.G3823A:p.D1275N,SCN5A:NM_001160160:exon21:c.G3820A:p.D1274N,SCN5A:NM_198056:exon21:c.G3823A:p.D1275N		1.317e-05	.	.	8.954e-06	Pathogenic,Pathogenic|Pathogenic|not provided|Pathogenic|Pathogenic	not_provided,Dilated_cardiomyopathy_1E|Atrial_fibrillation,_familial,_10|Brugada_syndrome|Atrial_standstill_1,_digenic|not_provided
rs137854616	rs137854616	2	FP	3	38607956	38607956	C	T	exonic	SCN5A	nonsynonymous SNV	SCN5A:NM_001160161:exon20:c.G3622A:p.G1208S,SCN5A:NM_000335:exon21:c.G3781A:p.G1261S,SCN5A:NM_001099404:exon21:c.G3784A:p.G1262S,SCN5A:NM_001099405:exon21:c.G3784A:p.G1262S,SCN5A:NM_001160160:exon21:c.G3781A:p.G1261S,SCN5A:NM_198056:exon21:c.G3784A:p.G1262S		1.054e-05	1.499e-05	6.667e-05	8.951e-06	Pathogenic|not provided	Brugada_syndrome_1|Brugada_syndrome
Affx-80220852	Affx-80220852	3	Unclear	3	38608045	38608045	C	T	exonic	SCN5A	nonsynonymous SNV	SCN5A:NM_001160161:exon20:c.G3533A:p.R1178Q,SCN5A:NM_000335:exon21:c.G3692A:p.R1231Q,SCN5A:NM_001099404:exon21:c.G3695A:p.R1232Q,SCN5A:NM_001099405:exon21:c.G3695A:p.R1232Q,SCN5A:NM_001160160:exon21:c.G3692A:p.R1231Q,SCN5A:NM_198056:exon21:c.G3695A:p.R1232Q		2.239e-05	0	6.661e-05	8.952e-06	not provided|Likely pathogenic	Brugada_syndrome|not_provided
Affx-89008258	Affx-89008258	2	FP	3	38616818	38616820	GAT	-	exonic	SCN5A	nonframeshift deletion	SCN5A:NM_001160161:exon19:c.3472_3474del:p.1158_1158del,SCN5A:NM_000335:exon20:c.3631_3633del:p.1211_1211del,SCN5A:NM_001099404:exon20:c.3634_3636del:p.1212_1212del,SCN5A:NM_001099405:exon20:c.3634_3636del:p.1212_1212del,SCN5A:NM_001160160:exon20:c.3631_3633del:p.1211_1211del,SCN5A:NM_198056:exon20:c.3634_3636del:p.1212_1212del		4.216e-05	.	.	.	Pathogenic	not_provided
Affx-86890168	Affx-86890168	1	FP	3	38616832	38616832	C	A	exonic	SCN5A	stopgain	SCN5A:NM_001160161:exon19:c.G3460T:p.E1154X,SCN5A:NM_000335:exon20:c.G3619T:p.E1207X,SCN5A:NM_001099404:exon20:c.G3622T:p.E1208X,SCN5A:NM_001099405:exon20:c.G3622T:p.E1208X,SCN5A:NM_001160160:exon20:c.G3619T:p.E1207X,SCN5A:NM_198056:exon20:c.G3622T:p.E1208X		1.449e-05	.	.	.	Pathogenic	not_provided
rs41261344	rs41261344	4	TP	3	38616876	38616876	C	T	exonic	SCN5A	nonsynonymous SNV	SCN5A:NM_001160161:exon19:c.G3416A:p.R1139Q,SCN5A:NM_000335:exon20:c.G3575A:p.R1192Q,SCN5A:NM_001099404:exon20:c.G3578A:p.R1193Q,SCN5A:NM_001099405:exon20:c.G3578A:p.R1193Q,SCN5A:NM_001160160:exon20:c.G3575A:p.R1192Q,SCN5A:NM_198056:exon20:c.G3578A:p.R1193Q		0.0009118	0.0013	0.002	0.0011	Pathogenic|other|not provided|Benign|Uncertain significance|other|Benign	Brugada_syndrome_1|Long_qt_syndrome_3,_acquired,_susceptibility_to|not_provided|not_specified|Primary_familial_hypertrophic_cardiomyopathy|Brugada_syndrome|Cardiovascular_phenotype
Affx-86890171	Affx-86890171	1	FP	3	38620863	38620863	G	A	exonic	SCN5A	stopgain	SCN5A:NM_000335:exon18:c.C3349T:p.Q1117X,SCN5A:NM_001099404:exon18:c.C3352T:p.Q1118X,SCN5A:NM_001099405:exon18:c.C3352T:p.Q1118X,SCN5A:NM_001160160:exon18:c.C3349T:p.Q1117X,SCN5A:NM_198056:exon18:c.C3352T:p.Q1118X		1.713e-05	.	.	.	Likely pathogenic|Pathogenic	Brugada_syndrome|not_provided
rs7626962	rs7626962	4	TP	3	38620907	38620907	G	T	exonic	SCN5A	nonsynonymous SNV	SCN5A:NM_000335:exon18:c.C3305A:p.S1102Y,SCN5A:NM_001099404:exon18:c.C3308A:p.S1103Y,SCN5A:NM_001099405:exon18:c.C3308A:p.S1103Y,SCN5A:NM_001160160:exon18:c.C3305A:p.S1102Y,SCN5A:NM_198056:exon18:c.C3308A:p.S1103Y		0.0003203	0.0003	0.0002	0.0003	other|Pathogenic|other|not provided|Benign|other|Likely benign|Likely benign|Likely benign|Likely benign|Likely benign|Likely benign	Long_qt_syndrome_3,_acquired,_susceptibility_to|SUDDEN_INFANT_DEATH_SYNDROME|not_specified|not_provided|Cardiac_arrhythmia|Brugada_syndrome|Long_QT_syndrome|Dilated_Cardiomyopathy,_Dominant|Progressive_familial_heart_block|Romano-Ward_syndrome|Paroxysmal_familial_ventricular_fibrillation|Sick_sinus_syndrome
rs137854617	rs137854617	4	TP	3	38622493	38622493	C	T	exonic	SCN5A	nonsynonymous SNV	SCN5A:NM_000335:exon17:c.G3157A:p.E1053K,SCN5A:NM_001099404:exon17:c.G3157A:p.E1053K,SCN5A:NM_001099405:exon17:c.G3157A:p.E1053K,SCN5A:NM_001160160:exon17:c.G3157A:p.E1053K,SCN5A:NM_001160161:exon17:c.G3157A:p.E1053K,SCN5A:NM_198056:exon17:c.G3157A:p.E1053K		0.0002214	0.0001	0	0.0001	Pathogenic|Pathogenic|not provided	Brugada_syndrome_1|Atrial_fibrillation,_familial,_10|Congenital_long_QT_syndrome
Affx-89025807	Affx-89025807	3	Unclear	3	38622757	38622757	G	A	exonic	SCN5A	nonsynonymous SNV	SCN5A:NM_000335:exon17:c.C2893T:p.R965C,SCN5A:NM_001099404:exon17:c.C2893T:p.R965C,SCN5A:NM_001099405:exon17:c.C2893T:p.R965C,SCN5A:NM_001160160:exon17:c.C2893T:p.R965C,SCN5A:NM_001160161:exon17:c.C2893T:p.R965C,SCN5A:NM_198056:exon17:c.C2893T:p.R965C		1.977e-05	5.013e-05	.	9.061e-06	Likely pathogenic|Likely pathogenic	Brugada_syndrome|not_provided
Affx-89010794	Affx-89010794	1	FP	3	38627291	38627291	C	T	exonic	SCN5A	nonsynonymous SNV	SCN5A:NM_000335:exon16:c.G2678A:p.R893H,SCN5A:NM_001099404:exon16:c.G2678A:p.R893H,SCN5A:NM_001099405:exon16:c.G2678A:p.R893H,SCN5A:NM_001160160:exon16:c.G2678A:p.R893H,SCN5A:NM_001160161:exon16:c.G2678A:p.R893H,SCN5A:NM_198056:exon16:c.G2678A:p.R893H		1.317e-05	.	.	0	Pathogenic,not provided	not_provided,Brugada_syndrome
Affx-89008184	Affx-89008184	1	FP	3	38627337	38627337	G	A	exonic	SCN5A	nonsynonymous SNV	SCN5A:NM_000335:exon16:c.C2632T:p.R878C,SCN5A:NM_001099404:exon16:c.C2632T:p.R878C,SCN5A:NM_001099405:exon16:c.C2632T:p.R878C,SCN5A:NM_001160160:exon16:c.C2632T:p.R878C,SCN5A:NM_001160161:exon16:c.C2632T:p.R878C,SCN5A:NM_198056:exon16:c.C2632T:p.R878C		3.953e-06	.	.	.	not provided|Pathogenic	Brugada_syndrome|not_provided
Affx-89015482	Affx-89015482	1	FP	3	38627417	38627417	-	AC	exonic	SCN5A	frameshift insertion	SCN5A:NM_000335:exon16:c.2551_2552insGT:p.F851fs,SCN5A:NM_001099404:exon16:c.2551_2552insGT:p.F851fs,SCN5A:NM_001099405:exon16:c.2551_2552insGT:p.F851fs,SCN5A:NM_001160160:exon16:c.2551_2552insGT:p.F851fs,SCN5A:NM_001160161:exon16:c.2551_2552insGT:p.F851fs,SCN5A:NM_198056:exon16:c.2551_2552insGT:p.F851fs		0	.	.	.	Pathogenic|Pathogenic	Dilated_cardiomyopathy_1E|not_provided
Affx-89024465	Affx-89024465	2	FP	3	38627436	38627436	C	-	exonic	SCN5A	frameshift deletion	SCN5A:NM_000335:exon16:c.2533delG:p.V845fs,SCN5A:NM_001099404:exon16:c.2533delG:p.V845fs,SCN5A:NM_001099405:exon16:c.2533delG:p.V845fs,SCN5A:NM_001160160:exon16:c.2533delG:p.V845fs,SCN5A:NM_001160161:exon16:c.2533delG:p.V845fs,SCN5A:NM_198056:exon16:c.2533delG:p.V845fs		6.586e-06	.	.	.	Pathogenic	not_provided
Affx-89021586	Affx-89021586	2	FP	3	38627442	38627442	T	C	exonic	SCN5A	nonsynonymous SNV	SCN5A:NM_000335:exon16:c.A2527G:p.T843A,SCN5A:NM_001099404:exon16:c.A2527G:p.T843A,SCN5A:NM_001099405:exon16:c.A2527G:p.T843A,SCN5A:NM_001160160:exon16:c.A2527G:p.T843A,SCN5A:NM_001160161:exon16:c.A2527G:p.T843A,SCN5A:NM_198056:exon16:c.A2527G:p.T843A		6.59e-06	.	.	.	not provided|Pathogenic	Congenital_long_QT_syndrome|not_provided
Affx-89019082	Affx-89019082	1	FP	3	38627529	38627529	G	A	exonic	SCN5A	nonsynonymous SNV	SCN5A:NM_000335:exon16:c.C2440T:p.R814W,SCN5A:NM_001099404:exon16:c.C2440T:p.R814W,SCN5A:NM_001099405:exon16:c.C2440T:p.R814W,SCN5A:NM_001160160:exon16:c.C2440T:p.R814W,SCN5A:NM_001160161:exon16:c.C2440T:p.R814W,SCN5A:NM_198056:exon16:c.C2440T:p.R814W		5.273e-06	.	.	.	not provided|other|Likely pathogenic	Dilated_cardiomyopathy|not_provided|Primary_dilated_cardiomyopathy
Affx-89008417	Affx-89008417	2	FP	3	38639228	38639228	C	T	exonic	SCN5A	nonsynonymous SNV	SCN5A:NM_000335:exon14:c.G2254A:p.G752R,SCN5A:NM_001099404:exon14:c.G2254A:p.G752R,SCN5A:NM_001099405:exon14:c.G2254A:p.G752R,SCN5A:NM_001160160:exon14:c.G2254A:p.G752R,SCN5A:NM_001160161:exon14:c.G2254A:p.G752R,SCN5A:NM_198056:exon14:c.G2254A:p.G752R		3.82e-05	.	.	0	Likely pathogenic|Likely pathogenic|Pathogenic	Brugada_syndrome|not_provided|Cardiovascular_phenotype
Affx-89006721	Affx-89006721	2	FP	3	38640469	38640469	C	T	exonic	SCN5A	nonsynonymous SNV	SCN5A:NM_000335:exon13:c.G1963A:p.E655K,SCN5A:NM_001099404:exon13:c.G1963A:p.E655K,SCN5A:NM_001099405:exon13:c.G1963A:p.E655K,SCN5A:NM_001160160:exon13:c.G1963A:p.E655K,SCN5A:NM_001160161:exon13:c.G1963A:p.E655K,SCN5A:NM_198056:exon13:c.G1963A:p.E655K		2.502e-05	.	0.0001	8.995e-06	Pathogenic|not provided	Atrial_fibrillation,_familial,_10|Atrial_fibrillation
Affx-89005943	Affx-89005943	4	TP	3	38640496	38640496	G	-	exonic	SCN5A	frameshift deletion	SCN5A:NM_000335:exon13:c.1936delC:p.Q646fs,SCN5A:NM_001099404:exon13:c.1936delC:p.Q646fs,SCN5A:NM_001099405:exon13:c.1936delC:p.Q646fs,SCN5A:NM_001160160:exon13:c.1936delC:p.Q646fs,SCN5A:NM_001160161:exon13:c.1936delC:p.Q646fs,SCN5A:NM_198056:exon13:c.1936delC:p.Q646fs		5.663e-05	.	6.678e-05	.	Pathogenic|Pathogenic	Brugada_syndrome|not_provided
Affx-80220861	Affx-80220861	4	TP	3	38645238	38645238	G	A	exonic	SCN5A	nonsynonymous SNV	SCN5A:NM_000335:exon12:c.C1855T:p.L619F,SCN5A:NM_001099404:exon12:c.C1855T:p.L619F,SCN5A:NM_001099405:exon12:c.C1855T:p.L619F,SCN5A:NM_001160160:exon12:c.C1855T:p.L619F,SCN5A:NM_001160161:exon12:c.C1855T:p.L619F,SCN5A:NM_198056:exon12:c.C1855T:p.L619F		7.243e-05	6.382e-05	0.0001	6.718e-05	not provided|Uncertain significance|Likely pathogenic	Brugada_syndrome|Long_QT_syndrome|not_provided
Affx-80220864	Affx-80220864	1	FP	3	38645498	38645498	A	C	exonic	SCN5A	nonsynonymous SNV	SCN5A:NM_000335:exon12:c.T1595G:p.F532C,SCN5A:NM_001099404:exon12:c.T1595G:p.F532C,SCN5A:NM_001099405:exon12:c.T1595G:p.F532C,SCN5A:NM_001160160:exon12:c.T1595G:p.F532C,SCN5A:NM_001160161:exon12:c.T1595G:p.F532C,SCN5A:NM_198056:exon12:c.T1595G:p.F532C		1.317e-06	0	.	0	not provided|Likely pathogenic	Brugada_syndrome|not_provided
Affx-89020025	Affx-89020025	4	TP	3	38645526	38645526	G	A	exonic	SCN5A	nonsynonymous SNV	SCN5A:NM_000335:exon12:c.C1567T:p.R523C,SCN5A:NM_001099404:exon12:c.C1567T:p.R523C,SCN5A:NM_001099405:exon12:c.C1567T:p.R523C,SCN5A:NM_001160160:exon12:c.C1567T:p.R523C,SCN5A:NM_001160161:exon12:c.C1567T:p.R523C,SCN5A:NM_198056:exon12:c.C1567T:p.R523C		1.731e-05	.	.	9.363e-06	not provided|Likely pathogenic|Likely pathogenic|Likely pathogenic|Likely pathogenic|Likely pathogenic|Likely pathogenic|Uncertain significance	Congenital_long_QT_syndrome|Atrial_fibrillation,_familial,_10|Brugada_syndrome_1|Dilated_cardiomyopathy_1E|Long_QT_syndrome_3|Paroxysmal_familial_ventricular_fibrillation_1|Progressive_familial_heart_block_type_1A|not_specified
rs137854606	rs137854606	1	FP	3	38645553	38645553	C	A	exonic	SCN5A	nonsynonymous SNV	SCN5A:NM_000335:exon12:c.G1540T:p.G514C,SCN5A:NM_001099404:exon12:c.G1540T:p.G514C,SCN5A:NM_001099405:exon12:c.G1540T:p.G514C,SCN5A:NM_001160160:exon12:c.G1540T:p.G514C,SCN5A:NM_001160161:exon12:c.G1540T:p.G514C,SCN5A:NM_198056:exon12:c.G1540T:p.G514C		9.222e-06	.	.	.	Pathogenic|not provided	Cardiac_conduction_defect,_nonprogressive|Cardiac_conduction_defect,_nonspecific
Affx-88139917	Affx-88139917	3	Unclear	3	38645558	38645558	G	A	exonic	SCN5A	nonsynonymous SNV	SCN5A:NM_000335:exon12:c.C1535T:p.T512I,SCN5A:NM_001099404:exon12:c.C1535T:p.T512I,SCN5A:NM_001099405:exon12:c.C1535T:p.T512I,SCN5A:NM_001160160:exon12:c.C1535T:p.T512I,SCN5A:NM_001160161:exon12:c.C1535T:p.T512I,SCN5A:NM_198056:exon12:c.C1535T:p.T512I		1.317e-05	2.648e-05	.	9.837e-06	Pathogenic|not provided|Pathogenic|Uncertain significance	Progressive_familial_heart_block_type_1A|Cardiac_conduction_defect,_nonspecific|Brugada_syndrome_1|Brugada_syndrome
Affx-89018127	Affx-89018127	1	FP	3	38646307	38646310	CTTG	-	exonic	SCN5A	frameshift deletion	SCN5A:NM_000335:exon11:c.1428_1431del:p.S476fs,SCN5A:NM_001099404:exon11:c.1428_1431del:p.S476fs,SCN5A:NM_001099405:exon11:c.1428_1431del:p.S476fs,SCN5A:NM_001160160:exon11:c.1428_1431del:p.S476fs,SCN5A:NM_001160161:exon11:c.1428_1431del:p.S476fs,SCN5A:NM_198056:exon11:c.1428_1431del:p.S476fs		2.109e-05	.	.	.	Pathogenic	not_provided
Affx-89019891	Affx-89019891	2	FP	3	38646328	38646328	G	C	exonic	SCN5A	nonsynonymous SNV	SCN5A:NM_000335:exon11:c.C1410G:p.N470K,SCN5A:NM_001099404:exon11:c.C1410G:p.N470K,SCN5A:NM_001099405:exon11:c.C1410G:p.N470K,SCN5A:NM_001160160:exon11:c.C1410G:p.N470K,SCN5A:NM_001160161:exon11:c.C1410G:p.N470K,SCN5A:NM_198056:exon11:c.C1410G:p.N470K		4.878e-05	.	0	0	Pathogenic|not provided	Atrial_fibrillation,_familial,_10|Atrial_fibrillation
Affx-89014382	Affx-89014382	2	FP	3	38646353	38646353	T	G	exonic	SCN5A	nonsynonymous SNV	SCN5A:NM_000335:exon11:c.A1385C:p.E462A,SCN5A:NM_001099404:exon11:c.A1385C:p.E462A,SCN5A:NM_001099405:exon11:c.A1385C:p.E462A,SCN5A:NM_001160160:exon11:c.A1385C:p.E462A,SCN5A:NM_001160161:exon11:c.A1385C:p.E462A,SCN5A:NM_198056:exon11:c.A1385C:p.E462A		3.954e-06	.	.	.	not provided|Likely pathogenic|Uncertain significance	Congenital_long_QT_syndrome|not_provided|not_specified
Affx-89022706	Affx-89022706	1	FP	3	38647440	38647440	A	T	splicing	SCN5A	.	.		1.317e-05	.	.	.	Pathogenic|Pathogenic	not_provided|Cardiovascular_phenotype
rs199473339	rs199473339	4	TP	3	38647444	38647444	C	T	exonic	SCN5A	nonsynonymous SNV	SCN5A:NM_000335:exon10:c.G1336A:p.E446K,SCN5A:NM_001099404:exon10:c.G1336A:p.E446K,SCN5A:NM_001099405:exon10:c.G1336A:p.E446K,SCN5A:NM_001160160:exon10:c.G1336A:p.E446K,SCN5A:NM_001160161:exon10:c.G1336A:p.E446K,SCN5A:NM_198056:exon10:c.G1336A:p.E446K		3.823e-05	0.0003	0	8.309e-05	Likely pathogenic|Uncertain significance|Uncertain significance	Dilated_cardiomyopathy|Primary_dilated_cardiomyopathy|not_specified
Affx-89010098	Affx-89010098	4	TP	3	38647447	38647447	G	C	exonic	SCN5A	nonsynonymous SNV	SCN5A:NM_000335:exon10:c.C1333G:p.H445D,SCN5A:NM_001099404:exon10:c.C1333G:p.H445D,SCN5A:NM_001099405:exon10:c.C1333G:p.H445D,SCN5A:NM_001160160:exon10:c.C1333G:p.H445D,SCN5A:NM_001160161:exon10:c.C1333G:p.H445D,SCN5A:NM_198056:exon10:c.C1333G:p.H445D		0.0002022	6.147e-05	6.672e-05	8.238e-05	Pathogenic|not provided	Atrial_fibrillation,_familial,_10|Atrial_fibrillation
rs199473111	rs199473111	2	FP	3	38647498	38647498	C	T	exonic	SCN5A	nonsynonymous SNV	SCN5A:NM_000335:exon10:c.G1282A:p.E428K,SCN5A:NM_001099404:exon10:c.G1282A:p.E428K,SCN5A:NM_001099405:exon10:c.G1282A:p.E428K,SCN5A:NM_001160160:exon10:c.G1282A:p.E428K,SCN5A:NM_001160161:exon10:c.G1282A:p.E428K,SCN5A:NM_198056:exon10:c.G1282A:p.E428K		5.137e-05	4.503e-05	0.0002	7.172e-05	Pathogenic|not provided|Uncertain significance|Uncertain significance	Atrial_fibrillation,_familial,_10|Atrial_fibrillation|Atrial_fibrillation|not_specified
rs72549410	rs72549410	1	FP	3	38647549	38647549	C	T	exonic	SCN5A	nonsynonymous SNV	SCN5A:NM_000335:exon10:c.G1231A:p.V411M,SCN5A:NM_001099404:exon10:c.G1231A:p.V411M,SCN5A:NM_001099405:exon10:c.G1231A:p.V411M,SCN5A:NM_001160160:exon10:c.G1231A:p.V411M,SCN5A:NM_001160161:exon10:c.G1231A:p.V411M,SCN5A:NM_198056:exon10:c.G1231A:p.V411M		9.225e-06	.	.	.	not provided|Pathogenic|Pathogenic|Pathogenic|Pathogenic	Congenital_long_QT_syndrome|Long_QT_syndrome|not_provided|Brugada_syndrome|Long_QT_syndrome_3
Affx-89019164	Affx-89019164	2	FP	3	38647613	38647613	G	T	exonic	SCN5A	stopgain	SCN5A:NM_000335:exon10:c.C1167A:p.Y389X,SCN5A:NM_001099404:exon10:c.C1167A:p.Y389X,SCN5A:NM_001099405:exon10:c.C1167A:p.Y389X,SCN5A:NM_001160160:exon10:c.C1167A:p.Y389X,SCN5A:NM_001160161:exon10:c.C1167A:p.Y389X,SCN5A:NM_198056:exon10:c.C1167A:p.Y389X		2.634e-05	.	.	.	Pathogenic	not_provided
Affx-89024849	Affx-89024849	2	FP	3	38648173	38648173	C	T	exonic	SCN5A	nonsynonymous SNV	SCN5A:NM_000335:exon9:c.G1127A:p.R376H,SCN5A:NM_001099404:exon9:c.G1127A:p.R376H,SCN5A:NM_001099405:exon9:c.G1127A:p.R376H,SCN5A:NM_001160160:exon9:c.G1127A:p.R376H,SCN5A:NM_001160161:exon9:c.G1127A:p.R376H,SCN5A:NM_198056:exon9:c.G1127A:p.R376H		2.239e-05	0	6.67e-05	0	not provided|Pathogenic	Brugada_syndrome|not_provided
Affx-89017117	Affx-89017117	1	FP	3	38648200	38648200	C	A	exonic	SCN5A	nonsynonymous SNV	SCN5A:NM_000335:exon9:c.G1100T:p.R367L,SCN5A:NM_001099404:exon9:c.G1100T:p.R367L,SCN5A:NM_001099405:exon9:c.G1100T:p.R367L,SCN5A:NM_001160160:exon9:c.G1100T:p.R367L,SCN5A:NM_001160161:exon9:c.G1100T:p.R367L,SCN5A:NM_198056:exon9:c.G1100T:p.R367L		1.054e-05	.	.	.	not provided,Pathogenic|not provided|Pathogenic	Brugada_syndrome,Brugada_syndrome_1|Brugada_syndrome|not_provided
Affx-89023910	Affx-89023910	1	FP	3	38648201	38648201	G	A	exonic	SCN5A	nonsynonymous SNV	SCN5A:NM_000335:exon9:c.C1099T:p.R367C,SCN5A:NM_001099404:exon9:c.C1099T:p.R367C,SCN5A:NM_001099405:exon9:c.C1099T:p.R367C,SCN5A:NM_001160160:exon9:c.C1099T:p.R367C,SCN5A:NM_001160161:exon9:c.C1099T:p.R367C,SCN5A:NM_198056:exon9:c.C1099T:p.R367C		7.902e-06	0	0	0	not provided|Likely pathogenic	Congenital_long_QT_syndrome|not_provided
Affx-89010197	Affx-89010197	3	Unclear	3	38648234	38648234	C	T	exonic	SCN5A	nonsynonymous SNV	SCN5A:NM_000335:exon9:c.G1066A:p.D356N,SCN5A:NM_001099404:exon9:c.G1066A:p.D356N,SCN5A:NM_001099405:exon9:c.G1066A:p.D356N,SCN5A:NM_001160160:exon9:c.G1066A:p.D356N,SCN5A:NM_001160161:exon9:c.G1066A:p.D356N,SCN5A:NM_198056:exon9:c.G1066A:p.D356N		1.186e-05	.	.	0	not provided|Likely pathogenic	Brugada_syndrome|not_provided
rs137854608	rs137854608	4	TP	3	38651267	38651267	C	T	exonic	SCN5A	nonsynonymous SNV	SCN5A:NM_000335:exon7:c.G892A:p.G298S,SCN5A:NM_001099404:exon7:c.G892A:p.G298S,SCN5A:NM_001099405:exon7:c.G892A:p.G298S,SCN5A:NM_001160160:exon7:c.G892A:p.G298S,SCN5A:NM_001160161:exon7:c.G892A:p.G298S,SCN5A:NM_198056:exon7:c.G892A:p.G298S		4.874e-05	1.506e-05	.	8.988e-06	Pathogenic|not provided|Uncertain significance|Uncertain significance|Uncertain significance|Uncertain significance	Progressive_familial_heart_block_type_1A|Atrioventricular_block|not_specified|Dilated_cardiomyopathy|Hemiplegia|Migraine
Affx-89018923	Affx-89018923	3	Unclear	3	38651314	38651314	C	T	exonic	SCN5A	nonsynonymous SNV	SCN5A:NM_000335:exon7:c.G845A:p.R282H,SCN5A:NM_001099404:exon7:c.G845A:p.R282H,SCN5A:NM_001099405:exon7:c.G845A:p.R282H,SCN5A:NM_001160160:exon7:c.G845A:p.R282H,SCN5A:NM_001160161:exon7:c.G845A:p.R282H,SCN5A:NM_198056:exon7:c.G845A:p.R282H		9.224e-06	3e-05	.	1.791e-05	not provided|Pathogenic	Brugada_syndrome|Brugada_syndrome_1
Affx-89014150	Affx-89014150	1	FP	3	38651315	38651315	G	A	exonic	SCN5A	nonsynonymous SNV	SCN5A:NM_000335:exon7:c.C844T:p.R282C,SCN5A:NM_001099404:exon7:c.C844T:p.R282C,SCN5A:NM_001099405:exon7:c.C844T:p.R282C,SCN5A:NM_001160160:exon7:c.C844T:p.R282C,SCN5A:NM_001160161:exon7:c.C844T:p.R282C,SCN5A:NM_198056:exon7:c.C844T:p.R282C		6.59e-06	.	6.671e-05	.	not provided|Likely pathogenic|Likely pathogenic	Brugada_syndrome|not_provided|Brugada_syndrome_1
Affx-80220874	Affx-80220874	4	TP	3	38655264	38655264	G	A	exonic	SCN5A	nonsynonymous SNV	SCN5A:NM_000335:exon6:c.C673T:p.R225W,SCN5A:NM_198056:exon6:c.C673T:p.R225W		2.768e-05	2.592e-05	0	9.226e-06	not provided|Uncertain significance|Pathogenic	Congenital_long_QT_syndrome|Cardiac_conduction_defect,_nonspecific|not_provided
rs45620037	rs45620037	4	TP	3	38655278	38655278	G	A	exonic	SCN5A	nonsynonymous SNV	SCN5A:NM_000335:exon6:c.C659T:p.T220I,SCN5A:NM_198056:exon6:c.C659T:p.T220I		0.001045	0.0011	0.0008	0.0006	Pathogenic|Benign|Uncertain significance|other|Uncertain significance|Pathogenic	Sick_sinus_syndrome_1,_autosomal_recessive|Brugada_syndrome|Nodal_rhythm|not_specified|Cardiovascular_phenotype|Dilated_cardiomyopathy_1E
Affx-89019149	Affx-89019149	1	FP	3	38655302	38655302	A	T	exonic	SCN5A	nonsynonymous SNV	SCN5A:NM_000335:exon6:c.T635A:p.L212Q,SCN5A:NM_198056:exon6:c.T635A:p.L212Q		1.317e-06	.	.	.	not provided|Pathogenic,not provided	Congenital_long_QT_syndrome|Atrial_standstill_1,_digenic,Brugada_syndrome
Affx-89021802	Affx-89021802	2	FP	3	38662329	38662329	-	TT	intronic	SCN5A	.	.		5.271e-06	.	.	.	Pathogenic	Brugada_syndrome_1
Affx-89015665	Affx-89015665	1	FP	3	38662333	38662333	C	T	splicing	SCN5A	.	.		3.986e-06	.	.	.	Pathogenic	not_provided
Affx-86890182	Affx-86890182	1	FP	3	38662334	38662334	G	A	exonic	SCN5A	nonsynonymous SNV	SCN5A:NM_000335:exon5:c.C611T:p.A204V,SCN5A:NM_001099404:exon5:c.C611T:p.A204V,SCN5A:NM_001099405:exon5:c.C611T:p.A204V,SCN5A:NM_001160160:exon5:c.C611T:p.A204V,SCN5A:NM_001160161:exon5:c.C611T:p.A204V,SCN5A:NM_198056:exon5:c.C611T:p.A204V		0	.	.	.	not provided,Likely pathogenic	Brugada_syndrome,not_provided
Affx-89005610	Affx-89005610	1	FP	3	38671833	38671833	G	A	exonic	SCN5A	nonsynonymous SNV	SCN5A:NM_000335:exon3:c.C361T:p.R121W,SCN5A:NM_001099404:exon3:c.C361T:p.R121W,SCN5A:NM_001099405:exon3:c.C361T:p.R121W,SCN5A:NM_001160160:exon3:c.C361T:p.R121W,SCN5A:NM_001160161:exon3:c.C361T:p.R121W,SCN5A:NM_198056:exon3:c.C361T:p.R121W		1.186e-05	.	.	.	not provided|Likely pathogenic	Brugada_syndrome|not_provided
Affx-80220882	Affx-80220882	3	Unclear	3	38671911	38671911	C	T	exonic	SCN5A	nonsynonymous SNV	SCN5A:NM_000335:exon3:c.G283A:p.V95I,SCN5A:NM_001099404:exon3:c.G283A:p.V95I,SCN5A:NM_001099405:exon3:c.G283A:p.V95I,SCN5A:NM_001160160:exon3:c.G283A:p.V95I,SCN5A:NM_001160161:exon3:c.G283A:p.V95I,SCN5A:NM_198056:exon3:c.G283A:p.V95I		1.318e-05	1.499e-05	.	1.791e-05	not provided|Likely pathogenic	Brugada_syndrome|not_provided
Affx-80271295	Affx-80271295	1	FP	3	39432975	39432976	CT	-	exonic	SLC25A38	frameshift deletion	SLC25A38:NM_017875:exon4:c.320_321del:p.T107fs		1.582e-05	0.0003	0.0005	0.0003	Pathogenic	Anemia,_sideroblastic,_pyridoxine-refractory,_autosomal_recessive
Affx-80221050	Affx-80221050	1	FP	3	43121591	43121591	G	A	exonic	POMGNT2	stopgain	POMGNT2:NM_032806:exon2:c.C1333T:p.R445X		6.587e-06	0	.	0	Pathogenic	Muscular_dystrophy-dystroglycanopathy_(congenital_with_brain_and_eye_anomalies),_type_a,_8
rs121909501	rs121909501	1	FP	3	46621476	46621476	C	T	exonic	TDGF1	nonsynonymous SNV	TDGF1:NM_001174136:exon5:c.C326T:p.P109L,TDGF1:NM_003212:exon5:c.C374T:p.P125L		6.589e-06	0.0002	0.0002	0.0002	Pathogenic	Forebrain_defects
rs199474707	rs199474707	3	Unclear	3	46900980	46900980	C	T	exonic	MYL3	nonsynonymous SNV	MYL3:NM_000258:exon4:c.G466A:p.V156M		1.713e-05	2.997e-05	6.668e-05	3.583e-05	Uncertain significance|Uncertain significance,Likely pathogenic|Uncertain significance|Uncertain significance|Uncertain significance	not_specified|Familial_hypertrophic_cardiomyopathy_8,not_provided|not_specified|Increased_left_ventricular_wall_thickness|Hypertrophic_cardiomyopathy
rs104893750	rs104893750	1	FP	3	46901019	46901019	C	T	exonic	MYL3	nonsynonymous SNV	MYL3:NM_000258:exon4:c.G427A:p.E143K		2.371e-05	.	0	0	Pathogenic|Uncertain significance|Uncertain significance|Uncertain significance	Familial_hypertrophic_cardiomyopathy_8|not_specified|Hypertrophic_cardiomyopathy|Cardiovascular_phenotype
rs199474703	rs199474703	2	FP	3	46902192	46902192	C	T	exonic	MYL3	nonsynonymous SNV	MYL3:NM_000258:exon3:c.G281A:p.R94H		4.873e-05	.	.	8.955e-06	Pathogenic|Likely pathogenic	not_provided|Primary_familial_hypertrophic_cardiomyopathy
rs150634297	rs150634297	1	FP	3	46902238	46902238	C	T	exonic	MYL3	nonsynonymous SNV	MYL3:NM_000258:exon3:c.G235A:p.V79I		2.373e-05	4.5e-05	.	5.371e-05	Likely pathogenic	Primary_familial_hypertrophic_cardiomyopathy
Affx-80221193	Affx-80221193	1	FP	3	46942542	46942542	G	A	exonic	PTH1R	stopgain	PTH1R:NM_001184744:exon10:c.G1016A:p.W339X,PTH1R:NM_000316:exon11:c.G1016A:p.W339X		1.449e-05	0	.	0	.	.
rs142566193	rs142566193	5	TP	3	48603736	48603736	G	A	exonic	COL7A1	nonsynonymous SNV	COL7A1:NM_000094:exon113:c.C8371T:p.R2791W		0.002078	0.0029	0.0011	0.0019	Likely pathogenic	Recessive_dystrophic_epidermolysis_bullosa
Affx-89023098	Affx-89023098	3	Unclear	3	48609571	48609571	G	A	exonic	COL7A1	stopgain	COL7A1:NM_000094:exon90:c.C7012T:p.R2338X		3.424e-05	7.642e-05	0.0001	4.487e-05	Pathogenic	not_provided
Affx-89025818	Affx-89025818	1	FP	3	48610374	48610374	C	G	exonic	COL7A1	nonsynonymous SNV	COL7A1:NM_000094:exon86:c.G6752C:p.G2251A		2.371e-05	1.502e-05	.	8.972e-06	Pathogenic|Pathogenic|Pathogenic	Transient_bullous_dermolysis_of_the_newborn|Nail_disorder,_nonsyndromic_congenital,_8|Epidermolysis_bullosa_pruriginosa,_autosomal_dominant
rs121912855	rs121912855	1	FP	3	48612651	48612651	G	A	exonic	COL7A1	nonsynonymous SNV	COL7A1:NM_000094:exon74:c.C6205T:p.R2069C		3.559e-05	3.007e-05	.	3.582e-05	Pathogenic|Pathogenic|Pathogenic|Pathogenic|Pathogenic|Pathogenic|Pathogenic|Pathogenic|Pathogenic|Pathogenic|Pathogenic|Pathogenic|Pathogenic|Pathogenic|Pathogenic	Epidermolysis_bullosa_dystrophica_inversa,_autosomal_recessive|Abnormal_blistering_of_the_skin|Abnormality_of_dental_enamel|Abnormality_of_the_teeth|Alopecia_of_scalp|Decreased_body_weight|Distal_muscle_weakness|EMG_abnormality|Failure_to_thrive|Hyperpigmentation_of_the_skin|Microcephaly|Nail_dystrophy|Scarring|Scarring_alopecia_of_scalp|Short_stature
Affx-89010775	Affx-89010775	2	FP	3	48615787	48615787	G	A	exonic	COL7A1	synonymous SNV	COL7A1:NM_000094:exon64:c.C5499T:p.G1833G		2.505e-05	1.507e-05	6.677e-05	1.791e-05	Pathogenic	not_provided
Affx-89025850	Affx-89025850	1	FP	3	48616674	48616674	C	T	exonic	COL7A1	nonsynonymous SNV	COL7A1:NM_000094:exon61:c.G5344A:p.G1782R		2.503e-05	4.55e-05	.	2.689e-05	Pathogenic	not_provided
rs79378857	rs79378857	5	TP	3	48621017	48621017	G	A	exonic	COL7A1	nonsynonymous SNV	COL7A1:NM_000094:exon40:c.C4373T:p.P1458L		0.001872	0.0045	0.0033	0.0037	Pathogenic	not_provided
Affx-89011707	Affx-89011707	3	Unclear	3	48623044	48623044	G	-	exonic	COL7A1	frameshift deletion	COL7A1:NM_000094:exon31:c.3840delC:p.T1280fs		1.583e-05	1.503e-05	.	2.687e-05	Pathogenic	not_provided
Affx-80221310	Affx-80221310	1	FP	3	48627691	48627691	G	A	exonic	COL7A1	stopgain	COL7A1:NM_000094:exon15:c.C2005T:p.R669X		1.317e-05	1.518e-05	.	2.716e-05	Pathogenic|Pathogenic|Pathogenic|Pathogenic	Finger_syndactyly|Palmoplantar_blistering|Short_stature|Toe_syndactyly
rs144023803	rs144023803	4	TP	3	48628154	48628154	G	A	exonic	COL7A1	stopgain	COL7A1:NM_000094:exon13:c.C1732T:p.R578X		0.0002135	7.51e-05	.	5.376e-05	Pathogenic	not_provided
Affx-80221312	Affx-80221312	2	FP	3	48628960	48628960	G	A	exonic	COL7A1	stopgain	COL7A1:NM_000094:exon12:c.C1573T:p.R525X		4.35e-05	1.505e-05	.	8.959e-06	Pathogenic	not_provided
rs121912854	rs121912854	1	FP	3	48630348	48630348	G	A	exonic	COL7A1	stopgain	COL7A1:NM_000094:exon6:c.C706T:p.R236X		7.909e-06	3.035e-05	.	1.816e-05	Pathogenic|Pathogenic|Pathogenic|Pathogenic|Pathogenic|Pathogenic|Pathogenic|Pathogenic|Pathogenic|Pathogenic|Pathogenic|Pathogenic|Pathogenic|Pathogenic|Pathogenic|Pathogenic	Epidermolysis_bullosa_dystrophica_inversa,_autosomal_recessive|Recessive_dystrophic_epidermolysis_bullosa|Abnormal_blistering_of_the_skin|Abnormality_of_dental_enamel|Abnormality_of_the_teeth|Alopecia_of_scalp|Decreased_body_weight|Distal_muscle_weakness|EMG_abnormality|Failure_to_thrive|Hyperpigmentation_of_the_skin|Microcephaly|Nail_dystrophy|Scarring|Scarring_alopecia_of_scalp|Short_stature
Affx-80292370	Affx-80292370	4	TP	3	48630811	48630811	-	T	exonic	COL7A1	frameshift insertion	COL7A1:NM_000094:exon4:c.497dupA:p.Q166fs		7.508e-05	9.008e-05	.	7.174e-05	Pathogenic	not_provided
rs121912856	rs121912856	1	FP	3	48630971	48630971	T	C	exonic	COL7A1	nonsynonymous SNV	COL7A1:NM_000094:exon3:c.A425G:p.K142R		9.222e-06	7.495e-05	0.0001	8.954e-05	Pathogenic	Epidermolysis_bullosa_dystrophica_inversa,_autosomal_recessive
Affx-80271446	Affx-80271446	2	FP	3	48921429	48921429	C	-	splicing	SLC25A20	.	.		4.216e-05	6.02e-05	.	5.455e-05	Likely pathogenic	Carnitine_acylcarnitine_translocase_deficiency
Affx-52365040	Affx-52365040	1	FP	3	49094428	49094437	ACAGCCTGCA	-	exonic	QRICH1	frameshift deletion	QRICH1:NM_001320582:exon3:c.1196_1205del:p.V399fs,QRICH1:NM_001320583:exon3:c.1196_1205del:p.V399fs,QRICH1:NM_001320584:exon3:c.1196_1205del:p.V399fs,QRICH1:NM_001320585:exon3:c.1196_1205del:p.V399fs,QRICH1:NM_198880:exon3:c.1196_1205del:p.V399fs,QRICH1:NM_001320580:exon4:c.1196_1205del:p.V399fs,QRICH1:NM_001320581:exon4:c.1196_1205del:p.V399fs,QRICH1:NM_017730:exon4:c.1196_1205del:p.V399fs		6.662e-06	.	.	.	.	.
Affx-89024981	Affx-89024981	1	FP	3	49114315	49114315	G	-	exonic	QRICH1	frameshift deletion	QRICH1:NM_001320582:exon2:c.136delC:p.Q46fs,QRICH1:NM_001320583:exon2:c.136delC:p.Q46fs,QRICH1:NM_001320584:exon2:c.136delC:p.Q46fs,QRICH1:NM_001320585:exon2:c.136delC:p.Q46fs,QRICH1:NM_198880:exon2:c.136delC:p.Q46fs,QRICH1:NM_001320580:exon3:c.136delC:p.Q46fs,QRICH1:NM_001320581:exon3:c.136delC:p.Q46fs,QRICH1:NM_017730:exon3:c.136delC:p.Q46fs		6.587e-06	.	.	.	.	.
Affx-80221396	Affx-80221396	1	FP	3	49162353	49162353	G	A	exonic	LAMB2	stopgain	LAMB2:NM_002292:exon21:c.C2890T:p.R964X		5.271e-06	1.504e-05	0.0001	0	Pathogenic	Pierson_syndrome
Affx-89005921	Affx-89005921	2	FP	3	49455312	49455314	CAT	-	exonic	AMT	nonframeshift deletion	AMT:NM_001164710:exon7:c.838_840del:p.280_280del,AMT:NM_001164711:exon7:c.802_804del:p.268_268del,AMT:NM_000481:exon8:c.970_972del:p.324_324del,AMT:NM_001164712:exon8:c.970_972del:p.324_324del		1.582e-05	.	.	.	Likely pathogenic	Non-ketotic_hyperglycinemia
rs181134220	rs181134220	2	FP	3	49455407	49455407	C	T	splicing	AMT	.	.		9.222e-06	2.428e-05	0	9.74e-06	Pathogenic	Non-ketotic_hyperglycinemia
rs121964984	rs121964984	1	FP	3	49456455	49456455	C	G	exonic	AMT	nonsynonymous SNV	AMT:NM_001164710:exon6:c.G694C:p.D232H,AMT:NM_001164711:exon6:c.G658C:p.D220H,AMT:NM_000481:exon7:c.G826C:p.D276H,AMT:NM_001164712:exon7:c.G826C:p.D276H		2.11e-05	0	.	0	Pathogenic	Non-ketotic_hyperglycinemia
rs121964981	rs121964981	2	FP	3	49456475	49456475	C	T	exonic	AMT	nonsynonymous SNV	AMT:NM_001164710:exon6:c.G674A:p.G225D,AMT:NM_001164711:exon6:c.G638A:p.G213D,AMT:NM_000481:exon7:c.G806A:p.G269D,AMT:NM_001164712:exon7:c.G806A:p.G269D		7.772e-05	.	.	.	Pathogenic	Non-ketotic_hyperglycinemia
Affx-89011693	Affx-89011693	1	FP	3	49456715	49456715	T	C	exonic	AMT	nonsynonymous SNV	AMT:NM_001164710:exon5:c.A542G:p.Y181C,AMT:NM_001164711:exon5:c.A506G:p.Y169C,AMT:NM_000481:exon6:c.A674G:p.Y225C,AMT:NM_001164712:exon6:c.A674G:p.Y225C		1.317e-06	.	.	.	Likely pathogenic	Non-ketotic_hyperglycinemia
rs121964986	rs121964986	2	FP	3	49456815	49456815	G	A	exonic	AMT	stopgain	AMT:NM_001164710:exon5:c.C442T:p.Q148X,AMT:NM_001164711:exon5:c.C406T:p.Q136X,AMT:NM_000481:exon6:c.C574T:p.Q192X,AMT:NM_001164712:exon6:c.C574T:p.Q192X		2.109e-05	.	.	0	Pathogenic	Non-ketotic_hyperglycinemia
Affx-89015234	Affx-89015234	2	FP	3	49457158	49457158	G	-	exonic	AMT	frameshift deletion	AMT:NM_001164710:exon4:c.403delC:p.L135fs,AMT:NM_001164711:exon4:c.367delC:p.L123fs,AMT:NM_000481:exon5:c.535delC:p.L179fs,AMT:NM_001164712:exon5:c.535delC:p.L179fs		1.055e-05	.	.	.	Likely pathogenic	Non-ketotic_hyperglycinemia
Affx-89021355	Affx-89021355	1	FP	3	49457642	49457642	A	G	splicing	AMT	.	.		5.271e-06	.	.	0	Likely pathogenic	Non-ketotic_hyperglycinemia
Affx-89010181	Affx-89010181	2	FP	3	49457649	49457663	TGAGGGCCAAATCTT	-	exonic	AMT	nonframeshift deletion	AMT:NM_001164711:exon3:c.284_298del:p.95_100del,AMT:NM_000481:exon4:c.452_466del:p.151_156del,AMT:NM_001164712:exon4:c.452_466del:p.151_156del		1.581e-05	2.998e-05	6.672e-05	5.371e-05	Likely pathogenic	Non-ketotic_hyperglycinemia
Affx-89022711	Affx-89022711	1	FP	3	49457681	49457681	T	A	exonic	AMT	nonsynonymous SNV	AMT:NM_001164711:exon3:c.A266T:p.N89I,AMT:NM_000481:exon4:c.A434T:p.N145I,AMT:NM_001164712:exon4:c.A434T:p.N145I		1.054e-05	.	.	8.951e-06	Likely pathogenic	Non-ketotic_hyperglycinemia
Affx-89005084	Affx-89005084	2	FP	3	49459006	49459006	C	G	splicing	AMT	.	.		5.539e-05	.	.	.	Likely pathogenic	Non-ketotic_hyperglycinemia
Affx-89017370	Affx-89017370	2	FP	3	49459565	49459565	G	A	exonic	AMT	nonsynonymous SNV	AMT:NM_000481:exon2:c.C230T:p.S77L,AMT:NM_001164710:exon2:c.C230T:p.S77L,AMT:NM_001164712:exon2:c.C230T:p.S77L		2.108e-05	3.036e-05	6.667e-05	1.793e-05	Likely pathogenic	Non-ketotic_hyperglycinemia
rs121964982	rs121964982	3	Unclear	3	49459656	49459656	C	T	exonic	AMT	nonsynonymous SNV	AMT:NM_000481:exon2:c.G139A:p.G47R,AMT:NM_001164710:exon2:c.G139A:p.G47R,AMT:NM_001164712:exon2:c.G139A:p.G47R		3.691e-05	9.019e-05	0	5.373e-05	Likely pathogenic,Pathogenic	Non-ketotic_hyperglycinemia,Non-ketotic_hyperglycinemia
rs121964983	rs121964983	1	FP	3	49459670	49459670	T	C	exonic	AMT	nonsynonymous SNV	AMT:NM_000481:exon2:c.A125G:p.H42R,AMT:NM_001164710:exon2:c.A125G:p.H42R,AMT:NM_001164712:exon2:c.A125G:p.H42R		3.952e-06	.	.	.	Pathogenic	Non-ketotic_hyperglycinemia
Affx-89005856	Affx-89005856	1	FP	3	49459825	49459825	G	-	exonic	AMT	frameshift deletion	AMT:NM_000481:exon1:c.59delC:p.P20fs,AMT:NM_001164710:exon1:c.59delC:p.P20fs,AMT:NM_001164711:exon1:c.59delC:p.P20fs,AMT:NM_001164712:exon1:c.59delC:p.P20fs		2.636e-06	.	.	.	Likely pathogenic	Non-ketotic_hyperglycinemia
rs142336618	rs142336618	5	TP	3	49761081	49761081	C	G	exonic	GMPPB	nonsynonymous SNV	GMPPB:NM_013334:exon1:c.G79C:p.D27H,GMPPB:NM_021971:exon1:c.G79C:p.D27H		0.001225	0.0014	0.0005	0.0012	Pathogenic	Muscular_dystrophy-dystroglycanopathy_(limb-girdle),_type_c,_14
rs104893743	rs104893743	4	TP	3	50339586	50339586	C	T	exonic	HYAL1	nonsynonymous SNV	HYAL1:NM_033159:exon2:c.G802A:p.E268K,HYAL1:NM_153282:exon2:c.G802A:p.E268K,HYAL1:NM_153283:exon2:c.G256A:p.E86K,HYAL1:NM_153285:exon2:c.G25A:p.E9K,HYAL1:NM_153281:exon4:c.G802A:p.E268K		4.481e-05	0.0003	.	0.0002	Pathogenic	Deficiency_of_hyaluronoglucosaminidase
Affx-89005197	Affx-89005197	2	FP	3	50381183	50381183	G	-	exonic	ZMYND10	frameshift deletion	ZMYND10:NM_001308379:exon3:c.300delC:p.T100fs,ZMYND10:NM_015896:exon3:c.300delC:p.T100fs		1.186e-05	1.499e-05	.	8.955e-06	Pathogenic	Ciliary_dyskinesia,_primary,_22
rs138815960	rs138815960	1	FP	3	50382964	50382964	A	C	exonic	ZMYND10	nonsynonymous SNV	ZMYND10:NM_001308379:exon1:c.T47G:p.V16G,ZMYND10:NM_015896:exon1:c.T47G:p.V16G		0.000112	0.0009	6.669e-05	0.0005	Pathogenic|Pathogenic	Ciliary_dyskinesia,_primary,_22|Kartagener_syndrome
rs121912698	rs121912698	5	TP	3	52022837	52022837	C	T	exonic	ABHD14A-ACY1;ACY1	nonsynonymous SNV	ACY1:NM_001198896:exon12:c.C841T:p.R281C,ACY1:NM_001198897:exon12:c.C862T:p.R288C,ACY1:NM_001198898:exon13:c.C952T:p.R318C,ACY1:NM_000666:exon14:c.C1057T:p.R353C,ACY1:NM_001198895:exon14:c.C1057T:p.R353C,ABHD14A-ACY1:NM_001316331:exon16:c.C1327T:p.R443C		0.004101	0.0037	0.0048	0.004	Pathogenic|Uncertain significance	Aminoacylase_1_deficiency|not_specified
rs121909448	rs121909448	1	FP	3	52327048	52327048	T	G	exonic	GLYCTK	nonsynonymous SNV	GLYCTK:NM_145262:exon5:c.T1478G:p.F493C		7.905e-06	0.0001	0	8.962e-05	Pathogenic	Deficiency_of_glycerate_kinase
Affx-80221622	Affx-80221622	5	TP	3	52485426	52485426	G	T	exonic	TNNC1	nonsynonymous SNV	TNNC1:NM_003280:exon5:c.C435A:p.D145E		1.712e-05	0.0004	0.0002	0.0003	Likely benign,Pathogenic|Likely pathogenic|Uncertain significance|Uncertain significance|Uncertain significance	not_specified,Familial_hypertrophic_cardiomyopathy_13|not_provided|not_specified|Dilated_cardiomyopathy_1Z|Familial_hypertrophic_cardiomyopathy_13
Affx-88139934	Affx-88139934	1	FP	3	52485826	52485826	C	T	exonic	TNNC1	nonsynonymous SNV	TNNC1:NM_003280:exon4:c.G251A:p.C84Y		3.951e-06	.	.	.	Pathogenic	Familial_hypertrophic_cardiomyopathy_13
Affx-88139935	Affx-88139935	2	FP	3	52486238	52486238	A	T	exonic	TNNC1	nonsynonymous SNV	TNNC1:NM_003280:exon3:c.T86A:p.L29Q		1.45e-05	.	.	0	Pathogenic|Uncertain significance	Familial_hypertrophic_cardiomyopathy_13|not_specified
Affx-88139936	Affx-88139936	4	TP	3	52488009	52488009	G	A	exonic	TNNC1	nonsynonymous SNV	TNNC1:NM_003280:exon1:c.C23T:p.A8V		2.108e-05	.	.	1.141e-05	Pathogenic|Uncertain significance|Likely pathogenic	Familial_hypertrophic_cardiomyopathy_13|not_specified|not_provided
Affx-89010139	Affx-89010139	4	TP	3	53126518	53126518	C	T	exonic	RFT1	nonsynonymous SNV	RFT1:NM_052859:exon12:c.G1325A:p.R442Q		1.845e-05	1.699e-05	.	1.834e-05	Pathogenic	Congenital_disorder_of_glycosylation_type_1N
rs184758350	rs184758350	4	TP	3	57144258	57144258	T	G	exonic	IL17RD	nonsynonymous SNV	IL17RD:NM_017563:exon4:c.A392C:p.K131T		0.001317	0.0017	0.0011	0.001	Pathogenic|Likely pathogenic	Hypogonadotropic_hypogonadism_18_with_anosmia|Delayed_puberty
rs28936704	rs28936704	4	TP	3	57232242	57232242	T	C	exonic	HESX1	nonsynonymous SNV	HESX1:NM_003865:exon4:c.A541G:p.T181A		0.0001568	0.0002	0.0003	0.0002	Pathogenic	Growth_hormone_deficiency_with_pituitary_anomalies
Affx-89020915	Affx-89020915	4	Unclear	3	57232813	57232813	G	A	exonic	HESX1	stopgain	HESX1:NM_003865:exon2:c.C325T:p.R109X		3.952e-06	0	0	0	.	.
Affx-80271618	Affx-80271618	1	FP	3	57233887	57233887	G	-	exonic	HESX1	frameshift deletion	HESX1:NM_003865:exon1:c.60delC:p.S20fs		1.317e-06	.	0	.	.	.
rs121909173	rs121909173	3	Unclear	3	57233929	57233929	C	G	exonic	HESX1	nonsynonymous SNV	HESX1:NM_003865:exon1:c.G18C:p.Q6H		3.031e-05	4.495e-05	.	3.581e-05	Pathogenic	Pituitary_hormone_deficiency,_combined_5
Affx-89007335	Affx-89007335	2	FP	3	58064474	58064474	C	T	exonic	FLNB	nonsynonymous SNV	FLNB:NM_001164317:exon3:c.C572T:p.P191L,FLNB:NM_001164318:exon3:c.C572T:p.P191L,FLNB:NM_001164319:exon3:c.C572T:p.P191L,FLNB:NM_001457:exon3:c.C572T:p.P191L		7.902e-06	.	0	.	Likely pathogenic	not_provided
rs104893747	rs104893747	4	TP	3	70014031	70014031	T	C	exonic	MITF	nonsynonymous SNV	MITF:NM_000248:exon9:c.T892C:p.S298P,MITF:NM_198158:exon9:c.T874C:p.S292P,MITF:NM_198178:exon9:c.T706C:p.S236P,MITF:NM_001184967:exon10:c.T1039C:p.S347P,MITF:NM_006722:exon10:c.T1192C:p.S398P,MITF:NM_198159:exon10:c.T1195C:p.S399P,MITF:NM_198177:exon10:c.T1147C:p.S383P		0.0003295	7.494e-05	6.666e-05	7.168e-05	Pathogenic	Waardenburg_syndrome_type_2A
rs149617956	rs149617956	5	TP	3	70014091	70014091	G	A	exonic	MITF	nonsynonymous SNV	MITF:NM_000248:exon9:c.G952A:p.E318K,MITF:NM_198158:exon9:c.G934A:p.E312K,MITF:NM_198178:exon9:c.G766A:p.E256K,MITF:NM_001184967:exon10:c.G1099A:p.E367K,MITF:NM_006722:exon10:c.G1252A:p.E418K,MITF:NM_198159:exon10:c.G1255A:p.E419K,MITF:NM_198177:exon10:c.G1207A:p.E403K		0.004086	0.0021	0.0022	0.0025	other|Pathogenic|other	Cutaneous_malignant_melanoma_8|Hereditary_cancer-predisposing_syndrome|not_specified
Affx-89022274	Affx-89022274	3	Unclear	3	71179747	71179754	GGGTTGCC	-	exonic	FOXP1	frameshift deletion	FOXP1:NM_001244815:exon1:c.81_88del:p.S27fs,FOXP1:NM_001349337:exon1:c.81_88del:p.S27fs		1.317e-05	.	.	1.912e-05	.	.
rs121434272	rs121434272	2	FP	3	71830623	71830623	G	A	exonic	PROK2	nonsynonymous SNV	PROK2:NM_001126128:exon2:c.C217T:p.R73C,PROK2:NM_021935:exon2:c.C217T:p.R73C		2.766e-05	5.994e-05	0.0001	3.582e-05	Pathogenic	Kallmann_syndrome_4
Affx-80271668	Affx-80271668	4	TP	3	71830677	71830677	T	-	exonic	PROK2	stopgain	PROK2:NM_001126128:exon2:c.163delA:p.I55X,PROK2:NM_021935:exon2:c.163delA:p.I55X		0.0003338	0.0002	0.0001	0.0003	Pathogenic	Kallmann_syndrome_4
Affx-88139937	Affx-88139937	4	TP	3	77645881	77645881	T	C	exonic	ROBO2	nonsynonymous SNV	ROBO2:NM_002942:exon19:c.T2834C:p.I945T,ROBO2:NM_001290039:exon20:c.T2846C:p.I949T,ROBO2:NM_001290040:exon20:c.T2846C:p.I949T,ROBO2:NM_001290065:exon20:c.T1055C:p.I352T		8.039e-05	2.997e-05	.	2.687e-05	Pathogenic	Vesicoureteral_reflux_2
rs80338673	rs80338673	1	FP	3	81627123	81627123	C	T	exonic	GBE1	nonsynonymous SNV	GBE1:NM_000158:exon12:c.G1571A:p.R524Q		5.269e-06	4.549e-05	.	2.717e-05	Pathogenic|Pathogenic|Pathogenic	Glycogen_storage_disease_IV,_combined_hepatic_and_myopathic|Glycogen_storage_disease,_type_IV|Adult_polyglucosan_body_neuropathy
rs201958741	rs201958741	3	Unclear	3	81627150	81627150	C	T	exonic	GBE1	nonsynonymous SNV	GBE1:NM_000158:exon12:c.G1544A:p.R515H		2.634e-05	6.265e-05	6.671e-05	3.625e-05	Pathogenic|Pathogenic	Adult_polyglucosan_body_neuropathy|Polyglucosan_body_disease,_adult
rs80338672	rs80338672	1	FP	3	81627151	81627151	G	A	exonic	GBE1	nonsynonymous SNV	GBE1:NM_000158:exon12:c.C1543T:p.R515C		6.586e-06	6.266e-05	.	4.535e-05	Pathogenic|Pathogenic|Pathogenic	Glycogen_storage_disease_IV,_classic_hepatic|Glycogen_storage_disease,_type_IV|Inborn_genetic_diseases
Affx-52248669	Affx-52248669	5	TP	3	81691938	81691938	T	C	exonic	GBE1	nonsynonymous SNV	GBE1:NM_000158:exon7:c.A986G:p.Y329C		0.0006112	0.0006	0.0006	0.0006	Likely pathogenic,Pathogenic|Pathogenic|Pathogenic|Pathogenic	Glycogen_storage_disease,_type_IV,Glycogen_storage_disease_IV,_nonprogressive_hepatic|Glycogen_storage_disease,_type_IV|Adult_polyglucosan_body_neuropathy|GBE1-Related_Disorders
rs63750818	rs63750818	4	TP	3	87289899	87289899	A	G	exonic	CHMP2B	nonsynonymous SNV	CHMP2B:NM_014043:exon2:c.A85G:p.I29V		0.0004691	0.0002	0.0003	0.0003	Pathogenic|Pathogenic|not provided	Frontotemporal_Dementia,_Chromosome_3-Linked|Amyotrophic_lateral_sclerosis_17|not_provided
rs63751126	rs63751126	1	FP	3	87302948	87302948	A	C	exonic	CHMP2B	nonsynonymous SNV	CHMP2B:NM_001244644:exon5:c.A495C:p.Q165H,CHMP2B:NM_014043:exon6:c.A618C:p.Q206H		5.275e-06	0	.	0	Pathogenic|Pathogenic|not provided	Amyotrophic_lateral_sclerosis_17|Frontotemporal_Dementia,_Chromosome_3-Linked|not_provided
Affx-52248827	Affx-52248827	3	Unclear	3	93598150	93598150	A	G	exonic	PROS1	nonsynonymous SNV	PROS1:NM_000313:exon13:c.T1501C:p.S501P,PROS1:NM_001314077:exon14:c.T1597C:p.S533P		0.00225	0.0028	0.0033	0.0033	Pathogenic|Uncertain significance|Likely benign	Protein_s_heerlen|Thrombophilia_due_to_protein_S_deficiency,_autosomal_recessive|not_specified
Affx-89006257	Affx-89006257	2	FP	3	93611869	93611869	G	A	exonic	PROS1	nonsynonymous SNV	PROS1:NM_000313:exon10:c.C1063T:p.R355C,PROS1:NM_001314077:exon11:c.C1159T:p.R387C		2.371e-05	0	.	8.956e-06	Pathogenic	Protein_S_deficiency
rs121917868	rs121917868	4	TP	3	98300318	98300318	T	C	exonic	CPOX	nonsynonymous SNV	CPOX:NM_000097:exon6:c.A1210G:p.K404E		7.641e-05	5.995e-05	6.664e-05	8.952e-05	Pathogenic	Harderoporphyria
rs199867882	rs199867882	1	FP	3	100949961	100949961	G	A	exonic	IMPG2	stopgain	IMPG2:NM_016247:exon16:c.C3262T:p.R1088X		9.301e-06	8.99e-05	.	5.375e-05	Pathogenic	Retinitis_pigmentosa
rs201893545	rs201893545	3	Unclear	3	101023121	101023121	A	G	exonic	IMPG2	nonsynonymous SNV	IMPG2:NM_016247:exon3:c.T370C:p.F124L		6.588e-05	0.0001	6.668e-05	0.0001	Pathogenic	Macular_dystrophy,_vitelliform,_5
rs200703204	rs200703204	3	Unclear	3	111261145	111261145	-	T	exonic	CD96	frameshift insertion	CD96:NM_001318889:exon1:c.51dupT:p.H17fs,CD96:NM_005816:exon1:c.51dupT:p.H17fs,CD96:NM_198196:exon1:c.51dupT:p.H17fs		3.954e-05	0.0001	0	8.995e-06	.	.
Affx-89025801	Affx-89025801	1	FP	3	120351993	120351993	C	A	splicing	HGD	.	.		3.953e-06	4.557e-05	.	3.603e-05	Likely pathogenic	Alkaptonuria
rs120074173	rs120074173	4	TP	3	120352080	120352080	T	C	exonic	HGD	nonsynonymous SNV	HGD:NM_000187:exon13:c.A1102G:p.M368V		0.0001713	0.0002	0.0006	0.0003	Pathogenic	Alkaptonuria
rs120074171	rs120074171	2	FP	3	120357318	120357318	C	A	exonic	HGD	nonsynonymous SNV	HGD:NM_000187:exon12:c.G990T:p.R330S		1.715e-05	1.499e-05	0	8.967e-06	Pathogenic	Alkaptonuria
rs28942100	rs28942100	3	Unclear	3	120363252	120363252	G	A	exonic	HGD	nonsynonymous SNV	HGD:NM_000187:exon10:c.C688T:p.P230S		5.269e-05	4.51e-05	0	5.395e-05	Pathogenic	Alkaptonuria
Affx-86890039	Affx-86890039	2	FP	3	120363266	120363266	C	T	exonic	HGD	nonsynonymous SNV	HGD:NM_000187:exon10:c.G674A:p.R225H		2.373e-05	.	.	8.996e-06	Likely pathogenic	Alkaptonuria
Affx-89023569	Affx-89023569	5	TP	3	120371438	120371438	C	A	splicing	HGD	.	.		5.273e-05	4.531e-05	.	2.697e-05	Likely pathogenic,other	Alkaptonuria,Alkaptonuria
Affx-89021566	Affx-89021566	1	FP	3	120394711	120394711	C	T	splicing	HGD	.	.		2.503e-05	4.497e-05	.	6.288e-05	Pathogenic	Alkaptonuria
Affx-80271883	Affx-80271883	3	Unclear	3	121491452	121491453	TG	-	exonic	IQCB1	frameshift deletion	IQCB1:NM_001023571:exon11:c.1119_1120del:p.H373fs,IQCB1:NM_001023570:exon14:c.1518_1519del:p.H506fs,IQCB1:NM_001319107:exon14:c.1518_1519del:p.H506fs		0.0001159	0.0001	0.0002	0.0002	Pathogenic|Pathogenic	not_provided|Senior-Loken_syndrome_5
Affx-80222411	Affx-80222411	1	FP	3	121491506	121491506	G	A	exonic	IQCB1	stopgain	IQCB1:NM_001023571:exon11:c.C1066T:p.R356X,IQCB1:NM_001023570:exon14:c.C1465T:p.R489X,IQCB1:NM_001319107:exon14:c.C1465T:p.R489X		3.952e-06	4.495e-05	.	2.688e-05	Pathogenic	Senior-Loken_syndrome_5
rs121918244	rs121918244	4	Unclear	3	121500619	121500619	G	A	exonic	IQCB1	stopgain	IQCB1:NM_001023571:exon10:c.C982T:p.R328X,IQCB1:NM_001023570:exon13:c.C1381T:p.R461X,IQCB1:NM_001319107:exon13:c.C1381T:p.R461X		1.844e-05	0.0001	0	8.96e-06	Pathogenic|Pathogenic|Pathogenic	Senior-Loken_syndrome_5|not_provided|Nephronophthisis
rs201405662	rs201405662	3	Unclear	3	121547366	121547366	G	A	exonic	IQCB1	stopgain	IQCB1:NM_001023570:exon4:c.C214T:p.R72X,IQCB1:NM_001023571:exon4:c.C214T:p.R72X,IQCB1:NM_001319107:exon4:c.C214T:p.R72X		0.0001305	2.999e-05	0.0001	7.171e-05	Pathogenic	Senior-Loken_syndrome_5
rs201633414	rs201633414	1	FP	3	121973109	121973109	C	T	exonic	CASR	stopgain	CASR:NM_000388:exon2:c.C73T:p.R25X,CASR:NM_001178065:exon2:c.C73T:p.R25X		2.107e-05	1.499e-05	6.668e-05	8.963e-06	Pathogenic	not_provided
rs121917890	rs121917890	1	FP	3	124454069	124454069	A	G	exonic	UMPS	nonsynonymous SNV	UMPS:NM_000373:exon2:c.A286G:p.R96G		2.635e-06	0	.	0	Pathogenic	Orotic_aciduria
Affx-80222632	Affx-80222632	3	Unclear	3	128628894	128628894	C	T	exonic	ACAD9	nonsynonymous SNV	ACAD9:NM_014049:exon16:c.C1594T:p.R532W		5.802e-05	1.563e-05	.	9.029e-06	Pathogenic|Likely pathogenic|Pathogenic	Acyl-CoA_dehydrogenase_family,_member_9,_deficiency_of|not_provided|Acyl-CoA_dehydrogenase_family,_member_9,_deficiency_of
rs28933378	rs28933378	2	FP	3	128780652	128780652	T	C	exonic	GP9	nonsynonymous SNV	GP9:NM_000174:exon3:c.T70C:p.C24R		7.906e-06	1.681e-05	.	9.349e-06	Pathogenic|Pathogenic	Bernard-Soulier_syndrome_type_C|Bernard_Soulier_syndrome
Affx-89021364	Affx-89021364	4	TP	3	129180152	129180152	G	A	intronic	IFT122	.	.		9.482e-05	1.499e-05	0	3.582e-05	Pathogenic	Cranioectodermal_dysplasia_1
rs104893770	rs104893770	4	TP	3	129247709	129247709	T	C	exonic	RHO	nonsynonymous SNV	RHO:NM_000539:exon1:c.T133C:p.F45L		0.0001924	1.498e-05	0	3.58e-05	Pathogenic	Retinitis_pigmentosa_4
Affx-89014557	Affx-89014557	2	FP	3	130716576	130716579	TTTG	-	exonic	ATP2C1	frameshift deletion	ATP2C1:NM_001199182:exon23:c.2355_2358del:p.T785fs,ATP2C1:NM_001001486:exon24:c.2370_2373del:p.T790fs,ATP2C1:NM_001001487:exon24:c.2370_2373del:p.T790fs,ATP2C1:NM_001199180:exon24:c.2472_2475del:p.T824fs,ATP2C1:NM_001199181:exon24:c.2472_2475del:p.T824fs,ATP2C1:NM_001199183:exon24:c.2322_2325del:p.T774fs,ATP2C1:NM_001199184:exon24:c.2322_2325del:p.T774fs,ATP2C1:NM_001199185:exon24:c.2370_2373del:…		2.372e-05	.	.	0	Pathogenic	not_provided
Affx-52364200	Affx-52364200	5	TP	3	132408108	132408109	CT	-	splicing	NPHP3	.	.		0.0002516	0.0004	0.0003	0.0003	Pathogenic|Pathogenic|Pathogenic|Pathogenic|Pathogenic	Meckel_syndrome_type_7|Renal-hepatic-pancreatic_dysplasia|Nephronophthisis|Polycystic_kidney_dysplasia|not_provided
rs121918677	rs121918677	4	TP	3	133496032	133496032	G	A	exonic	TF	nonsynonymous SNV	TF:NM_001063:exon16:c.G2012A:p.G671E		0.005201	0.0037	0.0043	0.0043	Pathogenic	Transferrin_variant_b2
rs186031457	rs186031457	4	TP	3	135975430	135975430	C	T	exonic	PCCB	stopgain	PCCB:NM_000532:exon3:c.C337T:p.R113X,PCCB:NM_001178014:exon3:c.C337T:p.R113X		6.46e-05	4.496e-05	.	4.476e-05	Pathogenic	not_provided
Affx-80222818	Affx-80222818	4	TP	3	136012626	136012626	C	T	exonic	PCCB	nonsynonymous SNV	PCCB:NM_000532:exon7:c.C683T:p.P228L,PCCB:NM_001178014:exon8:c.C743T:p.P248L		8.431e-05	8.99e-05	0.0003	9.867e-05	Pathogenic|Pathogenic	Propionic_acidemia|not_provided
Affx-89012437	Affx-89012437	3	Unclear	3	136019929	136019929	C	A	exonic	PCCB	stopgain	PCCB:NM_000532:exon9:c.C942A:p.Y314X,PCCB:NM_001178014:exon10:c.C1002A:p.Y334X		1.845e-05	2.998e-05	.	2.686e-05	Pathogenic|Pathogenic	not_provided|Propionic_acidemia
rs121964959	rs121964959	4	TP	3	136046026	136046026	C	T	exonic	PCCB	nonsynonymous SNV	PCCB:NM_000532:exon12:c.C1228T:p.R410W,PCCB:NM_001178014:exon13:c.C1288T:p.R430W		4.352e-05	1.499e-05	0	2.695e-05	Pathogenic	Propionic_acidemia
Affx-89017487	Affx-89017487	1	FP	3	138665257	138665257	-	G	exonic	FOXL2	frameshift insertion	FOXL2:NM_023067:exon1:c.307dupC:p.R103fs		9.232e-06	.	.	.	.	.
rs119478059	rs119478059	4	TP	3	139069025	139069025	G	A	exonic	MRPS22	nonsynonymous SNV	MRPS22:NM_020191:exon4:c.G509A:p.R170H		0.0001727	0.0001	6.666e-05	0.0002	Pathogenic	Combined_oxidative_phosphorylation_deficiency_5
rs143137713	rs143137713	4	TP	3	148714249	148714249	G	C	exonic	GYG1	nonsynonymous SNV	GYG1:NM_001184720:exon3:c.G304C:p.D102H,GYG1:NM_001184721:exon3:c.G304C:p.D102H,GYG1:NM_004130:exon3:c.G304C:p.D102H		0.002609	0.0014	0.002	0.0018	Pathogenic|Likely pathogenic	Polyglucosan_body_myopathy_2|not_provided
Affx-80272097	Affx-80272097	4	TP	3	148727065	148727065	G	-	exonic	GYG1	frameshift deletion	GYG1:NM_001184720:exon5:c.484delG:p.G162fs,GYG1:NM_001184721:exon5:c.484delG:p.G162fs,GYG1:NM_004130:exon5:c.484delG:p.G162fs		0.0004243	0.0008	0.0006	0.0008	Pathogenic	Polyglucosan_body_myopathy_2
rs201227603	rs201227603	2	FP	3	148863334	148863334	G	A	splicing	HPS3	.	.		2.635e-05	0.0002	6.661e-05	8.966e-06	Pathogenic	Hermansky-Pudlak_syndrome_3
Affx-86890102	Affx-86890102	2	FP	3	148896379	148896379	G	A	exonic	CP	stopgain	CP:NM_000096:exon16:c.C2701T:p.R901X		0.0001213	1.536e-05	.	3.59e-05	Pathogenic	Deficiency_of_ferroxidase
rs139633388	rs139633388	2	FP	3	148896396	148896396	C	G	exonic	CP	nonsynonymous SNV	CP:NM_000096:exon16:c.G2684C:p.G895A		0.001975	0.0022	0.0015	0.002	Pathogenic|Pathogenic|Uncertain significance	Deficiency_of_ferroxidase|Hemosiderosis,_systemic,_due_to_aceruloplasminemia|not_specified
rs145784949	rs145784949	4	TP	3	148903153	148903153	G	A	exonic	CP	nonsynonymous SNV	CP:NM_000096:exon12:c.C2158T:p.R720W		0.0006682	0.0003	0.0002	0.0004	Pathogenic	Deficiency_of_ferroxidase
Affx-80223043	Affx-80223043	2	FP	3	150645803	150645803	G	A	exonic	CLRN1	stopgain	CLRN1:NM_174878:exon3:c.C619T:p.R207X,CLRN1:NM_001195794:exon4:c.C658T:p.R220X		7.243e-05	2.999e-05	0	3.592e-05	Pathogenic	Usher_syndrome,_type_3A
rs121908140	rs121908140	4	TP	3	150645894	150645894	A	C	exonic	CLRN1	stopgain	CLRN1:NM_052995:exon3:c.T300G:p.Y100X,CLRN1:NM_174878:exon3:c.T528G:p.Y176X,CLRN1:NM_001195794:exon4:c.T567G:p.Y189X		4.752e-05	0.0002	0.0003	9.881e-05	Pathogenic	Usher_syndrome,_type_3A
rs121908141	rs121908141	1	FP	3	150659443	150659443	A	T	exonic	CLRN1	nonsynonymous SNV	CLRN1:NM_001195794:exon2:c.T359A:p.M120K,CLRN1:NM_052995:exon2:c.T131A:p.M44K,CLRN1:NM_174878:exon2:c.T359A:p.M120K,CLRN1:NM_001256819:exon3:c.T531A:p.H177Q		1.581e-05	0	0	0	Pathogenic	Usher_syndrome,_type_3A
rs121908143	rs121908143	4	TP	3	150690378	150690378	A	C	exonic	CLRN1	nonsynonymous SNV	CLRN1:NM_001195794:exon1:c.T118G:p.C40G,CLRN1:NM_001256819:exon1:c.T118G:p.C40G,CLRN1:NM_174878:exon1:c.T118G:p.C40G		0.0002623	5.994e-05	6.663e-05	0.0002	Pathogenic|Uncertain significance|Pathogenic	Usher_syndrome,_type_3A|not_specified|not_provided
rs121917885	rs121917885	1	FP	3	151055867	151055867	C	T	exonic	P2RY12	nonsynonymous SNV	P2RY12:NM_176876:exon2:c.G767A:p.R256Q,P2RY12:NM_022788:exon3:c.G767A:p.R256Q		2.108e-05	2.999e-05	.	4.505e-05	Pathogenic	Platelet-type_bleeding_disorder_8
Affx-80223100	Affx-80223100	1	FP	3	154836533	154836533	A	G	splicing	MME	.	.		2.634e-06	0	0	0	Pathogenic	Charcot-Marie-Tooth_disease,_axonal,_type_2T
rs119470019	rs119470019	1	FP	3	158363475	158363475	C	T	exonic	GFM1	stopgain	GFM1:NM_001308164:exon2:c.C139T:p.R47X,GFM1:NM_001308166:exon2:c.C139T:p.R47X,GFM1:NM_024996:exon2:c.C139T:p.R47X		3.824e-05	4.496e-05	6.663e-05	3.582e-05	Pathogenic	Combined_oxidative_phosphorylation_deficiency_1
rs121912616	rs121912616	5	TP	3	164739053	164739053	C	T	exonic	SI	nonsynonymous SNV	SI:NM_001041:exon27:c.G3218A:p.G1073D		0.003982	0.0017	0.0023	0.0022	Pathogenic	Sucrase-isomaltase_deficiency
rs28933390	rs28933390	5	TP	3	165547569	165547569	C	A	exonic	BCHE	nonsynonymous SNV	BCHE:NM_000055:exon2:c.G1253T:p.G418V		0.004601	0.0047	0.004	0.0053	Pathogenic|other	BCHE,_fluoride_2|Deficiency_of_butyrylcholine_esterase
rs28933389	rs28933389	5	TP	3	165548010	165548010	G	A	exonic	BCHE	nonsynonymous SNV	BCHE:NM_000055:exon2:c.C812T:p.T271M		0.000983	0.0006	0.0008	0.0007	Pathogenic	Butyrylcholinesterase_deficiency,_fluoride_1
Affx-80272212	Affx-80272212	1	FP	3	165548029	165548029	A	-	exonic	BCHE	frameshift deletion	BCHE:NM_000055:exon2:c.793delT:p.Y265fs		1.317e-06	0	.	0	Likely pathogenic	Deficiency_of_butyrylcholine_esterase
rs199422260	rs199422260	1	FP	3	169482814	169482814	G	A	ncRNA_exonic	TERC	.	.		1.185e-05	1.687e-05	6.668e-05	2.811e-05	Pathogenic	Dyskeratosis_congenita_autosomal_dominant
rs28928874	rs28928874	1	FP	3	170716088	170716088	A	T	exonic	SLC2A2	nonsynonymous SNV	SLC2A2:NM_001278658:exon9:c.T911A:p.V304E,SLC2A2:NM_001278659:exon9:c.T749A:p.V250E,SLC2A2:NM_000340:exon10:c.T1268A:p.V423E		9.223e-06	.	.	.	Pathogenic	Fanconi-Bickel_syndrome
rs121909745	rs121909745	2	FP	3	170716097	170716097	C	T	exonic	SLC2A2	stopgain	SLC2A2:NM_001278658:exon9:c.G902A:p.W301X,SLC2A2:NM_001278659:exon9:c.G740A:p.W247X,SLC2A2:NM_000340:exon10:c.G1259A:p.W420X		1.845e-05	.	.	.	Pathogenic	Fanconi-Bickel_syndrome
rs121909744	rs121909744	2	FP	3	170716106	170716106	G	A	exonic	SLC2A2	nonsynonymous SNV	SLC2A2:NM_001278658:exon9:c.C893T:p.P298L,SLC2A2:NM_001278659:exon9:c.C731T:p.P244L,SLC2A2:NM_000340:exon10:c.C1250T:p.P417L		2.239e-05	.	.	0	Pathogenic	Fanconi-Bickel_syndrome
rs121909742	rs121909742	4	TP	3	170716931	170716931	G	A	exonic	SLC2A2	stopgain	SLC2A2:NM_001278658:exon8:c.C736T:p.R246X,SLC2A2:NM_001278659:exon8:c.C574T:p.R192X,SLC2A2:NM_000340:exon9:c.C1093T:p.R365X		1.845e-05	.	0.0001	8.997e-06	Pathogenic	Fanconi-Bickel_syndrome
rs121909743	rs121909743	2	FP	3	170723136	170723136	G	A	exonic	SLC2A2	stopgain	SLC2A2:NM_001278658:exon6:c.C544T:p.R182X,SLC2A2:NM_001278659:exon6:c.C382T:p.R128X,SLC2A2:NM_000340:exon7:c.C901T:p.R301X		1.318e-05	1.501e-05	.	0	Pathogenic	Fanconi-Bickel_syndrome
rs121909746	rs121909746	1	FP	3	170723178	170723178	G	A	exonic	SLC2A2	stopgain	SLC2A2:NM_001278658:exon6:c.C502T:p.Q168X,SLC2A2:NM_001278659:exon6:c.C340T:p.Q114X,SLC2A2:NM_000340:exon7:c.C859T:p.Q287X		1.317e-05	.	.	.	Pathogenic	Fanconi-Bickel_syndrome
rs137853118	rs137853118	4	TP	3	172737276	172737276	C	T	exonic	SPATA16	nonsynonymous SNV	SPATA16:NM_031955:exon4:c.G848A:p.R283Q		0.00051	0.0004	0.0003	0.0004	Pathogenic	Globozoospermia
rs104886003	rs104886003	2	FP	3	178936091	178936091	G	A	exonic	PIK3CA	nonsynonymous SNV	PIK3CA:NM_006218:exon10:c.G1633A:p.E545K		1.318e-05	1.508e-05	.	9.001e-06	Pathogenic|Pathogenic|Pathogenic|Pathogenic|Pathogenic|Pathogenic|Pathogenic|not provided	Breast_adenocarcinoma|Ovarian_epithelial_cancer|Carcinoma_of_colon|Neoplasm_of_stomach|Keratosis,_seborrheic|Non-small_cell_lung_cancer|Megalencephaly_cutis_marmorata_telangiectatica_congenita|Sarcoma
Affx-80272278	Affx-80272278	4	TP	3	180372649	180372650	TG	-	exonic	CCDC39	frameshift deletion	CCDC39:NM_181426:exon7:c.830_831del:p.T277fs		0.000191	8.321e-05	6.677e-05	7.356e-05	Pathogenic	Primary_ciliary_dyskinesia
Affx-89009384	Affx-89009384	4	TP	3	180377370	180377370	T	C	splicing	CCDC39	.	.		0.0001238	0.0003	0.0001	0.0002	Pathogenic	Primary_ciliary_dyskinesia
Affx-80272282	Affx-80272282	1	FP	3	180702479	180702479	T	-	exonic	DNAJC19	frameshift deletion	DNAJC19:NM_001190233:exon6:c.225delA:p.A75fs,DNAJC19:NM_145261:exon6:c.300delA:p.A100fs		5.269e-06	0	6.676e-05	0	Pathogenic	3-methylglutaconic_aciduria_type_V
rs28939717	rs28939717	1	FP	3	183854475	183854475	A	G	exonic	EIF2B5	nonsynonymous SNV	EIF2B5:NM_003907:exon2:c.A271G:p.T91A		4.348e-05	7.492e-05	6.66e-05	8.953e-05	Pathogenic|Pathogenic	Leukoencephalopathy_with_vanishing_white_matter|not_provided
rs113994049	rs113994049	5	TP	3	183855425	183855425	G	A	exonic	EIF2B5	nonsynonymous SNV	EIF2B5:NM_003907:exon3:c.G338A:p.R113H		0.0007139	0.0003	0.0005	0.0004	Pathogenic|Pathogenic|Pathogenic	Leukoencephalopathy_with_vanishing_white_matter|Ovarioleukodystrophy|not_provided
Affx-89025086	Affx-89025086	2	FP	3	183885442	183885442	G	-	exonic	DVL3	frameshift deletion	DVL3:NM_004423:exon12:c.1273delG:p.G425fs		2.107e-05	.	.	.	.	.
rs119103236	rs119103236	4	TP	3	183963079	183963079	C	T	exonic	ALG3	nonsynonymous SNV	ALG3:NM_001006941:exon4:c.G368A:p.R123Q,ALG3:NM_005787:exon4:c.G512A:p.R171Q		0.0001239	7.836e-05	6.683e-05	4.504e-05	Pathogenic	Congenital_disorder_of_glycosylation_type_1D
Affx-89024055	Affx-89024055	4	TP	3	183966564	183966564	G	A	exonic	ALG3	synonymous SNV	ALG3:NM_005787:exon1:c.C165T:p.G55G		5.665e-05	3.345e-05	.	0	Pathogenic	Congenital_disorder_of_glycosylation_type_1D
rs141242566	rs141242566	4	TP	3	184071510	184071510	C	T	exonic	CLCN2	nonsynonymous SNV	CLCN2:NM_001171088:exon15:c.G1663A:p.D555N,CLCN2:NM_001171087:exon16:c.G1744A:p.D582N,CLCN2:NM_001171089:exon16:c.G1795A:p.D599N,CLCN2:NM_004366:exon16:c.G1795A:p.D599N		0.001135	0.0006	0.0006	0.0008	Pathogenic	Leukoencephalopathy_with_ataxia
rs201868115	rs201868115	1	FP	3	185237074	185237074	G	T	exonic	LIPH	nonsynonymous SNV	LIPH:NM_139248:exon6:c.C742A:p.H248N		7.972e-06	0	0	0	Pathogenic	Woolly_hair,_autosomal_recessive_2,_with_or_without_hypotrichosis
rs121918131	rs121918131	3	Unclear	3	186445047	186445047	C	T	exonic	KNG1	stopgain	KNG1:NM_000893:exon5:c.C586T:p.R196X,KNG1:NM_001102416:exon5:c.C586T:p.R196X		3.03e-05	1.499e-05	0	1.791e-05	Pathogenic	Kininogen_deficiency,_total
Affx-80223570	Affx-80223570	3	Unclear	3	186954083	186954083	G	A	exonic	MASP1	stopgain	MASP1:NM_139125:exon11:c.C1576T:p.R526X		2.767e-05	4.496e-05	6.666e-05	2.69e-05	Likely pathogenic	not_provided
rs104893729	rs104893729	4	TP	3	190122576	190122576	G	T	exonic	CLDN16	nonsynonymous SNV	CLDN16:NM_006580:exon3:c.G453T:p.L151F		3.821e-05	0.0001	0	0.0001	Pathogenic	Primary_hypomagnesemia
Affx-80223645	Affx-80223645	4	TP	3	193343942	193343942	G	A	exonic	OPA1	nonsynonymous SNV	OPA1:NM_130833:exon5:c.G578A:p.R193H,OPA1:NM_130835:exon6:c.G632A:p.R211H,OPA1:NM_130836:exon6:c.G686A:p.R229H,OPA1:NM_130837:exon7:c.G740A:p.R247H		1.713e-05	4.497e-05	6.667e-05	2.687e-05	Pathogenic	Dominant_hereditary_optic_atrophy
rs190235251	rs190235251	4	TP	3	193377336	193377336	C	T	exonic	OPA1	nonsynonymous SNV	OPA1:NM_130831:exon22:c.C2233T:p.R745W,OPA1:NM_015560:exon23:c.C2341T:p.R781W,OPA1:NM_130832:exon23:c.C2287T:p.R763W,OPA1:NM_130833:exon23:c.C2344T:p.R782W,OPA1:NM_130834:exon24:c.C2395T:p.R799W,OPA1:NM_130835:exon24:c.C2398T:p.R800W,OPA1:NM_130836:exon24:c.C2452T:p.R818W,OPA1:NM_130837:exon25:c.C2506T:p.R836W		0.0002885	0.0003	0.0002	0.0002	Pathogenic|Likely benign	not_provided|Optic_Atrophy,_Dominant
Affx-80272442	Affx-80272442	2	FP	3	195965673	195965673	G	-	exonic	PCYT1A	frameshift deletion	PCYT1A:NM_001312673:exon9:c.990delC:p.P330fs,PCYT1A:NM_005017:exon10:c.990delC:p.P330fs		6.854e-05	6.132e-05	0	8.843e-05	Pathogenic	Spondylometaphyseal_dysplasia_with_cone-rod_dystrophy
Affx-88139967	Affx-88139967	4	TP	4	654379	654379	C	T	exonic	PDE6B	stopgain	PDE6B:NM_001350155:exon8:c.C436T:p.R146X,PDE6B:NM_001145292:exon10:c.C754T:p.R252X,PDE6B:NM_001350154:exon10:c.C754T:p.R252X,PDE6B:NM_000283:exon12:c.C1591T:p.R531X,PDE6B:NM_001145291:exon12:c.C1591T:p.R531X		6.589e-06	1.523e-05	6.672e-05	8.978e-06	Pathogenic	Retinitis_pigmentosa_40
Affx-80223819	Affx-80223819	5	TP	4	658734	658734	G	A	splicing	PDE6B	.	.		0.0003332	0.0001	.	0.0001	Pathogenic|Pathogenic	Retinitis_pigmentosa_40|Retinitis_pigmentosa
rs121965020	rs121965020	4	TP	4	981646	981646	C	T	exonic	IDUA	stopgain	IDUA:NM_000203:exon2:c.C208T:p.Q70X		0.0004345	0.0009	0.0007	0.0007	Pathogenic|Pathogenic|Pathogenic|Pathogenic|Pathogenic|Pathogenic	Hurler_syndrome|not_provided|Mucopolysaccharidosis,_MPS-I-H/S|Mucopolysaccharidosis,_MPS-I-S|Mucopolysaccharidosis_type_1|Mucopolysaccharidosis_type_I
Affx-80210005	Affx-80210005	4	TP	4	994668	994668	A	G	splicing	IDUA	.	.		0.000299	9.14e-05	.	7.192e-05	Pathogenic	Mucopolysaccharidosis_type_1
rs121965019	rs121965019	5	TP	4	996535	996535	G	A	exonic	IDUA	stopgain	IDUA:NM_000203:exon9:c.G1205A:p.W402X		0.001686	0	0.0016	0.0012	Pathogenic|Pathogenic|Pathogenic|Pathogenic	Hurler_syndrome|not_provided|Mucopolysaccharidosis_type_1|Mucopolysaccharidosis_type_I
Affx-80223863	Affx-80223863	3	Unclear	4	998074	998074	C	T	exonic	IDUA	stopgain	IDUA:NM_000203:exon14:c.C1855T:p.R619X		4.218e-05	3.06e-05	.	2.707e-05	Pathogenic,Pathogenic	Mucopolysaccharidosis,_MPS-I-H/S,Hurler_syndrome
rs121913116	rs121913116	2	FP	4	1801122	1801122	C	T	exonic	FGFR3	nonsynonymous SNV	FGFR3:NM_000142:exon3:c.C251T:p.S84L,FGFR3:NM_001163213:exon3:c.C251T:p.S84L,FGFR3:NM_022965:exon3:c.C251T:p.S84L		1.449e-05	.	.	.	Pathogenic	Hypochondroplasia
rs121913115	rs121913115	1	FP	4	1803655	1803655	A	G	exonic	FGFR3	nonsynonymous SNV	FGFR3:NM_000142:exon7:c.A833G:p.Y278C,FGFR3:NM_001163213:exon7:c.A833G:p.Y278C,FGFR3:NM_022965:exon7:c.A833G:p.Y278C		2.635e-06	.	.	.	Pathogenic|Pathogenic	Hypochondroplasia|Short_stature
Affx-89011066	Affx-89011066	1	FP	4	1805458	1805458	C	G	exonic	FGFR3	nonsynonymous SNV	FGFR3:NM_000142:exon8:c.C970G:p.L324V		9.366e-05	.	.	.	Pathogenic	Hypochondroplasia
Affx-89010503	Affx-89010503	2	FP	4	1805471	1805471	A	T	exonic	FGFR3	nonsynonymous SNV	FGFR3:NM_000142:exon8:c.A983T:p.N328I		1.713e-05	.	.	.	Pathogenic	Hypochondroplasia
rs121913479	rs121913479	3	Unclear	4	1806089	1806089	G	T	exonic	FGFR3	nonsynonymous SNV	FGFR3:NM_000142:exon9:c.G1108T:p.G370C,FGFR3:NM_001163213:exon9:c.G1114T:p.G372C		1.187e-05	.	.	0	Pathogenic|Pathogenic|Pathogenic	Thanatophoric_dysplasia_type_1|Epidermal_nevus|not_provided
rs121913484	rs121913484	2	FP	4	1806092	1806092	A	T	exonic	FGFR3	nonsynonymous SNV	FGFR3:NM_000142:exon9:c.A1111T:p.S371C,FGFR3:NM_001163213:exon9:c.A1117T:p.S373C		2.371e-05	.	.	.	Pathogenic	Thanatophoric_dysplasia_type_1
rs121913485	rs121913485	2	FP	4	1806099	1806099	A	G	exonic	FGFR3	nonsynonymous SNV	FGFR3:NM_000142:exon9:c.A1118G:p.Y373C,FGFR3:NM_001163213:exon9:c.A1124G:p.Y375C		3.967e-06	.	.	.	Pathogenic|Pathogenic	Thanatophoric_dysplasia_type_1|not_provided
rs75790268	rs75790268	1	FP	4	1806104	1806104	G	T	exonic	FGFR3	nonsynonymous SNV	FGFR3:NM_000142:exon9:c.G1123T:p.G375C,FGFR3:NM_001163213:exon9:c.G1129T:p.G377C		7.902e-06	.	.	.	Pathogenic	Achondroplasia
Affx-89006293	Affx-89006293	2	FP	4	1806123	1806123	T	A	exonic	FGFR3	nonsynonymous SNV	FGFR3:NM_000142:exon9:c.T1142A:p.V381E,FGFR3:NM_001163213:exon9:c.T1148A:p.V383E		2.24e-05	.	.	.	Pathogenic	Hypochondroplasia
rs28931615	rs28931615	2	FP	4	1806153	1806153	C	A	exonic	FGFR3	nonsynonymous SNV	FGFR3:NM_000142:exon9:c.C1172A:p.A391E,FGFR3:NM_001163213:exon9:c.C1178A:p.A393E		1.976e-05	.	.	.	Pathogenic|Pathogenic|Pathogenic	Crouzon_syndrome_with_acanthosis_nigricans|Craniosynostosis|not_provided
Affx-89011359	Affx-89011359	1	FP	4	1807123	1807123	A	G	exonic	FGFR3	nonsynonymous SNV	FGFR3:NM_022965:exon9:c.A1118G:p.Q373R,FGFR3:NM_000142:exon11:c.A1454G:p.Q485R,FGFR3:NM_001163213:exon11:c.A1460G:p.Q487R		2.635e-06	.	.	.	Pathogenic	Thanatophoric_dysplasia_type_1
rs121913112	rs121913112	4	TP	4	1807288	1807288	G	A	exonic	FGFR3	nonsynonymous SNV	FGFR3:NM_022965:exon10:c.G1201A:p.D401N,FGFR3:NM_000142:exon12:c.G1537A:p.D513N,FGFR3:NM_001163213:exon12:c.G1543A:p.D515N		5.665e-05	4.581e-05	6.682e-05	3.594e-05	Pathogenic	Levy-Hollister_syndrome
rs80053154	rs80053154	2	FP	4	1807363	1807363	A	G	exonic	FGFR3	nonsynonymous SNV	FGFR3:NM_022965:exon10:c.A1276G:p.I426V,FGFR3:NM_000142:exon12:c.A1612G:p.I538V,FGFR3:NM_001163213:exon12:c.A1618G:p.I540V		1.597e-05	1.518e-05	0	1.795e-05	Pathogenic	Hypochondroplasia
Affx-79403043	Affx-79403043	3	FP	4	1807371	1807371	C	A	exonic	FGFR3	nonsynonymous SNV	FGFR3:NM_022965:exon10:c.C1284A:p.N428K,FGFR3:NM_000142:exon12:c.C1620A:p.N540K,FGFR3:NM_001163213:exon12:c.C1626A:p.N542K		1.845e-05	.	.	0	Pathogenic|Pathogenic|Pathogenic|Pathogenic,Pathogenic|Pathogenic|Pathogenic|Pathogenic	Hypochondroplasia|Thanatophoric_dysplasia_type_1|not_provided|Achondroplasia,Hypochondroplasia|not_provided|Achondroplasia|Short_stature
Affx-79403045	Affx-79403045	2	FP	4	1807891	1807891	G	C	exonic	FGFR3	nonsynonymous SNV	FGFR3:NM_022965:exon12:c.G1614C:p.K538N,FGFR3:NM_000142:exon14:c.G1950C:p.K650N,FGFR3:NM_001163213:exon14:c.G1956C:p.K652N		1.846e-05	.	.	0	Pathogenic,Pathogenic	Hypochondroplasia,Hypochondroplasia
rs137852928	rs137852928	2	FP	4	5586559	5586559	G	A	exonic	EVC2	nonsynonymous SNV	EVC2:NM_001166136:exon17:c.C2608T:p.R870W,EVC2:NM_147127:exon17:c.C2848T:p.R950W		0.0002399	0.0002	.	8.965e-05	Pathogenic	Chondroectodermal_dysplasia
rs146538906	rs146538906	3	Unclear	4	5620258	5620258	G	A	exonic	EVC2	stopgain	EVC2:NM_001166136:exon15:c.C2413T:p.R805X,EVC2:NM_147127:exon15:c.C2653T:p.R885X		1.714e-05	1.502e-05	.	8.957e-06	Pathogenic	Chondroectodermal_dysplasia
rs137852924	rs137852924	1	FP	4	5642516	5642516	G	A	exonic	EVC2	stopgain	EVC2:NM_001166136:exon10:c.C955T:p.R319X,EVC2:NM_147127:exon10:c.C1195T:p.R399X		1.712e-05	1.499e-05	0	2.69e-05	Pathogenic	Chondroectodermal_dysplasia
rs121908424	rs121908424	4	TP	4	5810001	5810001	C	T	exonic	EVC	stopgain	EVC:NM_001306090:exon18:c.C2635T:p.Q879X,EVC:NM_153717:exon18:c.C2635T:p.Q879X		5.795e-05	3.009e-05	.	2.69e-05	Pathogenic	Chondroectodermal_dysplasia
rs145639028	rs145639028	3	Unclear	4	6290774	6290774	G	A	exonic	WFS1	nonsynonymous SNV	WFS1:NM_001145853:exon4:c.G376A:p.A126T,WFS1:NM_006005:exon4:c.G376A:p.A126T		1.714e-05	8.027e-05	.	4.954e-05	Pathogenic	not_provided
rs138682654	rs138682654	2	FP	4	6293094	6293094	G	A	exonic	WFS1	nonsynonymous SNV	WFS1:NM_001145853:exon5:c.G631A:p.D211N,WFS1:NM_006005:exon5:c.G631A:p.D211N		7.904e-06	3.126e-05	.	3.65e-05	Pathogenic	not_provided
rs104893880	rs104893880	1	FP	4	6293688	6293688	C	T	exonic	WFS1	stopgain	WFS1:NM_001145853:exon6:c.C676T:p.Q226X,WFS1:NM_006005:exon6:c.C676T:p.Q226X		8.17e-05	0	.	9.221e-06	Pathogenic	Diabetes_mellitus_AND_insipidus_with_optic_atrophy_AND_deafness
Affx-89012326	Affx-89012326	1	FP	4	6302757	6302759	TCT	-	exonic	WFS1	nonframeshift deletion	WFS1:NM_001145853:exon8:c.1235_1237del:p.412_413del,WFS1:NM_006005:exon8:c.1235_1237del:p.412_413del		3.952e-06	.	.	0	Likely pathogenic	Wolfram_syndrome
Affx-80272595	Affx-80272595	4	TP	4	6302763	6302765	TCG	-	exonic	WFS1	nonframeshift deletion	WFS1:NM_001145853:exon8:c.1241_1243del:p.414_415del,WFS1:NM_006005:exon8:c.1241_1243del:p.414_415del		0.0002149	0	.	8.952e-06	Pathogenic	not_provided
Affx-24775499	Affx-24775499	4	TP	4	6303033	6303033	C	T	exonic	WFS1	nonsynonymous SNV	WFS1:NM_001145853:exon8:c.C1511T:p.P504L,WFS1:NM_006005:exon8:c.C1511T:p.P504L		2.634e-05	6.008e-05	0.0001	5.378e-05	Pathogenic	Diabetes_mellitus_AND_insipidus_with_optic_atrophy_AND_deafness
rs104893879	rs104893879	2	FP	4	6303466	6303466	G	A	exonic	WFS1	stopgain	WFS1:NM_001145853:exon8:c.G1944A:p.W648X,WFS1:NM_006005:exon8:c.G1944A:p.W648X		3.558e-05	.	6.669e-05	8.963e-06	Pathogenic	Diabetes_mellitus_AND_insipidus_with_optic_atrophy_AND_deafness
Affx-89012903	Affx-89012903	1	FP	4	6303576	6303576	G	C	exonic	WFS1	nonsynonymous SNV	WFS1:NM_001145853:exon8:c.G2054C:p.R685P,WFS1:NM_006005:exon8:c.G2054C:p.R685P		2.503e-05	.	.	.	Uncertain significance,Pathogenic	not_specified,WFS1-Related_Disorders
rs28937891	rs28937891	2	FP	4	6303606	6303606	G	T	exonic	WFS1	nonsynonymous SNV	WFS1:NM_001145853:exon8:c.G2084T:p.G695V,WFS1:NM_006005:exon8:c.G2084T:p.G695V		3.161e-05	.	6.669e-05	9.003e-06	Pathogenic	Diabetes_mellitus_AND_insipidus_with_optic_atrophy_AND_deafness
rs28937894	rs28937894	1	FP	4	6303618	6303618	C	T	exonic	WFS1	nonsynonymous SNV	WFS1:NM_001145853:exon8:c.C2096T:p.T699M,WFS1:NM_006005:exon8:c.C2096T:p.T699M		1.186e-05	.	.	.	Pathogenic|Uncertain significance	WFS1-Related_Disorders|not_specified
rs28937893	rs28937893	1	FP	4	6303668	6303668	G	A	exonic	WFS1	nonsynonymous SNV	WFS1:NM_001145853:exon8:c.G2146A:p.A716T,WFS1:NM_006005:exon8:c.G2146A:p.A716T		5.269e-06	1.557e-05	.	9.063e-06	Pathogenic|Likely pathogenic	WFS1-Related_Disorders|Diabetes_mellitus_AND_insipidus_with_optic_atrophy_AND_deafness
rs28937890	rs28937890	1	FP	4	6303693	6303693	C	T	exonic	WFS1	nonsynonymous SNV	WFS1:NM_001145853:exon8:c.C2171T:p.P724L,WFS1:NM_006005:exon8:c.C2171T:p.P724L		2.241e-05	0	.	0	Pathogenic	Diabetes_mellitus_AND_insipidus_with_optic_atrophy_AND_deafness
rs201239579	rs201239579	4	TP	4	6303776	6303776	G	T	exonic	WFS1	stopgain	WFS1:NM_001145853:exon8:c.G2254T:p.E752X,WFS1:NM_006005:exon8:c.G2254T:p.E752X		9.48e-05	1.598e-05	.	9.228e-06	Pathogenic	not_provided
rs104893881	rs104893881	1	FP	4	6303977	6303977	C	T	exonic	WFS1	stopgain	WFS1:NM_001145853:exon8:c.C2455T:p.Q819X,WFS1:NM_006005:exon8:c.C2455T:p.Q819X		4.084e-05	.	.	.	Pathogenic	Diabetes_mellitus_AND_insipidus_with_optic_atrophy_AND_deafness
rs104893883	rs104893883	1	FP	4	6304008	6304008	T	C	exonic	WFS1	nonsynonymous SNV	WFS1:NM_001145853:exon8:c.T2486C:p.L829P,WFS1:NM_006005:exon8:c.T2486C:p.L829P		3.953e-06	.	.	.	Pathogenic	WFS1-Related_Disorders
rs28937895	rs28937895	1	FP	4	6304014	6304014	G	A	exonic	WFS1	nonsynonymous SNV	WFS1:NM_001145853:exon8:c.G2492A:p.G831D,WFS1:NM_006005:exon8:c.G2492A:p.G831D		9.219e-06	1.538e-05	.	1.814e-05	Pathogenic,Pathogenic	WFS1-Related_Disorders,not_provided
Affx-80272597	Affx-80272597	4	TP	4	6304168	6304171	TTTC	-	exonic	WFS1	frameshift deletion	WFS1:NM_001145853:exon8:c.2646_2649del:p.F882fs,WFS1:NM_006005:exon8:c.2646_2649del:p.F882fs		0.0003862	0.0001	0.0003	0.0002	Pathogenic|Pathogenic	Diabetes_mellitus_AND_insipidus_with_optic_atrophy_AND_deafness|not_provided
rs121908321	rs121908321	4	TP	4	9892311	9892311	G	A	exonic	SLC2A9	nonsynonymous SNV	SLC2A9:NM_020041:exon9:c.C1138T:p.R380W,SLC2A9:NM_001001290:exon10:c.C1051T:p.R351W		3.296e-05	1.511e-05	0	4.482e-05	Pathogenic	Renal_hypouricemia_2
rs181509591	rs181509591	1	FP	4	9998441	9998441	G	A	exonic	SLC2A9	nonsynonymous SNV	SLC2A9:NM_020041:exon3:c.C374T:p.T125M,SLC2A9:NM_001001290:exon4:c.C287T:p.T96M		7.902e-06	7.494e-05	6.664e-05	8.066e-05	Pathogenic	Renal_hypouricemia_2
Affx-89022956	Affx-89022956	1	FP	4	9998460	9998460	-	G	exonic	SLC2A9	frameshift insertion	SLC2A9:NM_020041:exon3:c.354dupC:p.I119fs,SLC2A9:NM_001001290:exon4:c.267dupC:p.I90fs		1.063e-05	4.496e-05	.	5.377e-05	Likely pathogenic	Familial_renal_hypouricemia
Affx-80224163	Affx-80224163	1	FP	4	15504502	15504502	C	T	exonic	CC2D2A	stopgain	CC2D2A:NM_001080522:exon7:c.C394T:p.R132X		9.235e-06	0	0	0	Pathogenic	Meckel-Gruber_syndrome
Affx-89019888	Affx-89019888	2	FP	4	15529258	15529258	G	-	exonic	CC2D2A	frameshift deletion	CC2D2A:NM_001080522:exon13:c.1338delG:p.K446fs		1.976e-05	2.263e-05	.	9.277e-06	Likely pathogenic	Meckel_syndrome_type_6
Affx-89023176	Affx-89023176	1	FP	4	15559074	15559074	C	T	exonic	CC2D2A	stopgain	CC2D2A:NM_001080522:exon22:c.C2773T:p.R925X		9.222e-06	3.608e-05	.	9.093e-06	Likely pathogenic	Meckel_syndrome_type_6
Affx-80272643	Affx-80272643	5	TP	4	15569299	15569299	G	-	splicing	CC2D2A	.	.		0.0002977	0.0007	0.0003	0.0004	Likely pathogenic|Pathogenic	Meckel_syndrome_type_6|Joubert_syndrome_9
Affx-89005201	Affx-89005201	4	TP	4	15569352	15569352	C	T	exonic	CC2D2A	nonsynonymous SNV	CC2D2A:NM_001080522:exon27:c.C3341T:p.T1114M		1.449e-05	5.022e-05	.	3.667e-05	Likely pathogenic|Pathogenic	Meckel_syndrome_type_6|Joubert_syndrome_9
Affx-80224169	Affx-80224169	4	TP	4	15572069	15572069	T	C	exonic	CC2D2A	nonsynonymous SNV	CC2D2A:NM_001080522:exon29:c.T3544C:p.W1182R		2.9e-05	2.181e-05	.	1.828e-05	Likely pathogenic	Meckel_syndrome_type_6
Affx-89008425	Affx-89008425	4	TP	4	15581669	15581669	C	T	exonic	CC2D2A	nonsynonymous SNV	CC2D2A:NM_001080522:exon31:c.C3850T:p.R1284C		4.085e-05	1.498e-05	.	1.793e-05	Pathogenic	Joubert_syndrome_9
Affx-52339139	Affx-52339139	4	TP	4	15589552	15589552	G	-	exonic	CC2D2A	frameshift deletion	CC2D2A:NM_001080522:exon33:c.4179delG:p.E1393fs		6.719e-05	7.983e-05	.	9.016e-06	other|Pathogenic	Meckel_syndrome_type_6|Joubert_syndrome_9
Affx-80224172	Affx-80224172	1	FP	4	15599090	15599090	T	C	splicing	CC2D2A	.	.		0	0	.	0	Likely pathogenic	Meckel_syndrome_type_6
rs201502401	rs201502401	2	FP	4	15601322	15601322	A	T	exonic	CC2D2A	nonsynonymous SNV	CC2D2A:NM_001080522:exon37:c.A4667T:p.D1556V		0.0001581	0.0003	6.66e-05	0.0004	Pathogenic|Pathogenic|Uncertain significance|Pathogenic	Joubert_syndrome_9|not_provided|Meckel-Gruber_syndrome|Familial_aplasia_of_the_vermis
rs137853907	rs137853907	5	TP	4	16002140	16002140	G	T	exonic	PROM1	stopgain	PROM1:NM_001145851:exon12:c.C1530A:p.Y510X,PROM1:NM_001145852:exon12:c.C1530A:p.Y510X,PROM1:NM_001145847:exon13:c.C1530A:p.Y510X,PROM1:NM_001145848:exon13:c.C1530A:p.Y510X,PROM1:NM_001145849:exon13:c.C1557A:p.Y519X,PROM1:NM_001145850:exon13:c.C1557A:p.Y519X,PROM1:NM_006017:exon13:c.C1557A:p.Y519X		0.0001067	7.968e-05	0.0001	6.301e-05	not provided|Pathogenic|Pathogenic	not_provided|Cone-rod_dystrophy_12|Retinitis_pigmentosa_41
Affx-80292843	Affx-80292843	2	FP	4	16008260	16008260	-	A	exonic	PROM1	frameshift insertion	PROM1:NM_001145851:exon11:c.1327dupT:p.Y443fs,PROM1:NM_001145852:exon11:c.1327dupT:p.Y443fs,PROM1:NM_001145847:exon12:c.1327dupT:p.Y443fs,PROM1:NM_001145848:exon12:c.1327dupT:p.Y443fs,PROM1:NM_001145849:exon12:c.1354dupT:p.Y452fs,PROM1:NM_001145850:exon12:c.1354dupT:p.Y452fs,PROM1:NM_006017:exon12:c.1354dupT:p.Y452fs		7.513e-05	0.0003	0.0003	0.0003	Pathogenic	not_provided
rs144133667	rs144133667	3	Unclear	4	39471647	39471647	G	A	exonic	LIAS	nonsynonymous SNV	LIAS:NM_001278590:exon7:c.G617A:p.R206H,LIAS:NM_006859:exon8:c.G746A:p.R249H,LIAS:NM_194451:exon8:c.G746A:p.R249H		3.427e-05	1.502e-05	.	9.006e-06	Pathogenic	Pyruvate_dehydrogenase_lipoic_acid_synthetase_deficiency
Affx-80224380	Affx-80224380	2	FP	4	42964936	42964936	C	T	exonic	GRXCR1	nonsynonymous SNV	GRXCR1:NM_001080476:exon2:c.C412T:p.R138C		9.268e-06	0	.	0	Pathogenic	Deafness,_autosomal_recessive_25
rs201824235	rs201824235	1	FP	4	42965170	42965170	A	T	intronic	GRXCR1	.	.		6.591e-06	0.0007	0.0001	0.0005	Pathogenic	Deafness,_autosomal_recessive_25
Affx-80224382	Affx-80224382	3	Unclear	4	43022362	43022362	C	A	intronic	GRXCR1	.	.		4.347e-05	.	6.667e-05	1.795e-05	Pathogenic	Deafness,_autosomal_recessive_25
rs199584830	rs199584830	5	TP	4	47938971	47938971	G	A	exonic	CNGA1	stopgain	CNGA1:NM_001142564:exon10:c.C1747T:p.R583X,CNGA1:NM_000087:exon11:c.C1540T:p.R514X		0.000112	7.493e-05	6.665e-05	8.083e-05	Likely pathogenic	Retinal_dystrophy
Affx-80272759	Affx-80272759	1	FP	4	47953415	47953415	C	-	exonic	CNGA1	frameshift deletion	CNGA1:NM_001142564:exon4:c.398delG:p.G133fs,CNGA1:NM_000087:exon5:c.191delG:p.G64fs		7.908e-06	0	.	0	Likely pathogenic	Retinitis_pigmentosa
rs121908589	rs121908589	1	FP	4	55141018	55141018	A	G	exonic	PDGFRA	nonsynonymous SNV	PDGFRA:NM_001347827:exon12:c.A1664G:p.Y555C,PDGFRA:NM_001347829:exon12:c.A1664G:p.Y555C,PDGFRA:NM_001347830:exon12:c.A1703G:p.Y568C,PDGFRA:NM_006206:exon12:c.A1664G:p.Y555C,PDGFRA:NM_001347828:exon13:c.A1739G:p.Y580C		3.952e-06	.	.	.	Pathogenic	Gastrointestinal_stromal_tumor,_familial
rs121908587	rs121908587	2	FP	4	55144547	55144547	C	T	exonic	PDGFRA	nonsynonymous SNV	PDGFRA:NM_001347827:exon15:c.C2021T:p.T674I,PDGFRA:NM_001347829:exon15:c.C2021T:p.T674I,PDGFRA:NM_001347830:exon15:c.C2060T:p.T687I,PDGFRA:NM_006206:exon15:c.C2021T:p.T674I,PDGFRA:NM_001347828:exon16:c.C2096T:p.T699I		3.163e-05	.	.	.	Pathogenic	Hypereosinophilic_syndrome,_idiopathic,_resistant_to_imatinib
rs121908588	rs121908588	1	FP	4	55152104	55152104	G	T	exonic	PDGFRA	nonsynonymous SNV	PDGFRA:NM_001347829:exon18:c.G2536T:p.D846Y,PDGFRA:NM_001347830:exon18:c.G2575T:p.D859Y,PDGFRA:NM_006206:exon18:c.G2536T:p.D846Y,PDGFRA:NM_001347828:exon19:c.G2611T:p.D871Y		2.665e-06	.	.	.	Pathogenic	Gastrointestinal_stromal_tumor,_familial
Affx-80292910	Affx-80292910	2	FP	4	55589780	55589780	-	C	exonic	KIT	frameshift insertion	KIT:NM_000222:exon8:c.1263dupC:p.L421fs,KIT:NM_001093772:exon8:c.1263dupC:p.L421fs		2.375e-05	.	.	.	.	.
Affx-88139961	Affx-88139961	1	FP	4	55593610	55593610	T	C	exonic	KIT	nonsynonymous SNV	KIT:NM_000222:exon11:c.T1676C:p.V559A,KIT:NM_001093772:exon11:c.T1664C:p.V555A		1.317e-06	.	.	.	Pathogenic,Pathogenic	Gastrointestinal_stromal_tumor,Gastrointestinal_stromal_tumor,_familial
rs121913680	rs121913680	2	FP	4	55593681	55593681	G	A	exonic	KIT	nonsynonymous SNV	KIT:NM_000222:exon11:c.G1747A:p.E583K,KIT:NM_001093772:exon11:c.G1735A:p.E579K		3.293e-05	.	.	.	Pathogenic	Partial_albinism
rs28933371	rs28933371	1	FP	4	55593685	55593685	T	G	exonic	KIT	nonsynonymous SNV	KIT:NM_000222:exon11:c.T1751G:p.F584C,KIT:NM_001093772:exon11:c.T1739G:p.F580C		0	.	.	.	Pathogenic	Partial_albinism
rs121913679	rs121913679	2	FP	4	55594287	55594287	G	A	exonic	KIT	nonsynonymous SNV	KIT:NM_000222:exon13:c.G1990A:p.G664R,KIT:NM_001093772:exon13:c.G1978A:p.G660R		1.054e-05	.	.	.	Pathogenic	Partial_albinism
rs121913684	rs121913684	2	FP	4	55599260	55599260	A	G	exonic	KIT	nonsynonymous SNV	KIT:NM_000222:exon17:c.A2386G:p.R796G,KIT:NM_001093772:exon17:c.A2374G:p.R792G		1.054e-05	.	.	.	Pathogenic	Piebaldism_with_sensorineural_deafness
rs121913507	rs121913507	2	FP	4	55599321	55599321	A	T	exonic	KIT	nonsynonymous SNV	KIT:NM_000222:exon17:c.A2447T:p.D816V,KIT:NM_001093772:exon17:c.A2435T:p.D812V		1.317e-06	.	.	0	Pathogenic|Pathogenic|Pathogenic	Mast_cell_leukemia|Mastocytosis_with_associated_hematologic_disorder|Mastocytosis,_adult_sporadic
Affx-89006991	Affx-89006991	4	TP	4	57342846	57342846	G	A	exonic	SRP72	nonsynonymous SNV	SRP72:NM_001267722:exon6:c.G620A:p.R207H,SRP72:NM_006947:exon6:c.G620A:p.R207H		1.581e-05	3.004e-05	0	4.485e-05	Pathogenic	Bone_marrow_failure_syndrome_1
rs104893837	rs104893837	5	TP	4	68606400	68606400	C	T	exonic	GNRHR	nonsynonymous SNV	GNRHR:NM_000406:exon3:c.G785A:p.R262Q		0.001403	0.0024	0.0021	0.0022	Pathogenic	Hypogonadotropic_hypogonadism_7_with_or_without_anosmia
Affx-80224604	Affx-80224604	1	FP	4	68619543	68619543	C	T	exonic	GNRHR	nonsynonymous SNV	GNRHR:NM_000406:exon1:c.G511A:p.A171T,GNRHR:NM_001012763:exon1:c.G511A:p.A171T		1.054e-05	1.703e-05	.	9.035e-06	Pathogenic	Hypogonadotropic_hypogonadism_7_with_or_without_anosmia
rs104893842	rs104893842	5	TP	4	68619638	68619638	C	T	exonic	GNRHR	nonsynonymous SNV	GNRHR:NM_000406:exon1:c.G416A:p.R139H,GNRHR:NM_001012763:exon1:c.G416A:p.R139H		9.086e-05	0.0002	0.0005	0.0002	Pathogenic|Likely pathogenic|Pathogenic	Hypogonadotropic_hypogonadism_7_with_or_without_anosmia|Hypogonadotropic_hypogonadism_7_with_or_without_anosmia|Isolated_GnRH_Deficiency
rs104893836	rs104893836	4	TP	4	68619737	68619737	T	C	exonic	GNRHR	nonsynonymous SNV	GNRHR:NM_000406:exon1:c.A317G:p.Q106R,GNRHR:NM_001012763:exon1:c.A317G:p.Q106R		0.004398	0.004	0.0029	0.0041	Pathogenic|Pathogenic	Hypogonadotropic_hypogonadism_7_with_or_without_anosmia|not_provided
rs104893843	rs104893843	1	FP	4	68620024	68620024	A	T	exonic	GNRHR	nonsynonymous SNV	GNRHR:NM_000406:exon1:c.T30A:p.N10K,GNRHR:NM_001012763:exon1:c.T30A:p.N10K		1.714e-05	0.0003	.	0.0002	Pathogenic|Likely pathogenic	Hypogonadotropic_hypogonadism_7_with_or_without_anosmia|Isolated_GnRH_Deficiency
rs1136511	rs1136511	4	TP	4	70898903	70898903	G	A	exonic	HTN3	nonsynonymous SNV	HTN3:NM_000200:exon5:c.G122A:p.R41Q		0.000112	0.0002	0.0001	0.0002	Pathogenic	HIS2*1/HIS2*2_POLYMORPHISM
Affx-80292947	Affx-80292947	4	TP	4	71508402	71508402	-	AG	exonic	ENAM	frameshift insertion	ENAM:NM_031889:exon9:c.1259_1260insAG:p.L420fs		0.0001054	0.0005	0.0006	0.0005	other|Pathogenic	Amelogenesis_imperfecta,_type_IC|Amelogenesis_imperfecta_-_hypoplastic_autosomal_dominant_-_local
rs146645381	rs146645381	4	TP	4	76489574	76489574	G	A	exonic	C4orf26	stopgain	C4orf26:NM_178497:exon2:c.G318A:p.W106X		0.0001054	1.499e-05	.	4.476e-05	Pathogenic	not_provided
Affx-89025143	Affx-89025143	1	FP	4	77097589	77097589	C	T	splicing	SCARB2	.	.		1.32e-06	.	.	0	Pathogenic,Pathogenic	Epilepsy,_progressive_myoclonic_4,_with_or_without_renal_failure,Epilepsy,_progressive_myoclonic_4,_with_or_without_renal_failure
Affx-80292964	Affx-80292964	4	TP	4	77100846	77100846	-	CT	exonic	SCARB2	frameshift insertion	SCARB2:NM_005506:exon4:c.435_436insAG:p.W146fs		0.0002279	0.0001	0.0001	0.0002	Pathogenic|Pathogenic	Epilepsy,_progressive_myoclonic_4,_with_or_without_renal_failure|not_provided
Affx-80224882	Affx-80224882	4	TP	4	79294013	79294013	G	A	splicing	FRAS1	.	.		2.107e-05	7.499e-05	.	7.212e-05	Likely pathogenic	not_provided
Affx-89018164	Affx-89018164	2	FP	4	79394620	79394620	T	A	exonic	FRAS1	stopgain	FRAS1:NM_025074:exon53:c.T7551A:p.Y2517X		2.109e-05	4.501e-05	.	3.63e-05	Pathogenic|Pathogenic	not_provided|Cryptophthalmos_syndrome
Affx-89013293	Affx-89013293	1	FP	4	80993581	80993581	A	G	exonic	ANTXR2	nonsynonymous SNV	ANTXR2:NM_001145794:exon1:c.T134C:p.L45P,ANTXR2:NM_058172:exon1:c.T134C:p.L45P		1.318e-06	.	.	.	Pathogenic	not_provided
rs121918232	rs121918232	2	FP	4	84194658	84194658	T	C	exonic	COQ2	nonsynonymous SNV	COQ2:NM_015697:exon3:c.A683G:p.N228S		6.984e-05	0.0003	6.66e-05	0.0003	Pathogenic	Coenzyme_Q10_deficiency,_primary_1
rs146064714	rs146064714	4	TP	4	100543913	100543913	G	T	exonic	MTTP	stopgain	MTTP:NM_001300785:exon18:c.G2674T:p.G892X,MTTP:NM_000253:exon19:c.G2593T:p.G865X		1.713e-05	0.0001	.	2.687e-05	Pathogenic	Abetalipoproteinaemia
rs144292455	rs144292455	5	TP	4	104577415	104577415	C	T	exonic	TACR3	stopgain	TACR3:NM_001059:exon3:c.G824A:p.W275X		0.0005716	0.0004	0.0009	0.0006	Pathogenic|Likely pathogenic	Hypogonadotropic_hypogonadism_11_with_or_without_anosmia|Isolated_GnRH_Deficiency
rs138215926	rs138215926	2	FP	4	106320294	106320294	G	A	exonic	PPA2	nonsynonymous SNV	PPA2:NM_176867:exon2:c.C185T:p.P62L,PPA2:NM_176866:exon4:c.C377T:p.P126L,PPA2:NM_006903:exon7:c.C596T:p.P199L,PPA2:NM_176869:exon8:c.C683T:p.P228L		0.0004416	0.0003	0.0003	0.0003	Pathogenic	SUDDEN_CARDIAC_FAILURE,_ALCOHOL-INDUCED
rs62321379	rs62321379	2	FP	4	107092429	107092429	T	C	splicing	TBCK	.	.		9.499e-05	3.009e-05	.	4.666e-05	Pathogenic	Hypotonia,_infantile,_with_psychomotor_retardation_and_characteristic_facies_3
rs146036912	rs146036912	5	TP	4	108948883	108948883	T	C	exonic	HADH	nonsynonymous SNV	HADH:NM_001184705:exon6:c.T676C:p.Y226H,HADH:NM_001331027:exon6:c.T688C:p.Y230H,HADH:NM_005327:exon6:c.T676C:p.Y226H		0.0003044	0.0001	0.0004	0.0001	Likely pathogenic	Deficiency_of_3-hydroxyacyl-CoA_dehydrogenase
Affx-80225227	Affx-80225227	2	FP	4	108948913	108948913	C	T	exonic	HADH	stopgain	HADH:NM_001184705:exon6:c.C706T:p.R236X,HADH:NM_001331027:exon6:c.C718T:p.R240X,HADH:NM_005327:exon6:c.C706T:p.R236X		2.528e-05	4.51e-05	0	1.791e-05	Pathogenic	Hyperinsulinemic_hypoglycemia,_familial,_4
rs137853103	rs137853103	1	FP	4	108954395	108954395	C	T	exonic	HADH	nonsynonymous SNV	HADH:NM_001331027:exon7:c.C785T:p.P262L,HADH:NM_005327:exon7:c.C773T:p.P258L,HADH:NM_001184705:exon8:c.C824T:p.P275L		1.582e-05	.	.	.	Pathogenic	Hyperinsulinemic_hypoglycemia,_familial,_4
rs121964912	rs121964912	4	TP	4	110667554	110667554	T	A	exonic	CFI	nonsynonymous SNV	CFI:NM_001331035:exon10:c.A1232T:p.H411L,CFI:NM_000204:exon11:c.A1253T:p.H418L,CFI:NM_001318057:exon12:c.A1277T:p.H426L		7.115e-05	1.5e-05	.	2.687e-05	Pathogenic	Afibrinogenemia
Affx-52249654	Affx-52249654	5	TP	4	110681527	110681527	C	T	exonic	CFI	nonsynonymous SNV	CFI:NM_000204:exon6:c.G782A:p.G261D,CFI:NM_001318057:exon6:c.G782A:p.G261D,CFI:NM_001331035:exon6:c.G782A:p.G261D		0.002846	0.002	0.002	0.0019	Pathogenic|Likely benign	Atypical_hemolytic-uremic_syndrome_3|Atypical_hemolytic_uremic_syndrome
rs72544141	rs72544141	4	TP	4	114269433	114269433	A	G	exonic	ANK2	nonsynonymous SNV	ANK2:NM_001148:exon36:c.A4373G:p.E1458G,ANK2:NM_020977:exon36:c.A4373G:p.E1458G,ANK2:NM_001127493:exon38:c.A4346G:p.E1449G		0.0008904	0.0006	0.0005	0.0008	Pathogenic|other|not provided|Likely pathogenic|other|Likely pathogenic	Long_QT_syndrome_4|Cardiac_arrhythmia,_ankyrin_B-related|Congenital_long_QT_syndrome|not_provided|Long_QT_syndrome|Cardiovascular_phenotype
rs180843436	rs180843436	4	TP	4	114282005	114282005	G	A	exonic	ANK2	nonsynonymous SNV	ANK2:NM_020977:exon38:c.G4453A:p.E1485K,ANK2:NM_001148:exon39:c.G10708A:p.E3570K,ANK2:NM_001127493:exon40:c.G4426A:p.E1476K		0.0001159	7.95e-05	6.668e-05	9.006e-05	not provided|Likely pathogenic|Uncertain significance	Congenital_long_QT_syndrome|Ventricular_tachycardia,_catecholaminergic_polymorphic,_1|not_specified
rs35530544	rs35530544	5	TP	4	114288907	114288907	C	A	exonic	ANK2	nonsynonymous SNV	ANK2:NM_020977:exon41:c.C4963A:p.L1655I,ANK2:NM_001148:exon42:c.C11218A:p.L3740I,ANK2:NM_001127493:exon43:c.C4936A:p.L1646I		3.95e-05	2.998e-05	0	7.177e-05	Pathogenic|not provided|Benign|other|Benign	Cardiac_arrhythmia,_ankyrin_B-related|not_provided|Cardiac_arrhythmia|Long_QT_syndrome|Cardiovascular_phenotype
rs121912705	rs121912705	5	TP	4	114288920	114288920	C	A	exonic	ANK2	nonsynonymous SNV	ANK2:NM_020977:exon41:c.C4976A:p.T1659N,ANK2:NM_001148:exon42:c.C11231A:p.T3744N,ANK2:NM_001127493:exon43:c.C4949A:p.T1650N		0.0016	0.001	0.0011	0.0013	Pathogenic|not provided|Likely benign|other|Uncertain significance	Cardiac_arrhythmia,_ankyrin_B-related|Arrhythmia|Cardiac_arrhythmia|Long_QT_syndrome|not_specified
rs121912706	rs121912706	5	TP	4	114294462	114294462	C	T	exonic	ANK2	nonsynonymous SNV	ANK2:NM_020977:exon44:c.C5461T:p.R1821W,ANK2:NM_001148:exon45:c.C11716T:p.R3906W,ANK2:NM_001127493:exon46:c.C5434T:p.R1812W		0.001323	0.0017	0.0026	0.0017	Pathogenic|not provided|Likely benign|Uncertain significance|Pathogenic	Long_QT_syndrome_4|Arrhythmia|Cardiac_arrhythmia|not_specified|Death_in_infancy
rs140126678	rs140126678	4	TP	4	120107298	120107298	A	G	exonic	MYOZ2	nonsynonymous SNV	MYOZ2:NM_016599:exon6:c.A738G:p.I246M		0.0001884	0.0009	0.001	0.0005	Pathogenic|not provided|Likely benign|Likely benign	Familial_hypertrophic_cardiomyopathy_16|not_provided|not_specified|Hypertrophic_cardiomyopathy
Affx-80273155	Affx-80273155	1	FP	4	122775862	122775865	CTCT	-	exonic	BBS7	frameshift deletion	BBS7:NM_018190:exon7:c.712_715del:p.R238fs,BBS7:NM_176824:exon7:c.712_715del:p.R238fs		5.27e-06	0.0001	.	0.0001	Pathogenic	Bardet-Biedl_syndrome_7
rs121918328	rs121918328	1	FP	4	123663912	123663912	G	C	exonic	BBS12	nonsynonymous SNV	BBS12:NM_152618:exon2:c.G865C:p.A289P,BBS12:NM_001178007:exon3:c.G865C:p.A289P		3.031e-05	.	.	2.693e-05	Pathogenic	Bardet-Biedl_syndrome_12
rs121918327	rs121918327	1	FP	4	123664110	123664110	C	T	exonic	BBS12	stopgain	BBS12:NM_152618:exon2:c.C1063T:p.R355X,BBS12:NM_001178007:exon3:c.C1063T:p.R355X		3.427e-05	3.003e-05	.	3.582e-05	Pathogenic	Bardet-Biedl_syndrome_12
Affx-86885917	Affx-86885917	1	FP	4	123665070	123665070	C	T	exonic	BBS12	stopgain	BBS12:NM_152618:exon2:c.C2023T:p.R675X,BBS12:NM_001178007:exon3:c.C2023T:p.R675X		3.951e-06	1.512e-05	.	1.819e-05	Likely pathogenic	Bardet-Biedl_syndrome
rs139834687	rs139834687	2	FP	4	123868606	123868606	C	T	exonic	SPATA5	synonymous SNV	SPATA5:NM_001317799:exon9:c.C1674T:p.Y558Y,SPATA5:NM_001345856:exon9:c.C1674T:p.Y558Y,SPATA5:NM_145207:exon9:c.C1677T:p.Y559Y		7.003e-05	7.503e-05	0	0.0001	Pathogenic	not_provided
rs150418024	rs150418024	4	TP	4	128843111	128843111	C	G	exonic	MFSD8	nonsynonymous SNV	MFSD8:NM_152778:exon11:c.G1006C:p.E336Q		0.002781	0.0033	0.0036	0.003	Pathogenic|Uncertain significance,Uncertain significance	Macular_dystrophy_with_central_cone_involvement|not_specified,not_specified
Affx-80225552	Affx-80225552	4	TP	4	146560355	146560355	C	T	exonic	MMAA	stopgain	MMAA:NM_172250:exon2:c.C64T:p.R22X		3.03e-05	1.498e-05	.	4.479e-05	Pathogenic	Methylmalonic_aciduria_cblA_type
Affx-89007808	Affx-89007808	2	FP	4	146560688	146560688	C	T	exonic	MMAA	stopgain	MMAA:NM_172250:exon2:c.C397T:p.Q133X		4.479e-05	1.506e-05	.	8.992e-06	Pathogenic	Methylmalonic_aciduria_cblA_type
Affx-80225666	Affx-80225666	5	TP	4	155506863	155506863	C	T	exonic	FGA	nonsynonymous SNV	FGA:NM_000508:exon5:c.G1718A:p.R573H,FGA:NM_021871:exon5:c.G1718A:p.R573H		0.0001146	8.991e-05	0	8.982e-05	Pathogenic	Familial_visceral_amyloidosis,_Ostertag_type
rs146387238	rs146387238	4	TP	4	155508663	155508663	C	A	splicing	FGA	.	.		0.0001595	8.992e-05	6.661e-05	9.855e-05	Pathogenic|Pathogenic	Afibrinogenemia,_congenital|Hypodysfibrinogenemia,_congenital
rs121909607	rs121909607	4	TP	4	155510665	155510665	C	T	exonic	FGA	nonsynonymous SNV	FGA:NM_000508:exon2:c.G104A:p.R35H,FGA:NM_021871:exon2:c.G104A:p.R35H		3.425e-05	4.497e-05	6.669e-05	3.584e-05	Pathogenic	Dysfibrinogenemia
rs104893848	rs104893848	1	FP	4	155666003	155666003	T	A	exonic	LRAT	nonsynonymous SNV	LRAT:NM_001301645:exon2:c.T525A:p.S175R,LRAT:NM_004744:exon2:c.T525A:p.S175R		7.904e-06	.	.	.	Pathogenic|not provided	RETINAL_DYSTROPHY,_EARLY-ONSET_SEVERE,_LRAT-RELATED|not_provided
Affx-89023252	Affx-89023252	3	Unclear	4	158058043	158058043	G	A	intronic	GLRB	.	.		0.0001595	6.069e-05	0	9.901e-05	Pathogenic	Hyperekplexia_2
Affx-89013600	Affx-89013600	4	TP	4	159627422	159627422	C	T	exonic	ETFDH	nonsynonymous SNV	ETFDH:NM_001281738:exon9:c.C1184T:p.P395L,ETFDH:NM_001281737:exon10:c.C1226T:p.P409L,ETFDH:NM_004453:exon11:c.C1367T:p.P456L		0.0001652	0.0001	0	8.065e-05	Pathogenic|Pathogenic|Pathogenic	not_provided|Glutaric_aciduria,_type_2|Glutaric_aciduria,_type_2
Affx-80225736	Affx-80225736	4	TP	4	159627503	159627503	C	T	exonic	ETFDH	nonsynonymous SNV	ETFDH:NM_001281738:exon9:c.C1265T:p.P422L,ETFDH:NM_001281737:exon10:c.C1307T:p.P436L,ETFDH:NM_004453:exon11:c.C1448T:p.P483L		4.61e-05	6.001e-05	.	4.481e-05	Pathogenic	Glutaric_acidemia_iic,_late-onset
rs137852952	rs137852952	4	TP	4	166924623	166924623	T	C	exonic	TLL1	nonsynonymous SNV	TLL1:NM_001204760:exon6:c.T713C:p.V238A,TLL1:NM_012464:exon6:c.T713C:p.V238A		0.0005033	0.0003	0.0004	0.0004	Pathogenic	Atrial_septal_defect_6
Affx-89007819	Affx-89007819	3	Unclear	4	178357451	178357451	C	T	exonic;splicing	AGA;AGA	nonsynonymous SNV	AGA:NM_000027:exon6:c.G677A:p.G226D		5.533e-05	1.499e-05	.	1.791e-05	Likely pathogenic|Pathogenic	Aspartylglycosaminuria|not_provided
rs199476187	rs199476187	3	Unclear	4	187115722	187115722	G	A	exonic	CYP4V2	nonsynonymous SNV	CYP4V2:NM_207352:exon2:c.G283A:p.G95R		4.346e-05	5.994e-05	.	6.266e-05	Pathogenic	Bietti_crystalline_corneoretinal_dystrophy
rs119103283	rs119103283	3	Unclear	4	187117161	187117161	T	C	exonic	CYP4V2	nonsynonymous SNV	CYP4V2:NM_207352:exon3:c.T332C:p.I111T		0.0001081	9.219e-05	0.0001	8.958e-05	Pathogenic	Bietti_crystalline_corneoretinal_dystrophy
rs199476183	rs199476183	1	FP	4	187130017	187130017	A	G	splicing	CYP4V2	.	.		1.318e-06	1.498e-05	.	1.79e-05	Pathogenic	Bietti_crystalline_corneoretinal_dystrophy
rs138444697	rs138444697	3	Unclear	4	187130126	187130126	C	T	exonic	CYP4V2	nonsynonymous SNV	CYP4V2:NM_207352:exon9:c.C1198T:p.R400C		4.348e-05	5.994e-05	0.0001	0.0001	Pathogenic|Uncertain significance	Bietti_crystalline_corneoretinal_dystrophy|not_specified
rs119103284	rs119103284	4	TP	4	187131740	187131740	G	A	exonic	CYP4V2	nonsynonymous SNV	CYP4V2:NM_207352:exon11:c.G1523A:p.R508H		3.161e-05	4.496e-05	6.663e-05	6.269e-05	Pathogenic	Bietti_crystalline_corneoretinal_dystrophy
rs121965066	rs121965066	4	TP	4	187195382	187195382	C	A	exonic	F11	stopgain	F11:NM_000128:exon5:c.C438A:p.C146X		0.0004389	5.996e-05	0.0001	8.07e-05	Pathogenic	Hereditary_factor_XI_deficiency_disease
rs121965064	rs121965064	5	TP	4	187201412	187201412	T	C	exonic	F11	nonsynonymous SNV	F11:NM_000128:exon9:c.T901C:p.F301L		0.0001129	0.0015	0.0001	0.0003	Pathogenic	Hereditary_factor_XI_deficiency_disease
Affx-80273409	Affx-80273409	2	FP	4	187201470	187201471	TG	-	exonic	F11	frameshift deletion	F11:NM_000128:exon9:c.959_960del:p.L320fs		1.054e-05	1.498e-05	.	8.96e-06	Likely pathogenic	Hereditary_factor_XI_deficiency_disease
Affx-89018758	Affx-89018758	2	FP	4	187205296	187205296	C	T	exonic	F11	nonsynonymous SNV	F11:NM_000128:exon11:c.C1186T:p.R396C		9.301e-06	1.498e-05	.	8.952e-06	Likely pathogenic	Hereditary_factor_XI_deficiency_disease
Affx-80226018	Affx-80226018	3	Unclear	4	187207577	187207577	C	T	exonic	F11	stopgain	F11:NM_000128:exon13:c.C1489T:p.R497X		2.768e-05	1.499e-05	.	2.686e-05	Pathogenic	not_provided
rs201007090	rs201007090	1	FP	4	187207644	187207644	G	A	exonic	F11	stopgain	F11:NM_000128:exon13:c.G1556A:p.W519X		2.24e-05	1.499e-05	.	8.955e-06	Likely pathogenic	Hereditary_factor_XI_deficiency_disease
rs139695003	rs139695003	5	TP	4	187208874	187208874	C	T	exonic	F11	nonsynonymous SNV	F11:NM_000128:exon14:c.C1613T:p.P538L		0.000303	0.0001	0.0003	0.0002	Likely pathogenic	Hereditary_factor_XI_deficiency_disease
Affx-80226025	Affx-80226025	2	FP	4	187208978	187208978	G	A	splicing	F11	.	.		1.185e-05	4.495e-05	.	0	Pathogenic	Hereditary_factor_XI_deficiency_disease
rs145906668	rs145906668	2	FP	4	187209668	187209668	C	T	exonic	F11	nonsynonymous SNV	F11:NM_000128:exon15:c.C1778T:p.T593M		4.09e-05	4.495e-05	.	4.476e-05	Likely pathogenic	Hereditary_factor_XI_deficiency_disease
Affx-89006740	Affx-89006740	2	FP	4	187209679	187209679	G	A	exonic	F11	nonsynonymous SNV	F11:NM_000128:exon15:c.G1789A:p.E597K		9.227e-06	1.498e-05	.	8.951e-06	not provided,Likely pathogenic	not_provided,Hereditary_factor_XI_deficiency_disease
Affx-89017857	Affx-89017857	2	FP	5	224547	224547	C	T	exonic	SDHA	stopgain	SDHA:NM_001294332:exon3:c.C223T:p.R75X,SDHA:NM_001330758:exon3:c.C223T:p.R75X,SDHA:NM_004168:exon3:c.C223T:p.R75X		3.69e-05	0.0003	6.674e-05	0.0001	Pathogenic|Pathogenic|Pathogenic	Paragangliomas_5|Mitochondrial_complex_II_deficiency|Paragangliomas_5
Affx-88139980	Affx-88139980	2	FP	5	251215	251215	C	T	exonic	SDHA	nonsynonymous SNV	SDHA:NM_001294332:exon11:c.C1516T:p.R506W,SDHA:NM_004168:exon12:c.C1660T:p.R554W		1.33e-06	0	.	0	Pathogenic	Mitochondrial_complex_II_deficiency
rs121434346	rs121434346	5	TP	5	1212453	1212453	G	A	exonic	SLC6A19	nonsynonymous SNV	SLC6A19:NM_001003841:exon4:c.G517A:p.D173N		0.004411	0.0028	0.0023	0.0031	Pathogenic|Likely pathogenic	Neutral_1_amino_acid_transport_defect|not_provided
rs199422306	rs199422306	4	TP	5	1253913	1253913	G	A	exonic	TERT	nonsynonymous SNV	TERT:NM_001193376:exon15:c.C3140T:p.T1047M,TERT:NM_198253:exon16:c.C3329T:p.T1110M		0.0001278	1.756e-05	6.673e-05	2.766e-05	Pathogenic	Idiopathic_fibrosing_alveolitis,_chronic_form
rs147277149	rs147277149	4	TP	5	7895862	7895862	C	T	exonic	MTRR	stopgain	MTRR:NM_002454:exon12:c.C1573T:p.R525X,MTRR:NM_024010:exon12:c.C1654T:p.R552X		0.0001213	.	6.664e-05	2.687e-05	Pathogenic	not_provided
rs118203986	rs118203986	1	FP	5	10256175	10256175	A	G	exonic	CCT5	nonsynonymous SNV	CCT5:NM_001306154:exon3:c.A275G:p.H92R,CCT5:NM_001306155:exon3:c.A161G:p.H54R,CCT5:NM_001306153:exon4:c.A377G:p.H126R,CCT5:NM_001306156:exon4:c.A326G:p.H109R,CCT5:NM_012073:exon4:c.A440G:p.H147R		3.955e-06	1.504e-05	6.66e-05	3.583e-05	Pathogenic	Neuropathy,_hereditary_sensory,_with_spastic_paraplegia,_autosomal_recessive
Affx-89021611	Affx-89021611	5	TP	5	13758990	13758990	G	A	exonic	DNAH5	stopgain	DNAH5:NM_001369:exon61:c.C10384T:p.Q3462X		5.27e-05	7.492e-05	6.66e-05	0.0001	Pathogenic	Primary_ciliary_dyskinesia
Affx-80226216	Affx-80226216	2	FP	5	13777418	13777418	G	A	exonic	DNAH5	stopgain	DNAH5:NM_001369:exon54:c.C8998T:p.R3000X		4.218e-05	0	.	8.994e-06	Pathogenic	Primary_ciliary_dyskinesia
Affx-89006224	Affx-89006224	4	TP	5	13793819	13793819	G	A	exonic	DNAH5	stopgain	DNAH5:NM_001369:exon49:c.C8029T:p.R2677X		1.054e-05	3.012e-05	.	1.797e-05	Pathogenic	Primary_ciliary_dyskinesia
Affx-89009280	Affx-89009280	2	FP	5	13919428	13919428	C	-	exonic	DNAH5	frameshift deletion	DNAH5:NM_001369:exon7:c.832delG:p.A278fs		2.637e-05	.	.	.	Likely pathogenic	Primary_ciliary_dyskinesia
Affx-80293181	Affx-80293181	1	FP	5	14487703	14487703	-	G	exonic	TRIO	frameshift insertion	TRIO:NM_007118:exon48:c.6967dupG:p.G2322fs		1.054e-05	.	.	.	.	.
rs121912620	rs121912620	2	FP	5	33944889	33944889	G	A	exonic	SLC45A2	nonsynonymous SNV	SLC45A2:NM_016180:exon7:c.C1457T:p.A486V		3.689e-05	1.51e-05	.	1.794e-05	Pathogenic	Oculocutaneous_albinism_type_4
Affx-89025895	Affx-89025895	4	TP	5	33963850	33963850	G	C	exonic	SLC45A2	stopgain	SLC45A2:NM_001012509:exon3:c.C834G:p.Y278X,SLC45A2:NM_016180:exon3:c.C834G:p.Y278X		0.0001739	6.034e-05	6.66e-05	0.0001	Pathogenic	Oculocutaneous_albinism_type_4
Affx-80273519	Affx-80273519	1	FP	5	33984425	33984425	G	-	exonic	SLC45A2	frameshift deletion	SLC45A2:NM_001012509:exon1:c.264delC:p.V88fs,SLC45A2:NM_001297417:exon1:c.264delC:p.V88fs,SLC45A2:NM_016180:exon1:c.264delC:p.V88fs		3.69e-05	0.0001	0.0001	0.0002	Likely pathogenic	Oculocutaneous_albinism_type_4
rs121917814	rs121917814	2	FP	5	34007971	34007971	A	G	exonic	AMACR	nonsynonymous SNV	AMACR:NM_001167595:exon1:c.T154C:p.S52P,AMACR:NM_014324:exon1:c.T154C:p.S52P,AMACR:NM_203382:exon1:c.T154C:p.S52P		0.0007729	0.001	0.0006	0.0007	Pathogenic|Pathogenic	Alpha-methylacyl-CoA_racemase_deficiency|Bile_acid_synthesis_defect,_congenital,_4
Affx-80226352	Affx-80226352	4	TP	5	34941289	34941289	G	A	splicing	DNAJC21	.	.		7.377e-05	6.06e-05	0	7.164e-05	Pathogenic,Pathogenic	Inherited_bone_marrow_failure_syndrome,Bone_marrow_failure_syndrome_3
rs151279194	rs151279194	5	TP	5	37142583	37142583	C	G	splicing	C5orf42	.	.		0.001056	0.0006	0.0009	0.0007	Likely pathogenic	Joubert_syndrome_17
rs147416429	rs147416429	1	FP	5	37154075	37154075	G	A	exonic	C5orf42	stopgain	C5orf42:NM_023073:exon41:c.C7978T:p.R2660X		7.901e-06	4.506e-05	.	2.701e-05	Pathogenic	Joubert_syndrome_17
Affx-89008471	Affx-89008471	1	FP	5	37187590	37187590	G	A	exonic	C5orf42	nonsynonymous SNV	C5orf42:NM_023073:exon23:c.C4006T:p.R1336W		1.054e-05	1.501e-05	0.0001	2.747e-05	Pathogenic	Joubert_syndrome_17
rs36119840	rs36119840	5	TP	5	37816112	37816112	G	A	exonic	GDNF	nonsynonymous SNV	GDNF:NM_000514:exon3:c.C277T:p.R93W,GDNF:NM_001190468:exon3:c.C328T:p.R110W,GDNF:NM_001190469:exon3:c.C250T:p.R84W,GDNF:NM_001278098:exon3:c.C121T:p.R41W,GDNF:NM_199231:exon3:c.C199T:p.R67W		0.004583	0.0036	0.0025	0.0038	other|Pathogenic|other|Likely benign	Hirschsprung_disease_3|Congenital_central_hypoventilation|Pheochromocytoma,_modifier_of|not_specified
rs121909592	rs121909592	4	TP	5	39341378	39341378	G	A	exonic	C9	stopgain	C9:NM_001737:exon4:c.C346T:p.R116X		2.371e-05	0	0	8.978e-06	Pathogenic	Complement_component_9_deficiency
Affx-36928759	Affx-36928759	5	TP	5	39342214	39342214	G	T	exonic	C9	stopgain	C9:NM_001737:exon2:c.C162A:p.C54X		0.001432	0.0015	0.0009	0.0015	Pathogenic	Complement_component_9_deficiency
rs121964921	rs121964921	1	FP	5	40955530	40955530	G	C	exonic	C7	nonsynonymous SNV	C7:NM_000587:exon10:c.G1135C:p.G379R		9.236e-06	0.0002	6.663e-05	0.0002	Pathogenic	Complement_component_7_deficiency
Affx-89023103	Affx-89023103	1	FP	5	40972544	40972545	AG	-	exonic	C7	frameshift deletion	C7:NM_000587:exon15:c.1922_1923del:p.Q641fs		1.713e-05	9.006e-05	.	9.867e-05	Pathogenic	not_provided
rs121909303	rs121909303	4	TP	5	41842787	41842787	C	T	exonic	OXCT1	nonsynonymous SNV	OXCT1:NM_000436:exon6:c.G661A:p.V221M		0.0001673	2.998e-05	0	2.695e-05	Pathogenic	Succinyl-CoA_acetoacetate_transferase_deficiency
Affx-52263359	Affx-52263359	4	TP	5	42699970	42699970	G	A	exonic	GHR	nonsynonymous SNV	GHR:NM_001242460:exon4:c.G418A:p.V140I,GHR:NM_001242406:exon5:c.G484A:p.V162I,GHR:NM_001242462:exon5:c.G484A:p.V162I,GHR:NM_000163:exon6:c.G484A:p.V162I,GHR:NM_001242399:exon6:c.G505A:p.V169I,GHR:NM_001242402:exon6:c.G484A:p.V162I,GHR:NM_001242403:exon6:c.G484A:p.V162I,GHR:NM_001242404:exon6:c.G484A:p.V162I,GHR:NM_001242405:exon6:c.G484A:p.V162I,GHR:NM_001242400:exon7:c.G484A:p.V162I,GHR:NM_00124…		6.856e-05	1.5e-05	0	1.797e-05	Pathogenic	Short_stature,_idiopathic,_autosomal
rs121909362	rs121909362	5	TP	5	42700021	42700021	C	T	exonic	GHR	nonsynonymous SNV	GHR:NM_001242460:exon4:c.C469T:p.R157C,GHR:NM_001242406:exon5:c.C535T:p.R179C,GHR:NM_001242462:exon5:c.C535T:p.R179C,GHR:NM_000163:exon6:c.C535T:p.R179C,GHR:NM_001242399:exon6:c.C556T:p.R186C,GHR:NM_001242402:exon6:c.C535T:p.R179C,GHR:NM_001242403:exon6:c.C535T:p.R179C,GHR:NM_001242404:exon6:c.C535T:p.R179C,GHR:NM_001242405:exon6:c.C535T:p.R179C,GHR:NM_001242400:exon7:c.C535T:p.R179C,GHR:NM_00124…		0.005072	0.0059	0.0061	0.0058	Pathogenic|Uncertain significance	Short_stature,_idiopathic,_autosomal|not_specified
Affx-89013859	Affx-89013859	4	TP	5	42711416	42711416	G	C	exonic	GHR	nonsynonymous SNV	GHR:NM_001242460:exon5:c.G660C:p.E220D,GHR:NM_001242406:exon6:c.G726C:p.E242D,GHR:NM_001242462:exon6:c.G726C:p.E242D,GHR:NM_000163:exon7:c.G726C:p.E242D,GHR:NM_001242399:exon7:c.G747C:p.E249D,GHR:NM_001242402:exon7:c.G726C:p.E242D,GHR:NM_001242403:exon7:c.G726C:p.E242D,GHR:NM_001242404:exon7:c.G726C:p.E242D,GHR:NM_001242405:exon7:c.G726C:p.E242D,GHR:NM_001242400:exon8:c.G726C:p.E242D,GHR:NM_00124…		8.038e-05	4.495e-05	0	4.48e-05	Pathogenic	Short_stature,_idiopathic,_autosomal
Affx-80273610	Affx-80273610	3	Unclear	5	52978982	52978982	A	-	exonic	NDUFS4	frameshift deletion	NDUFS4:NM_002495:exon5:c.459delA:p.P153fs		6.719e-05	7.494e-05	.	7.201e-05	Pathogenic|Pathogenic|Pathogenic	Leigh_syndrome_due_to_mitochondrial_complex_I_deficiency|Mitochondrial_complex_I_deficiency|not_provided
rs143367518	rs143367518	1	FP	5	60214191	60214191	G	C	exonic	ERCC8	stopgain	ERCC8:NM_000082:exon4:c.C300G:p.Y100X,ERCC8:NM_001007234:exon4:c.C300G:p.Y100X,ERCC8:NM_001007233:exon5:c.C126G:p.Y42X		2.637e-05	3.009e-05	6.672e-05	1.808e-05	Likely pathogenic	Cockayne_syndrome_type_A
rs118203957	rs118203957	5	TP	5	68728915	68728915	C	T	exonic	MARVELD2	stopgain	MARVELD2:NM_001244734:exon4:c.C1462T:p.R488X,MARVELD2:NM_001038603:exon5:c.C1498T:p.R500X		0.0004545	0.0002	6.674e-05	0.0002	Pathogenic|Pathogenic|Pathogenic	Deafness,_neurosensory,_autosomal_recessive_49|Non-syndromic_genetic_deafness|not_provided
Affx-86886435	Affx-86886435	1	FP	5	70892124	70892124	C	T	exonic	MCCC2	stopgain	MCCC2:NM_022132:exon3:c.C214T:p.R72X		6.586e-06	2.998e-05	.	1.792e-05	Pathogenic	3-methylcrotonyl_CoA_carboxylase_2_deficiency
rs119103219	rs119103219	4	TP	5	70895499	70895499	G	C	exonic	MCCC2	nonsynonymous SNV	MCCC2:NM_022132:exon4:c.G295C:p.E99Q		7.774e-05	4.497e-05	0.0001	6.267e-05	Pathogenic|Pathogenic	3-methylcrotonyl_CoA_carboxylase_2_deficiency|not_provided
Affx-80293278	Affx-80293278	3	Unclear	5	70900186	70900186	-	T	exonic	MCCC2	frameshift insertion	MCCC2:NM_022132:exon6:c.516dupT:p.D172fs		2.109e-05	.	.	2.686e-05	Pathogenic	3-methylcrotonyl_CoA_carboxylase_2_deficiency
Affx-89022139	Affx-89022139	4	TP	5	70900189	70900189	C	T	exonic	MCCC2	nonsynonymous SNV	MCCC2:NM_022132:exon6:c.C518T:p.S173L		1.845e-05	1.498e-05	6.664e-05	2.686e-05	Uncertain significance,Pathogenic	3-methylcrotonyl_CoA_carboxylase_2_deficiency,not_provided
Affx-89023180	Affx-89023180	5	TP	5	70900248	70900248	C	T	exonic	MCCC2	nonsynonymous SNV	MCCC2:NM_022132:exon6:c.C577T:p.R193C		0.0001159	5.994e-05	0	6.268e-05	Pathogenic	not_provided
rs150591260	rs150591260	5	TP	5	70936845	70936845	G	A	exonic	MCCC2	nonsynonymous SNV	MCCC2:NM_022132:exon11:c.G1015A:p.V339M		0.0004606	0.0009	0.0005	0.0009	Pathogenic|Pathogenic	not_provided|3-methylcrotonyl_CoA_carboxylase_2_deficiency
rs121907985	rs121907985	4	TP	5	74016469	74016469	C	T	exonic	HEXB	nonsynonymous SNV	HEXB:NM_000521:exon13:c.C1510T:p.P504S,HEXB:NM_001292004:exon13:c.C835T:p.P279S		2.371e-05	1.499e-05	6.664e-05	8.972e-06	Pathogenic	Sandhoff_disease,_chronic
rs148960463	rs148960463	5	TP	5	74842932	74842932	G	A	exonic	POLK	nonsynonymous SNV	POLK:NM_016218:exon2:c.G85A:p.E29K		0.001869	0.0025	0.0023	0.0026	Pathogenic	Malignant_tumor_of_prostate
rs201101343	rs201101343	4	TP	5	78076372	78076372	T	C	exonic	ARSB	nonsynonymous SNV	ARSB:NM_000046:exon8:c.A1450G:p.R484G		0.0003215	5.995e-05	0.0001	0.0001	Likely pathogenic	Mucopolysaccharidosis_type_VI
rs118203944	rs118203944	1	FP	5	78135214	78135214	T	G	exonic	ARSB	nonsynonymous SNV	ARSB:NM_000046:exon6:c.A1178C:p.H393P,ARSB:NM_198709:exon7:c.A1178C:p.H393P		0	4.495e-05	6.66e-05	6.27e-05	Pathogenic	Mucopolysaccharidosis_type_VI
Affx-89013630	Affx-89013630	2	FP	5	88025121	88025121	-	T	exonic	MEF2C	frameshift insertion	MEF2C:NM_001193348:exon6:c.709dupA:p.T237fs,MEF2C:NM_001193349:exon7:c.733dupA:p.T245fs,MEF2C:NM_001308002:exon7:c.853dupA:p.T285fs,MEF2C:NM_001131005:exon9:c.847dupA:p.T283fs,MEF2C:NM_001193350:exon9:c.877dupA:p.T293fs,MEF2C:NM_002397:exon9:c.877dupA:p.T293fs,MEF2C:NM_001193347:exon10:c.907dupA:p.T303fs		7.903e-06	.	.	.	.	.
Affx-80226983	Affx-80226983	3	Unclear	5	89938703	89938703	C	T	exonic	ADGRV1	stopgain	ADGRV1:NM_032119:exon13:c.C2398T:p.R800X		4.215e-05	4.521e-05	.	5.477e-05	Pathogenic	Usher_syndrome,_type_2C
rs121909762	rs121909762	4	TP	5	89986808	89986808	C	T	exonic	ADGRV1	stopgain	ADGRV1:NM_032119:exon31:c.C6901T:p.Q2301X		9.746e-05	4.497e-05	0.0001	0.0001	Pathogenic|Likely pathogenic	Usher_syndrome,_type_2C|Retinitis_pigmentosa-deafness_syndrome
rs137852824	rs137852824	1	FP	5	95746653	95746653	G	A	exonic	PCSK1	nonsynonymous SNV	PCSK1:NM_000439:exon8:c.C920T:p.S307L,PCSK1:NM_001177875:exon8:c.C779T:p.S260L		1.186e-05	1.499e-05	.	1.791e-05	Pathogenic	Proprotein_convertase_1/3_deficiency
rs137852822	rs137852822	2	FP	5	95748156	95748156	C	A	exonic	PCSK1	stopgain	PCSK1:NM_000439:exon7:c.G748T:p.E250X,PCSK1:NM_001177875:exon7:c.G607T:p.E203X		1.581e-05	.	.	.	Pathogenic	Proprotein_convertase_1/3_deficiency
Affx-89015799	Affx-89015799	2	FP	5	95751806	95751808	CTG	-	exonic	PCSK1	nonframeshift deletion	PCSK1:NM_000439:exon6:c.638_640del:p.213_214del,PCSK1:NM_001177875:exon6:c.497_499del:p.166_167del		1.976e-05	.	.	.	Pathogenic	Proprotein_convertase_1/3_deficiency
rs118204022	rs118204022	4	TP	5	110440041	110440041	A	G	exonic	WDR36	nonsynonymous SNV	WDR36:NM_139281:exon8:c.A1064G:p.N355S		0.0007394	0.0004	0.0003	0.0004	Pathogenic	Glaucoma_1,_open_angle,_G
rs116529882	rs116529882	5	TP	5	110445979	110445979	G	A	exonic	WDR36	nonsynonymous SNV	WDR36:NM_139281:exon13:c.G1586A:p.R529Q		0.001813	0.0013	0.0012	0.0013	Pathogenic|Likely benign	Glaucoma_1,_open_angle,_G|Primary_open_angle_glaucoma
rs145945630	rs145945630	1	FP	5	112090657	112090657	C	T	exonic	APC	stopgain	APC:NM_000038:exon2:c.C70T:p.R24X,APC:NM_001127510:exon3:c.C70T:p.R24X		0	1.5e-05	0	8.969e-06	Pathogenic|other	Hereditary_cancer-predisposing_syndrome|Familial_adenomatous_polyposis_1
rs137854567	rs137854567	4	TP	5	112154969	112154969	C	T	exonic	APC	nonsynonymous SNV	APC:NM_001127511:exon8:c.C1186T:p.R396C,APC:NM_000038:exon10:c.C1240T:p.R414C,APC:NM_001127510:exon11:c.C1240T:p.R414C		0.0007984	0.0014	0.0005	0.0011	Uncertain significance,Pathogenic|Uncertain significance|Benign|Uncertain significance|other|Likely benign	Hereditary_cancer-predisposing_syndrome,Gardner_syndrome|not_provided|Hereditary_cancer-predisposing_syndrome|not_specified|Familial_adenomatous_polyposis_1|APC-Associated_Polyposis_Disorders
Affx-80227276	Affx-80227276	1	FP	5	118829592	118829592	G	T	exonic	HSD17B4	nonsynonymous SNV	HSD17B4:NM_001199292:exon10:c.G765T:p.W255C,HSD17B4:NM_000414:exon11:c.G819T:p.W273C,HSD17B4:NM_001292028:exon11:c.G399T:p.W133C,HSD17B4:NM_001199291:exon12:c.G894T:p.W298C,HSD17B4:NM_001292027:exon12:c.G747T:p.W249C		2.635e-06	1.503e-05	.	8.982e-06	Likely pathogenic	Bifunctional_peroxisomal_enzyme_deficiency
rs137853097	rs137853097	2	FP	5	118844871	118844871	A	T	exonic	HSD17B4	nonsynonymous SNV	HSD17B4:NM_001199292:exon15:c.A1315T:p.N439Y,HSD17B4:NM_000414:exon16:c.A1369T:p.N457Y,HSD17B4:NM_001292028:exon16:c.A949T:p.N317Y,HSD17B4:NM_001199291:exon17:c.A1444T:p.N482Y,HSD17B4:NM_001292027:exon17:c.A1297T:p.N433Y		5.403e-05	2.998e-05	.	1.791e-05	Likely pathogenic,other|Pathogenic	Bifunctional_peroxisomal_enzyme_deficiency,Bifunctional_peroxisomal_enzyme_deficiency|not_provided
Affx-89019590	Affx-89019590	3	Unclear	5	125880680	125880680	C	-	exonic	ALDH7A1	frameshift deletion	ALDH7A1:NM_001202404:exon16:c.1405delG:p.A469fs,ALDH7A1:NM_001182:exon18:c.1597delG:p.A533fs,ALDH7A1:NM_001201377:exon18:c.1513delG:p.A505fs		7.906e-06	.	.	.	Pathogenic	Pyridoxine-dependent_epilepsy
rs140845195	rs140845195	2	FP	5	125880712	125880712	C	A	splicing	ALDH7A1	.	.		8.7e-05	1.507e-05	.	4.493e-05	Pathogenic|Pathogenic	Seizures|Ventriculomegaly
Affx-79389328	Affx-79389328	4	TP	5	125882068	125882068	C	G	exonic	ALDH7A1	nonsynonymous SNV	ALDH7A1:NM_001202404:exon15:c.G1321C:p.G441R,ALDH7A1:NM_001182:exon17:c.G1513C:p.G505R,ALDH7A1:NM_001201377:exon17:c.G1429C:p.G477R		0.0001607	1.499e-05	6.665e-05	5.379e-05	Pathogenic	not_provided
rs121912707	rs121912707	4	TP	5	125887751	125887751	C	G	exonic	ALDH7A1	nonsynonymous SNV	ALDH7A1:NM_001202404:exon12:c.G1087C:p.E363Q,ALDH7A1:NM_001182:exon14:c.G1279C:p.E427Q,ALDH7A1:NM_001201377:exon14:c.G1195C:p.E399Q		0.000651	0.0007	0.0002	0.0007	other|Pathogenic	Pyridoxine-dependent_epilepsy|not_provided
Affx-89007617	Affx-89007617	3	Unclear	5	125894936	125894936	C	T	exonic	ALDH7A1	nonsynonymous SNV	ALDH7A1:NM_001182:exon11:c.G1004A:p.R335Q,ALDH7A1:NM_001201377:exon11:c.G920A:p.R307Q,ALDH7A1:NM_001202404:exon11:c.G1004A:p.R335Q		1.449e-05	1.502e-05	.	8.977e-06	Pathogenic	not_provided
Affx-89024158	Affx-89024158	4	TP	5	125912814	125912814	A	C	exonic	ALDH7A1	nonsynonymous SNV	ALDH7A1:NM_001182:exon6:c.T607G:p.W203G,ALDH7A1:NM_001201377:exon6:c.T523G:p.W175G,ALDH7A1:NM_001202404:exon6:c.T607G:p.W203G		3.824e-05	1.499e-05	.	3.58e-05	Likely pathogenic	not_provided
rs121912708	rs121912708	1	FP	5	125919689	125919689	G	A	exonic	ALDH7A1	stopgain	ALDH7A1:NM_001182:exon4:c.C328T:p.R110X,ALDH7A1:NM_001201377:exon4:c.C244T:p.R82X,ALDH7A1:NM_001202404:exon4:c.C328T:p.R110X		2.766e-05	8.995e-05	0.0002	8.953e-05	Pathogenic|Pathogenic|Pathogenic	Pyridoxine-dependent_epilepsy|Seizures|Ventriculomegaly
Affx-89018730	Affx-89018730	4	TP	5	130495187	130495187	G	T	exonic	HINT1	nonsynonymous SNV	HINT1:NM_005340:exon3:c.C334A:p.H112N		2.371e-05	4.496e-05	6.663e-05	3.582e-05	Pathogenic	Neuromyotonia_and_axonal_neuropathy,_autosomal_recessive
rs149782619	rs149782619	4	TP	5	130500789	130500789	C	G	exonic	HINT1	nonsynonymous SNV	HINT1:NM_005340:exon1:c.G110C:p.R37P		8.957e-05	0.0004	0.0009	0.0004	Pathogenic|Pathogenic	Neuromyotonia_and_axonal_neuropathy,_autosomal_recessive|not_provided
Affx-86886313	Affx-86886313	1	FP	5	131705707	131705707	G	T	exonic	SLC22A5	nonsynonymous SNV	SLC22A5:NM_001308122:exon1:c.G43T:p.G15W,SLC22A5:NM_003060:exon1:c.G43T:p.G15W		6.586e-06	0	.	0	other|Pathogenic	Renal_carnitine_transport_defect|not_provided
rs202088921	rs202088921	1	FP	5	131705800	131705800	C	T	exonic	SLC22A5	nonsynonymous SNV	SLC22A5:NM_001308122:exon1:c.C136T:p.P46S,SLC22A5:NM_003060:exon1:c.C136T:p.P46S		3.952e-06	0.0009	0.0005	0.0009	not provided,Pathogenic|Pathogenic	Renal_carnitine_transport_defect,Renal_carnitine_transport_defect|not_provided
rs201082652	rs201082652	5	TP	5	131706028	131706028	G	T	exonic	SLC22A5	nonsynonymous SNV	SLC22A5:NM_001308122:exon1:c.G364T:p.D122Y,SLC22A5:NM_003060:exon1:c.G364T:p.D122Y		0.0008455	0.0005	0.0006	0.0006	Pathogenic|Pathogenic	Renal_carnitine_transport_defect|not_provided
rs151231558	rs151231558	4	TP	5	131714100	131714100	G	T	exonic	SLC22A5	nonsynonymous SNV	SLC22A5:NM_003060:exon2:c.G424T:p.A142S,SLC22A5:NM_001308122:exon3:c.G496T:p.A166S		0.0004046	5.993e-05	6.661e-05	9.846e-05	Pathogenic	Renal_carnitine_transport_defect
rs121908889	rs121908889	3	Unclear	5	131719847	131719847	G	A	exonic	SLC22A5	nonsynonymous SNV	SLC22A5:NM_003060:exon3:c.G506A:p.R169Q,SLC22A5:NM_001308122:exon4:c.G578A:p.R193Q		1.186e-05	4.495e-05	.	6.269e-05	Pathogenic|Pathogenic	Renal_carnitine_transport_defect|not_provided
rs114269482	rs114269482	4	TP	5	131721062	131721062	C	T	exonic	SLC22A5	nonsynonymous SNV	SLC22A5:NM_003060:exon4:c.C695T:p.T232M,SLC22A5:NM_001308122:exon5:c.C767T:p.T256M		0.0001739	0.0001	6.661e-05	9.847e-05	Pathogenic	Renal_carnitine_transport_defect
Affx-86886319	Affx-86886319	3	Unclear	5	131721136	131721136	C	T	exonic	SLC22A5	nonsynonymous SNV	SLC22A5:NM_003060:exon4:c.C769T:p.R257W,SLC22A5:NM_001308122:exon5:c.C841T:p.R281W		8.304e-05	0.0002	6.668e-05	0.0001	not provided|Pathogenic	Renal_carnitine_transport_defect|not_provided
rs144547521	rs144547521	5	TP	5	131726522	131726522	C	T	exonic	SLC22A5	nonsynonymous SNV	SLC22A5:NM_003060:exon7:c.C1193T:p.P398L,SLC22A5:NM_001308122:exon8:c.C1265T:p.P422L		0.0002162	0.0001	6.666e-05	0.0001	other|Pathogenic	Renal_carnitine_transport_defect|not_provided
rs28383480	rs28383480	4	TP	5	131729368	131729368	G	T	exonic	SLC22A5	nonsynonymous SNV	SLC22A5:NM_003060:exon9:c.G1451T:p.G484V,SLC22A5:NM_001308122:exon10:c.G1523T:p.G508V		9.351e-05	0.0008	0.0013	0.0007	Likely pathogenic	not_provided
rs121912628	rs121912628	2	FP	5	131953874	131953874	C	T	exonic	RAD50	stopgain	RAD50:NM_005732:exon21:c.C3277T:p.R1093X		0.0001055	1.499e-05	0	3.583e-05	Pathogenic	Nijmegen_breakage_syndrome-like_disorder
rs137853125	rs137853125	1	FP	5	133944178	133944178	C	A	exonic	SAR1B	stopgain	SAR1B:NM_016103:exon6:c.G364T:p.E122X,SAR1B:NM_001033503:exon7:c.G364T:p.E122X		2.9e-05	6.948e-05	.	3.613e-05	Pathogenic	Chylomicron_retention_disease
rs121909211	rs121909211	2	FP	5	135382096	135382096	G	A	exonic	TGFBI	nonsynonymous SNV	TGFBI:NM_000358:exon4:c.G371A:p.R124H		7.911e-06	1.505e-05	.	8.966e-06	Pathogenic,Pathogenic	Avellino_corneal_dystrophy,Reis-Bucklers'_corneal_dystrophy
rs121909212	rs121909212	4	TP	5	135391459	135391459	C	A	exonic	TGFBI	nonsynonymous SNV	TGFBI:NM_000358:exon11:c.C1501A:p.P501T		0.0001159	3.172e-05	0	3.595e-05	Pathogenic	Lattice_corneal_dystrophy_type_3A
Affx-89011188	Affx-89011188	3	Unclear	5	136961454	136961454	G	A	exonic	KLHL3	nonsynonymous SNV	KLHL3:NM_001257195:exon12:c.C1477T:p.R493W,KLHL3:NM_001257194:exon14:c.C1627T:p.R543W,KLHL3:NM_017415:exon14:c.C1723T:p.R575W		6.586e-06	1.499e-05	6.668e-05	8.96e-06	Pathogenic	Pseudohypoaldosteronism,_type_2
Affx-89009745	Affx-89009745	1	FP	5	136961507	136961507	T	C	exonic	KLHL3	nonsynonymous SNV	KLHL3:NM_001257195:exon12:c.A1424G:p.Y475C,KLHL3:NM_001257194:exon14:c.A1574G:p.Y525C,KLHL3:NM_017415:exon14:c.A1670G:p.Y557C		1.952e-05	.	.	.	Pathogenic|Pathogenic	Pseudohypoaldosteronism_type_2D|Pseudohypoaldosteronism,_type_2
Affx-89014294	Affx-89014294	1	FP	5	136963994	136963994	C	T	exonic	KLHL3	nonsynonymous SNV	KLHL3:NM_001257195:exon11:c.G1337A:p.R446H,KLHL3:NM_001257194:exon13:c.G1487A:p.R496H,KLHL3:NM_017415:exon13:c.G1583A:p.R528H		2.635e-06	.	.	.	Pathogenic|Pathogenic	Pseudohypoaldosteronism_type_2D|Pseudohypoaldosteronism,_type_2
Affx-89010810	Affx-89010810	1	FP	5	136964097	136964097	C	T	exonic	KLHL3	nonsynonymous SNV	KLHL3:NM_001257195:exon11:c.G1234A:p.A412T,KLHL3:NM_001257194:exon13:c.G1384A:p.A462T,KLHL3:NM_017415:exon13:c.G1480A:p.A494T		1.449e-05	.	.	.	Pathogenic	Pseudohypoaldosteronism,_type_2
Affx-89015939	Affx-89015939	2	FP	5	136969766	136969766	C	T	exonic	KLHL3	stopgain	KLHL3:NM_001257195:exon10:c.G1164A:p.W388X,KLHL3:NM_001257194:exon12:c.G1314A:p.W438X,KLHL3:NM_017415:exon12:c.G1410A:p.W470X		1.054e-05	.	.	.	Pathogenic	Pseudohypoaldosteronism,_type_2
Affx-89013180	Affx-89013180	2	FP	5	136973006	136973006	C	T	exonic	KLHL3	nonsynonymous SNV	KLHL3:NM_001257195:exon9:c.G1052A:p.S351N,KLHL3:NM_001257194:exon11:c.G1202A:p.S401N,KLHL3:NM_017415:exon11:c.G1298A:p.S433N		3.425e-05	.	.	.	Pathogenic|Pathogenic	Pseudohypoaldosteronism_type_2D|Pseudohypoaldosteronism,_type_2
Affx-89012340	Affx-89012340	2	FP	5	136973009	136973009	C	T	exonic	KLHL3	nonsynonymous SNV	KLHL3:NM_001257195:exon9:c.G1049A:p.S350N,KLHL3:NM_001257194:exon11:c.G1199A:p.S400N,KLHL3:NM_017415:exon11:c.G1295A:p.S432N		2.37e-05	.	.	.	Pathogenic	Pseudohypoaldosteronism,_type_2
Affx-80227514	Affx-80227514	3	Unclear	5	136973012	136973012	C	T	exonic	KLHL3	nonsynonymous SNV	KLHL3:NM_001257195:exon9:c.G1046A:p.R349Q,KLHL3:NM_001257194:exon11:c.G1196A:p.R399Q,KLHL3:NM_017415:exon11:c.G1292A:p.R431Q		6.586e-06	6.006e-05	.	3.581e-05	Pathogenic	Pseudohypoaldosteronism,_type_2
Affx-89023652	Affx-89023652	2	FP	5	136973024	136973024	A	G	exonic	KLHL3	nonsynonymous SNV	KLHL3:NM_001257195:exon9:c.T1034C:p.M345T,KLHL3:NM_001257194:exon11:c.T1184C:p.M395T,KLHL3:NM_017415:exon11:c.T1280C:p.M427T		5.269e-06	.	6.666e-05	.	Pathogenic	Pseudohypoaldosteronism,_type_2
Affx-89025039	Affx-89025039	1	FP	5	136973027	136973027	G	A	exonic	KLHL3	nonsynonymous SNV	KLHL3:NM_001257195:exon9:c.C1031T:p.P344L,KLHL3:NM_001257194:exon11:c.C1181T:p.P394L,KLHL3:NM_017415:exon11:c.C1277T:p.P426L		6.588e-06	1.5e-05	.	8.952e-06	Pathogenic	Pseudohypoaldosteronism_type_2D
Affx-89010396	Affx-89010396	1	FP	5	136974668	136974668	G	A	exonic	KLHL3	nonsynonymous SNV	KLHL3:NM_001257195:exon8:c.C947T:p.A316V,KLHL3:NM_001257194:exon10:c.C1097T:p.A366V,KLHL3:NM_017415:exon10:c.C1193T:p.A398V		3.03e-05	.	.	.	Pathogenic	Pseudohypoaldosteronism_type_2D
Affx-89014335	Affx-89014335	2	FP	5	136974701	136974701	A	G	exonic	KLHL3	nonsynonymous SNV	KLHL3:NM_001257195:exon8:c.T914C:p.L305P,KLHL3:NM_001257194:exon10:c.T1064C:p.L355P,KLHL3:NM_017415:exon10:c.T1160C:p.L387P		7.903e-06	.	.	.	Pathogenic	Pseudohypoaldosteronism,_type_2
Affx-80227515	Affx-80227515	2	FP	5	136974710	136974710	C	T	exonic	KLHL3	nonsynonymous SNV	KLHL3:NM_001257195:exon8:c.G905A:p.R302Q,KLHL3:NM_001257194:exon10:c.G1055A:p.R352Q,KLHL3:NM_017415:exon10:c.G1151A:p.R384Q		6.591e-06	0	0	0	Pathogenic	Pseudohypoaldosteronism,_type_2
Affx-89009969	Affx-89009969	1	FP	5	136975551	136975551	G	A	exonic	KLHL3	nonsynonymous SNV	KLHL3:NM_001257195:exon7:c.C773T:p.A258V,KLHL3:NM_001257194:exon9:c.C923T:p.A308V,KLHL3:NM_017415:exon9:c.C1019T:p.A340V		7.904e-06	0	.	0	Pathogenic	Pseudohypoaldosteronism,_type_2
Affx-89020173	Affx-89020173	1	FP	5	136975563	136975563	C	A	exonic	KLHL3	nonsynonymous SNV	KLHL3:NM_001257195:exon7:c.G761T:p.R254I,KLHL3:NM_001257194:exon9:c.G911T:p.R304I,KLHL3:NM_017415:exon9:c.G1007T:p.R336I		1.712e-05	0	.	0	Pathogenic|Pathogenic	Pseudohypoaldosteronism_type_2D|Pseudohypoaldosteronism,_type_2
Affx-89021489	Affx-89021489	1	FP	5	136975605	136975605	A	C	exonic	KLHL3	nonsynonymous SNV	KLHL3:NM_001257195:exon7:c.T719G:p.F240C,KLHL3:NM_001257194:exon9:c.T869G:p.F290C,KLHL3:NM_017415:exon9:c.T965G:p.F322C		5.27e-06	.	.	.	Pathogenic|Pathogenic	Pseudohypoaldosteronism_type_2D|Pseudohypoaldosteronism,_type_2
Affx-89016421	Affx-89016421	1	FP	5	136975644	136975644	T	C	exonic	KLHL3	nonsynonymous SNV	KLHL3:NM_001257195:exon7:c.A680G:p.Q227R,KLHL3:NM_001257194:exon9:c.A830G:p.Q277R,KLHL3:NM_017415:exon9:c.A926G:p.Q309R		6.648e-06	.	.	.	Pathogenic	Pseudohypoaldosteronism,_type_2
Affx-89017805	Affx-89017805	2	FP	5	136997636	136997636	G	-	exonic	KLHL3	frameshift deletion	KLHL3:NM_001257195:exon5:c.475delC:p.L159fs,KLHL3:NM_001257194:exon7:c.625delC:p.L209fs,KLHL3:NM_017415:exon7:c.721delC:p.L241fs		1.317e-05	.	.	.	Pathogenic	Pseudohypoaldosteronism,_type_2
Affx-89017406	Affx-89017406	1	FP	5	136997639	136997639	G	A	exonic	KLHL3	stopgain	KLHL3:NM_001257195:exon5:c.C472T:p.R158X,KLHL3:NM_001257194:exon7:c.C622T:p.R208X,KLHL3:NM_017415:exon7:c.C718T:p.R240X		2.634e-06	.	.	0	Pathogenic|Pathogenic	Pseudohypoaldosteronism_type_2D|Pseudohypoaldosteronism,_type_2
Affx-89006764	Affx-89006764	2	FP	5	137028009	137028009	C	A	exonic	KLHL3	nonsynonymous SNV	KLHL3:NM_001257195:exon3:c.G245T:p.C82F,KLHL3:NM_001257194:exon5:c.G395T:p.C132F,KLHL3:NM_017415:exon5:c.G491T:p.C164F		2.107e-05	.	.	.	Pathogenic	Pseudohypoaldosteronism,_type_2
Affx-89016901	Affx-89016901	1	FP	5	137028070	137028070	G	A	exonic	KLHL3	stopgain	KLHL3:NM_001257195:exon3:c.C184T:p.Q62X,KLHL3:NM_001257194:exon5:c.C334T:p.Q112X,KLHL3:NM_017415:exon5:c.C430T:p.Q144X		1.712e-05	.	.	.	Pathogenic	Pseudohypoaldosteronism,_type_2
Affx-89019286	Affx-89019286	2	FP	5	137034085	137034085	T	G	exonic	KLHL3	nonsynonymous SNV	KLHL3:NM_001257195:exon2:c.A8C:p.E3A,KLHL3:NM_001257194:exon4:c.A158C:p.E53A,KLHL3:NM_017415:exon4:c.A254C:p.E85A		3.954e-06	.	.	.	Pathogenic	Pseudohypoaldosteronism,_type_2
Affx-89018977	Affx-89018977	2	FP	5	137045450	137045450	G	T	exonic	KLHL3	nonsynonymous SNV	KLHL3:NM_001257194:exon3:c.C134A:p.A45E,KLHL3:NM_017415:exon3:c.C230A:p.A77E		1.054e-05	.	.	.	Pathogenic	Pseudohypoaldosteronism,_type_2
Affx-89008245	Affx-89008245	2	FP	5	137206357	137206357	G	A	exonic	MYOT	nonsynonymous SNV	MYOT:NM_006790:exon2:c.G17A:p.R6H		3.292e-05	7.493e-05	0	8.134e-05	Pathogenic	Limb-girdle_muscular_dystrophy,_type_1A
Affx-80227518	Affx-80227518	2	FP	5	137206519	137206519	C	T	exonic	MYOT	nonsynonymous SNV	MYOT:NM_006790:exon2:c.C179T:p.S60F		3.292e-05	7.492e-05	6.667e-05	7.322e-05	Pathogenic|Pathogenic,Pathogenic	Myotilinopathy|Myofibrillar_myopathy,Myotilinopathy
Affx-80274027	Affx-80274027	4	TP	5	137902404	137902405	CT	-	exonic	HSPA9	frameshift deletion	HSPA9:NM_004134:exon9:c.882_883del:p.T294fs		0.0001713	0.0003	.	0.0002	Pathogenic	Even-plus_syndrome
Affx-89011775	Affx-89011775	2	FP	5	138286859	138286859	C	T	splicing	SIL1	.	.		1.054e-05	0	0	0	Pathogenic	Marinesco-Sj√É¬∂gren_syndrome
Affx-89008838	Affx-89008838	4	TP	5	138362488	138362488	A	G	splicing	SIL1	.	.		4.481e-05	0.0001	.	8.07e-05	Pathogenic	Marinesco-Sj√É¬∂gren_syndrome
Affx-80227644	Affx-80227644	1	FP	5	140076896	140076896	G	T	exonic	HARS2	nonsynonymous SNV	HARS2:NM_001278732:exon8:c.G670T:p.V224L,HARS2:NM_001278731:exon9:c.G1027T:p.V343L,HARS2:NM_012208:exon10:c.G1102T:p.V368L		1.582e-05	2.997e-05	.	1.79e-05	Likely pathogenic	Perrault_syndrome_2
rs78310959	rs78310959	1	FP	5	141694213	141694213	T	C	exonic	SPRY4	nonsynonymous SNV	SPRY4:NM_001127496:exon2:c.A461G:p.K154R,SPRY4:NM_001293290:exon2:c.A461G:p.K154R,SPRY4:NM_001293289:exon3:c.A461G:p.K154R,SPRY4:NM_030964:exon3:c.A530G:p.K177R		0.001338	0.0021	0.0027	0.0024	Pathogenic|Uncertain significance	Hypogonadotropic_hypogonadism_17_with_or_without_anosmia|not_specified
rs199757347	rs199757347	2	FP	5	147470777	147470777	C	T	exonic	SPINK5	stopgain	SPINK5:NM_001127698:exon8:c.C652T:p.R218X,SPINK5:NM_001127699:exon8:c.C652T:p.R218X,SPINK5:NM_006846:exon8:c.C652T:p.R218X		1.844e-05	4.783e-05	0	1.81e-05	Pathogenic	Netherton_syndrome
rs201269335	rs201269335	2	FP	5	147481003	147481003	A	T	intronic	SPINK5	.	.		0.0001847	7.526e-05	6.663e-05	5.399e-05	Pathogenic	not_provided
Affx-89005055	Affx-89005055	1	FP	5	147484503	147484503	G	A	intronic	SPINK5	.	.		7.917e-06	5.166e-05	0	7.387e-05	Likely pathogenic|Likely pathogenic|Likely pathogenic	not_provided|Erythroderma|Increased_IgE_level
rs200728983	rs200728983	3	Unclear	5	148386607	148386607	C	T	exonic	SH3TC2	nonsynonymous SNV	SH3TC2:NM_024577:exon16:c.G3512A:p.R1171H		7.261e-05	1.499e-05	.	1.791e-05	Pathogenic	not_provided
rs80338933	rs80338933	4	TP	5	148406435	148406435	G	A	exonic	SH3TC2	stopgain	SH3TC2:NM_024577:exon11:c.C2860T:p.R954X		0.00128	0.0014	0.0007	0.0013	Pathogenic|Pathogenic|Pathogenic|Pathogenic|Pathogenic|Pathogenic	Charcot-Marie-Tooth_disease,_type_4C|Mononeuropathy_of_the_median_nerve,_mild|Charcot-Marie-Tooth_disease|Charcot-Marie-Tooth_disease,_type_IV|not_provided|SH3TC2-Related_Disorders
rs80338931	rs80338931	2	FP	5	148406585	148406585	G	A	exonic	SH3TC2	stopgain	SH3TC2:NM_024577:exon11:c.C2710T:p.R904X		1.054e-05	4.5e-05	0	4.491e-05	Pathogenic|Pathogenic	Charcot-Marie-Tooth_disease,_type_4C|Charcot-Marie-Tooth_disease,_type_IV
rs80338926	rs80338926	1	FP	5	148407323	148407323	G	A	exonic	SH3TC2	nonsynonymous SNV	SH3TC2:NM_024577:exon11:c.C1972T:p.R658C		6.892e-05	6.02e-05	6.671e-05	3.587e-05	Pathogenic|Pathogenic	Charcot-Marie-Tooth_disease,_type_4C|not_provided
rs80359890	rs80359890	5	TP	5	148422281	148422281	A	G	exonic	SH3TC2	nonsynonymous SNV	SH3TC2:NM_024577:exon5:c.T505C:p.Y169H		0.002906	0.0025	0.0039	0.003	Pathogenic|Pathogenic|Uncertain significance|Uncertain significance|Uncertain significance|Uncertain significance|Uncertain significance|Uncertain significance|Uncertain significance|Uncertain significance|Uncertain significance	Charcot-Marie-Tooth_disease,_type_4C|Mononeuropathy_of_the_median_nerve,_mild|Charcot-Marie-Tooth_disease,_type_IV|not_specified|Arthrogryposis_multiplex_congenita|Congenital_contracture|Decreased_muscle_mass|Hemihypertrophy|Scoliosis|Short_lower_limbs|Upper_limb_undergrowth
Affx-89005849	Affx-89005849	2	FP	5	148427425	148427425	C	T	exonic	SH3TC2	synonymous SNV	SH3TC2:NM_024577:exon3:c.G279A:p.K93K		3.688e-05	2.998e-05	0.0001	2.69e-05	Pathogenic	Charcot-Marie-Tooth_disease,_type_IV
rs121909835	rs121909835	4	TP	5	149263074	149263074	C	T	exonic	PDE6A	nonsynonymous SNV	PDE6A:NM_000440:exon17:c.G2053A:p.V685M		7.245e-05	7.697e-05	6.662e-05	8.97e-05	Pathogenic	Retinitis_pigmentosa_43
rs139444207	rs139444207	4	TP	5	149274769	149274769	G	T	exonic	PDE6A	nonsynonymous SNV	PDE6A:NM_000440:exon13:c.C1705A:p.Q569K		0.0001476	0.0001	0.0002	0.0001	Uncertain significance|Likely pathogenic	not_specified|Retinitis_Pigmentosa,_Recessive
rs141252097	rs141252097	4	TP	5	149323933	149323933	G	T	exonic	PDE6A	nonsynonymous SNV	PDE6A:NM_000440:exon1:c.C304A:p.R102S		0.0003358	0.0001	0.0001	0.0003	Uncertain significance|Likely pathogenic	not_specified|Retinitis_Pigmentosa,_Recessive
Affx-89010124	Affx-89010124	1	FP	5	149357698	149357699	TG	-	exonic	SLC26A2	frameshift deletion	SLC26A2:NM_000112:exon2:c.483_484del:p.S161fs		1.33e-06	0	6.66e-05	0	Likely pathogenic|Likely pathogenic|Likely pathogenic|Likely pathogenic	Multiple_epiphyseal_dysplasia_4|Atelosteogenesis_type_2|Diastrophic_dysplasia|Achondrogenesis,_type_IB
rs104893919	rs104893919	4	TP	5	149357747	149357747	C	T	exonic	SLC26A2	stopgain	SLC26A2:NM_000112:exon2:c.C532T:p.R178X		7.641e-05	0.0002	0.0001	0.0002	Pathogenic|Pathogenic|Pathogenic|Pathogenic|Pathogenic	Diastrophic_dysplasia|Achondrogenesis,_type_IB|Multiple_epiphyseal_dysplasia_4|Atelosteogenesis_type_2|not_provided
Affx-52367032	Affx-52367032	2	FP	5	149360166	149360168	TTG	-	exonic	SLC26A2	nonframeshift deletion	SLC26A2:NM_000112:exon3:c.1010_1012del:p.337_338del		5.93e-05	0.0001	0	0.0001	Pathogenic|Pathogenic|Likely pathogenic|Pathogenic	Achondrogenesis,_type_IB|Diastrophic_dysplasia|Multiple_epiphyseal_dysplasia_4|not_provided
rs121908078	rs121908078	2	FP	5	149360691	149360691	C	A	exonic	SLC26A2	nonsynonymous SNV	SLC26A2:NM_000112:exon3:c.C1535A:p.T512K		1.712e-05	4.5e-05	.	3.59e-05	Pathogenic|Pathogenic	de_la_Chapelle_dysplasia|Diastrophic_dysplasia
rs104893924	rs104893924	1	FP	5	149361113	149361113	T	A	exonic	SLC26A2	nonsynonymous SNV	SLC26A2:NM_000112:exon3:c.T1957A:p.C653S		1.976e-05	0.0002	0.0005	0.0003	other|other|Pathogenic|Likely pathogenic|Likely pathogenic	Multiple_epiphyseal_dysplasia_4|Diastrophic_dysplasia|not_provided|Atelosteogenesis_type_2|Achondrogenesis,_type_IB
rs104893916	rs104893916	2	FP	5	149361189	149361189	G	T	exonic	SLC26A2	nonsynonymous SNV	SLC26A2:NM_000112:exon3:c.G2033T:p.G678V		3.427e-05	1.5e-05	6.666e-05	1.795e-05	Pathogenic|Pathogenic|Likely pathogenic	Achondrogenesis,_type_IB|Diastrophic_dysplasia|Multiple_epiphyseal_dysplasia_4
rs104893918	rs104893918	4	TP	5	149361300	149361300	C	T	exonic	SLC26A2	nonsynonymous SNV	SLC26A2:NM_000112:exon3:c.C2144T:p.A715V		8.298e-05	4.551e-05	.	3.63e-05	Pathogenic	Atelosteogenesis_type_2
Affx-89012709	Affx-89012709	1	FP	5	149434830	149434830	A	G	exonic	CSF1R	nonsynonymous SNV	CSF1R:NM_001288705:exon19:c.T2624C:p.M875T,CSF1R:NM_005211:exon20:c.T2624C:p.M875T,CSF1R:NM_001349736:exon21:c.T2624C:p.M875T		0	.	.	.	Pathogenic	Hereditary_diffuse_leukoencephalopathy_with_spheroids
Affx-89016225	Affx-89016225	4	TP	5	149434851	149434851	A	G	exonic	CSF1R	nonsynonymous SNV	CSF1R:NM_001288705:exon19:c.T2603C:p.L868P,CSF1R:NM_005211:exon20:c.T2603C:p.L868P,CSF1R:NM_001349736:exon21:c.T2603C:p.L868P		0.0001989	.	.	.	Pathogenic	Hereditary_diffuse_leukoencephalopathy_with_spheroids
Affx-89023167	Affx-89023167	3	Unclear	5	149435597	149435597	A	G	exonic	CSF1R	nonsynonymous SNV	CSF1R:NM_001288705:exon18:c.T2546C:p.F849S,CSF1R:NM_005211:exon19:c.T2546C:p.F849S,CSF1R:NM_001349736:exon20:c.T2546C:p.F849S		2.635e-06	.	.	.	Pathogenic	Hereditary_diffuse_leukoencephalopathy_with_spheroids
Affx-89007969	Affx-89007969	2	FP	5	149435843	149435843	A	G	exonic	CSF1R	nonsynonymous SNV	CSF1R:NM_001288705:exon17:c.T2381C:p.I794T,CSF1R:NM_005211:exon18:c.T2381C:p.I794T,CSF1R:NM_001349736:exon19:c.T2381C:p.I794T		1.844e-05	1.499e-05	.	8.954e-06	Pathogenic	Hereditary_diffuse_leukoencephalopathy_with_spheroids
Affx-89023033	Affx-89023033	1	FP	5	149435900	149435900	A	T	exonic	CSF1R	nonsynonymous SNV	CSF1R:NM_001288705:exon17:c.T2324A:p.I775N,CSF1R:NM_005211:exon18:c.T2324A:p.I775N,CSF1R:NM_001349736:exon19:c.T2324A:p.I775N		2.635e-06	.	.	.	Pathogenic	Hereditary_diffuse_leukoencephalopathy_with_spheroids
Affx-89006523	Affx-89006523	1	FP	5	149435906	149435906	T	C	splicing	CSF1R	.	.		3.691e-05	.	.	.	Pathogenic	Hereditary_diffuse_leukoencephalopathy_with_spheroids
Affx-89019305	Affx-89019305	4	TP	5	151239524	151239524	G	-	exonic	GLRA1	frameshift deletion	GLRA1:NM_001292000:exon3:c.49delC:p.R17fs,GLRA1:NM_000171:exon4:c.298delC:p.R100fs,GLRA1:NM_001146040:exon4:c.298delC:p.R100fs		4.478e-05	1.499e-05	.	1.791e-05	Pathogenic|Pathogenic	Hyperekplexia_hereditary|Hyperekplexia_hereditary
Affx-89020295	Affx-89020295	3	Unclear	5	160761859	160761859	G	T	exonic	GABRB2	stopgain	GABRB2:NM_000813:exon8:c.C732A:p.Y244X,GABRB2:NM_021911:exon8:c.C732A:p.Y244X		3.689e-05	.	.	.	.	.
rs121909340	rs121909340	5	TP	5	169535251	169535251	G	A	exonic	FOXI1	nonsynonymous SNV	FOXI1:NM_012188:exon2:c.G773A:p.G258E		0.0001817	0.0002	0.0002	0.0002	Pathogenic|Uncertain significance|Uncertain significance	Enlarged_vestibular_aqueduct_syndrome|Pendred's_syndrome|Nonsyndromic_Hearing_Loss,_Mixed
Affx-86890298	Affx-86890298	2	FP	5	172659755	172659755	G	T	exonic	NKX2-5	stopgain	NKX2-5:NM_004387:exon2:c.C792A:p.C264X		6.589e-06	.	.	.	.	.
Affx-89015027	Affx-89015027	4	Unclear	5	172659845	172659845	-	AGGGA	exonic	NKX2-5	frameshift insertion	NKX2-5:NM_004387:exon2:c.701_702insTCCCT:p.S234fs		0.0001028	.	.	.	.	.
rs104893903	rs104893903	1	FP	5	172659955	172659955	G	A	exonic	NKX2-5	stopgain	NKX2-5:NM_004387:exon2:c.C592T:p.Q198X		3.952e-06	.	.	.	Pathogenic	Atrial_septal_defect_7_with_or_without_atrioventricular_conduction_defects
rs104893906	rs104893906	2	FP	5	172659979	172659979	G	A	exonic	NKX2-5	nonsynonymous SNV	NKX2-5:NM_004387:exon2:c.C568T:p.R190C		2.9e-05	.	.	.	Pathogenic	Atrial_septal_defect_7_with_or_without_atrioventricular_conduction_defects
Affx-86890305	Affx-86890305	2	FP	5	172659993	172659993	C	A	exonic	NKX2-5	nonsynonymous SNV	NKX2-5:NM_004387:exon2:c.G554T:p.W185L		1.712e-05	.	.	.	Pathogenic	Malformation_of_the_heart_and_great_vessels
Affx-26133179	Affx-26133179	5	TP	5	172660004	172660004	C	T	exonic	NKX2-5	synonymous SNV	NKX2-5:NM_004387:exon2:c.G543A:p.Q181Q		0.004884	0.0108	0.0061	0.0069	Likely pathogenic,Benign|Benign|Benign	Atrial_septal_defect_7_with_or_without_atrioventricular_conduction_defects,Atrial_septal_defect|not_specified|Atrial_septal_defect_7_with_or_without_atrioventricular_conduction_defects
rs104893901	rs104893901	2	FP	5	172660039	172660039	G	A	exonic	NKX2-5	stopgain	NKX2-5:NM_004387:exon2:c.C508T:p.Q170X		2.371e-05	.	.	.	Pathogenic	Atrial_septal_defect_7_with_or_without_atrioventricular_conduction_defects
rs137852685	rs137852685	2	FP	5	172660065	172660065	C	G	exonic	NKX2-5	nonsynonymous SNV	NKX2-5:NM_004387:exon2:c.G482C:p.R161P		9.222e-06	0	.	0	Pathogenic	Hypothyroidism,_congenital,_nongoitrous,_5
Affx-86890308	Affx-86890308	1	FP	5	172660102	172660102	G	A	exonic	NKX2-5	stopgain	NKX2-5:NM_004387:exon2:c.C445T:p.Q149X		2.107e-05	.	.	.	.	.
[truncated: 3,263 more rows]
