# Supplementary material for: Assessing the Pathogenicity, Penetrance, and Expressivity of Putative Disease-Causing Variants in a Population Setting
Source: Am J Hum Genet. 2019 Jan 18;104(2):275–86. doi: 10.1016/j.ajhg.2018.12.015 (PMC6369448; doi:10.1016/j.ajhg.2018.12.015)
Supplement: Table S3. Additional Information about Pathogenic Variants Associated with Disease [file mmc4.xlsx]

## Sheet: TABLE S3
Gene	UKB ID	RSID	Position (GRCh37)	HGVS	Consequence	MAF White British (%)	N genotypes (ref hom/het/alt hom)	Significantly associated trait(s) in UKB (units)	OR [95% CI]	Beta [95% CI]	p-value***	Linked disease	MOI	ClinVar significance(N submitters)
ACSF3	rs141090143	rs141090143	chr16:89220556 C>T	ACSF3:NM_174917:exon11:c.C1672T:p.R558W	Nonsynonymous	0.6324	374771/4776/0	Ease of sunburn (number of episodes)		0.31 [0.20,0.42]	4e-10	Combined malonic and methylmalonic aciduria	AR	Likely pathogenic(1);Pathogenic(4);Uncertain significance(1)
AR	rs137852591	rs137852591	chrX:66941751 C>G	AR:NM_000044:exon6:c.C2395G:p.Q799E	Nonsynonymous	0.1285	**204109/577/2	Skeletal mass (SD)		-0.16 [-0.21,-0.11]	1.366e-10	Partial androgen insensitivity syndrome	XLR	Pathogenic(1);Likely pathogenic(1)
								Height (cm)		-0.85 [-1.27,-0.43]	1.023e-08
	rs1800053	rs1800053	chrX:66931295 C>A	AR:NM_000044:exon4:c.C1937A:p.A646D	Nonsynonymous	0.2692	**203551/1186/0	Balding pattern (males only)		-0.13 [-0.17,-0.08]	1.188e-08			Likely Benign(1);Pathogenic(3)
ERCC4	rs121913049	rs121913049	chr16:14041848 C>T	ERCC4:NM_005236:exon11:c.C2395T:p.R799W	Nonsynonymous	0.05969	379254/475/0	Ease of sunburn (number of episodes)		0.98 [0.64,1.33]	2.277e-08	Xeroderma pigmentosum	AR	Pathogenic(1);Uncertain(3)
FLG	rs150597413	rs150597413	chr1:152277622 G>T	FLG:NM_002016:exon3:c.C9740A:p.S3247X	Stopgain	0.3693	376394/2936/4	Eczema	1.66 [1.40,1.98]		9e-08	Ichthyosis vulgaris	AD	Pathogenic(1)
	rs138726443	rs138726443	chr1:152280023 G>A	FLG:NM_002016:exon3:c.C7339T:p.R2447X	Stopgain	0.4459	375448/3542/0	Eczema	1.96 [1.69,2.27]		5.048e-16
GCK	rs104894006	rs104894006	chr7:44189591 G>A	GCK:NM_000162:exon5:c.C556T:p.R186X	Stopgain	0.001331	379600/9/0	Maturity-onset diabetes of the young	68 [14,325]		2.217e-08	Diabetes mellitus	AD	Pathogenic(2)
HBB	Affx-52141620	rs11549407	chr11: 5248004 G>A	HBB:NM_000518:exon2:c.C118T:p.Q40X	Stopgain	0.005429	379506/40/0	Mean Corpuscular Volume (SD)		-2.92 [-3.26,-2.57]	5.534e-63	Beta-Thalassemia*	AR	Pathogenic(10)
								Red Blood Cell Distribution Width (SD)		1.87 [1.53,2.21]	5.455e-27
HOXB13	rs138213197	rs138213197	chr17:46805705 C>T	HOXB13:NM_006361:exon1:c.G251A:p.G84E	Nonsynonymous	0.1596	378366/1276/0	Prostate cancer	4.09 [3.24,5.17]		1e-23	Prostate cancer susceptibility	AD	Pathogenic(2);Likely pathogenic(1);Risk factor(1)
								Father with prostate cancer	1.75 [1.47,2.09]		3.856e-09
HNF4A	rs137853336	rs137853336	chr20:43042354 C>T	HNF4A:NM_175914:exon4:c.340C>T:R114W	Nonsynonymous	0.01476	379424/122/0	Diabetes	2.9 [1.7,5]		0.0003	Maturity-onset diabetes of the young	AD	Pathogenic(1);Uncertain(1)
HSPA9	Affx-80274027	rs772570880	chr5:137902404 CT>-	HSPA9:NM_004134:exon9:c.882_883del:p.T294fs	Frameshift	0.01737	379407/128/1	Mean Corpuscular Volume (SD)		-0.49 [-0.67,-0.32]	2e-08	Even-plus syndrome	AR	Pathogenic(1)
								Red Blood Cell Distribution Width (SD)		1.17 [0.99,1.34]	9.18e-40
KLF1	Affx-80299186	rs397514445	chr19:12995833 ->C	KLF1:NM_006563:exon3:c.954dupG:p.R319fs	Frameshift	0.01651	379133/133/0	Mean Corpuscular Volume		-1.27 [-1.45,-1.1]	8.698e-48	Blood group Lutheran inhibitor	AD	Pathogenic(1)
								Red Blood Cell Distribution Width		1.48 [1.3,1.65]	1.632e-63
LRRK2	rs34637584	rs34637584	chr12:40734202 G>A	LRRK2:NM_198578:exon41:c.G6055A:p.G2019S	Nonsynonymous	0.03205	379509/208/0	Parent with parkinsons	4.76 [3.25,6.96]		1e-11	Parkinson's disease	AD	Pathogenic(7)
MYH7	Affx-86888962	rs397516201	chr14:23887458 C>T	MYH7:NM_000257:exon30:c.C4130T:p.T1377M	Nonsynonymous	0.1167	378214/969/0	Pulse rate (beats per minute)		-4.75 [-5.47,-4.01]	4.45e-41	Primary familial hypertrophic cardiomyopathy	AD	Pathogenic(1);Likely pathogenic(4);Uncertain(1)
NPC1	rs80358259	rs80358259	chr18:21116700 A>G	NPC1:NM_000271:exon21:c.T3182C:p.I1061T	Nonsynonymous	0.07499	378953/598/0	Mean Corpuscular Volume		-0.24 [-0.32,-0.15]	1.919e-08	Niemann-Pick disease	AR	Pathogenic(10)
OCA2	rs28934272	rs121918166	chr15:28230247 C>T	OCA2:NM_000275:exon13:c.G1327A:p.V443I	Nonsynonymous	0.8335	372496/6624/31	Ease of sunburn (number of episodes)		0.49 [0.40,0.58]	1.217e-47	Oculocutaneous albinism	AR	Pathogenic(8);Likely pathogenic(1)
	rs121918170	rs121918170	chr15:28228529 T>C	OCA2:NM_000275:exon14:c.A1465G:p.N489D	Nonsynonymous	0.09385	378746/747/3	Ease of sunburn (number of episodes)		0.91 [0.64,1.18]	1.386e-14			Uncertain(1)
PALB2	rs180177132	rs180177132	chr16:23632683 C>T	PALB2:NM_024675:exon10:c.G3113A:p.W1038X	Stopgain	0.03345	378645/272/0	Breast cancer	4.55 [3.05,6.79]		2.456e-10	Familial breast cancer	AD	Pathogenic(10);Likely pathogenic(1);Risk factor(1);Uncertain(1)
								Mother with breast cancer	2.62 [1.92,3.59]		5e-08
PER3	rs139315125	rs139315125	chr1:7869960 A>G	PER3:NM_001289862:exon12:c.A1250G:p.H417R	Nonsynonymous	0.4375	376235/3521/12	Morning person	1.37 [1.27,1.47]		2e-16	Advanced sleep phase syndrome	AD	Pathogenic(1)
	rs150812083	rs150812083	chr1:7869953 C>G	PER3:NM_001289862:exon12:c.C1243G:p.P415A	Nonsynonymous	0.4576	376197/3561/10	Morning person	1.35 [1.25,1.46]		7e-15
SEC23B	rs121918221	rs121918221	chr20:18496339 G>A	SEC23B:NM_006363:exon4:c.G325A:p.E109K	Nonsynonymous	0.02674	379234/212/0	Red Blood Cell Distribution Width (SD)		0.39 [0.25,0.52]	3.309e-08	Congenital dyserythropoietic anemia	AR	Pathogenic(2)
SLC6A19	rs121434346	rs121434346	chr5:1212453 G>A	SLC6A19:NM_001003841:exon4:c.G517A:p.D173N	Nonsynonymous	0.4418	375867/3327/9	Red Blood Cell Distribution Width (SD)		-0.15 [-0.18,-0.11]	1.76e-16	Neutral 1 amino acid transport defect	AR	Pathogenic(5);Likely pathogenic(1)
TACR3	rs144292455	rs144292455	chr4:104577415 C>T	TACR3:NM_001059:exon3:c.G824A:p.W275X	Stopgain	0.05448	379235/434/0	Reproductive age at menarche (years)		0.66 [0.45,0.87]	1.917e-10	Hypogonadotropic hypogonadism	AR	Pathogenic(1);Likely pathogenic(1)
TMPRSS6	rs137853120	rs137853120	chr22:37469593 C>T	TMPRSS6:NM_153609:exon13:c.G1561A:p.D521N	Nonsynonymous	0.01906	379300/159/0	Mean Corpuscular Volume (SD)		-0.67 [-0.83,-0.51]	2.986e-16	Microcytic anemia (autosomal recessive)	AR	Pathogenic(1)
								Red Blood Cell Distribution Width (SD)		0.69 [0.53,0.85]	5.335e-17
TSHR	rs121908866	rs121908866	chr14:81610039 G>A	TSHR:NM_000369:exon10:c.G1637A:p.W546X	Stopgain	0.04065	379350/338/0	Hypothyroid	3.34 [2.47,4.51]		6.578e-12	Hypothyroidism	AD,AR	Benign(1);Pathogenic(3)
								Autoimmune disease	2.31 [1.76,3.04]		4.449e-08
TNFRSF13B	rs34557412	rs34557412	chr17:16852187 A>G	TNFRSF13B:NM_012452:exon3:c.T310C:p.C104R	Nonsynonymous	0.7026	373995/5315/13	Mean Corpuscular Volume (SD)		-0.09 [-0.12,-0.07]	4.467e-11	Common variable immunodeficiency	AD,AR	Likely benign(2);Likely pathogenic(2);Pathogenic(4);Uncertain significance(1)
* Carrier phenotype known as beta-thalassaemia minor
** females_only
*** fishers exact p-values are reported for binary traits
